# Supplementary material for: A sleep-active neuron can promote survival while sleep behavior is disturbed
Source: PLoS Genet. 2023 Mar 14;19(3):e1010665. doi: 10.1371/journal.pgen.1010665 (PMC10038310; doi:10.1371/journal.pgen.1010665)
Supplement: S5 Table — (XLSX) [file pgen.1010665.s016.xlsx]

## Sheet: DEG_RIStwk18_vs_wt
accepted_genes	aap_1	accepted_counts_1	accepted_counts_2	accepted_counts_3	accepted_counts_4	accepted_counts_5	accepted_counts_6	accepted_counts_7	accepted_counts_8	accepted_counts_9	accepted_counts_10	accepted_counts_11	accepted_counts_12	accepted_counts_13	accepted_counts_14	mean_wt	mean_twk18	log2FC	p_value	FDR
WBGene00019970	R08F11.7	378.454	313.779	269.961	53.0051	46.4284	39.929	35.4068	938.998	1546.53	2164.57	1375.48	620.859	738.739	427.775	320.732	1506.39	2.23166	8.99365e-38	1.83081e-34
WBGene00009893	F49E11.7	319.75	317.673	677.881	248.024	220.818	126.954	200.638	1834.6	1563.8	1644.56	1960.14	559.341	490.86	1407.83	438.435	1750.77	1.99756	4.68824e-38	1.14524e-34
WBGene00002086	ins-3	1631.23	922.652	815.839	462.045	440.504	426.933	377.672	1489.86	2775.29	8431.44	1995.66	2888.51	4639.17	1668	1123.24	3673.06	1.70932	1.11575e-29	1.94682e-26
WBGene00000711	col-138	41.2178	33.4802	42.6777	39.0038	36.2368	31.7385	27.1452	153.084	99.3024	136.957	115.201	51.1073	33.3119	57.4624	39.1252	126.136	1.68881	1.10639e-09	2.7027e-07
WBGene00015706	C12D5.3	64.9493	46.7165	39.7002	33.0032	36.2368	49.1434	40.1277	122.95	175.29	188.316	140.32	99.3753	104.834	43.0968	50.4553	156.719	1.6351	6.17047e-10	1.60353e-07
WBGene00015298	C01F1.3	232.318	248.376	363.257	124.012	106.446	102.382	95.5983	676.223	863.499	709.396	960.583	579.216	622.148	683.962	281.317	802.425	1.51217	7.89346e-18	6.42739e-15
WBGene00016081	C25A6.1	56.2061	79.4181	45.6552	26.0025	24.9128	32.7623	22.4243	163.933	189.106	179.757	144.65	199.697	199.871	92.5782	60.4265	169.362	1.48685	1.45304e-08	2.73037e-06
WBGene00013388	Y62F5A.10	603.279	337.138	452.582	32.0031	50.958	48.1196	50.7497	565.327	1231.35	1665.96	1522.73	1166.95	1438.29	1284.92	464.333	1246.34	1.42447	1.81989e-19	1.70986e-16
WBGene00005815	srw-68	56.2061	58.3957	45.6552	37.0036	21.5156	27.6432	38.9475	118.128	134.706	203.296	113.468	197.804	224.365	71.0298	53.419	142.4	1.41452	8.04825e-08	1.14304e-05
WBGene00012307	W06F12.3	419.672	330.13	432.732	193.019	206.097	238.55	256.109	701.536	1088.01	1183.4	1167.6	1055.27	1076.76	747.011	394.178	1035.13	1.3929	1.25493e-16	9.5798e-14
WBGene00005117	srd-39	32.4746	38.1518	42.6777	35.0034	24.9128	39.929	21.2441	94.0203	57.8545	129.467	95.2787	36.9108	67.6035	64.6451	37.7681	94.1552	1.31787	2.64799e-06	0.00021278
WBGene00019931	R07C12.1	177.361	126.913	177.658	70.0068	79.2681	58.3578	83.796	231.435	459.382	391.612	477.26	370.055	430.115	403.833	160.644	389.922	1.27932	1.04033e-08	2.04945e-06
WBGene00009115	F25F2.1	106.167	100.441	71.4604	38.0037	31.7072	26.6194	25.965	157.906	212.421	283.545	245.992	276.358	300.786	155.627	92.6893	224.966	1.27923	9.62056e-08	1.29127e-05
WBGene00007415	C07E3.4	52.459	71.632	66.4978	33.0032	40.7664	34.8099	22.4243	221.792	159.747	119.838	112.602	160.893	159.701	67.8375	63.5296	153.495	1.27269	9.27602e-07	9.36242e-05
WBGene00001564	icl-1	4335.36	1058.91	1256.51	2227.21	1475.52	728.961	876.908	3818.67	6484.02	6896.02	3999.97	6007	11005.7	5094.2	2216.93	5299.67	1.25734	3.14903e-15	2.13679e-12
WBGene00020141	lmd-5	124.902	106.669	82.3779	44.0042	32.8396	33.7861	33.0463	225.408	237.462	342.393	186.227	170.358	148.924	125.3	104.65	247.872	1.24403	1.15384e-07	1.49844e-05
WBGene00269436	F13A2.14	19.9844	19.4652	18.8576	18.0017	35.1044	35.8337	27.1452	32.5455	50.9465	53.499	44.1747	39.7501	45.069	19.1541	19.4357	45.2914	1.22053	8.47912e-05	0.00425009
WBGene00010790	sodh-1	7765.18	2752.38	1465.93	850.082	612.629	226.264	367.05	5448.36	9693.64	14438.3	6425.25	9129.28	14286.9	2458.11	3994.5	9001.39	1.17213	1.59361e-14	8.84744e-12
WBGene00016293	C31H2.3	444.653	571.499	960.745	453.044	516.375	461.743	537.003	1416.33	1230.49	1431.63	1857.93	873.556	792.626	1398.25	658.965	1484.1	1.17131	1.36537e-14	7.94126e-12
WBGene00017262	F08F3.4	3291.18	2481.43	2830.62	887.086	755.311	629.65	675.089	5676.18	6610.95	7203.1	6178.39	8013.44	7233.57	4715.11	2867.74	6417.15	1.16202	2.0096e-15	1.44384e-12
WBGene00005816	srw-69	91.1788	103.555	53.5953	43.0041	58.8848	60.4055	50.7497	119.333	213.284	284.614	122.996	270.679	382.107	71.0298	82.7763	185.057	1.16068	1.22854e-05	0.000798156
WBGene00007723	C25F9.2	111.163	118.349	198.501	402.039	288.762	242.646	199.458	332.687	210.694	223.626	492.851	111.679	129.328	553.075	142.671	314.964	1.1425	1.92347e-06	0.000169016
WBGene00012103	clec-12	181.109	132.364	133.988	89.0086	86.0625	76.7866	53.1102	332.687	361.806	316.714	288.435	341.662	344.876	236.234	149.153	324.911	1.12325	1.46159e-06	0.000133223
WBGene00005204	srg-47	643.247	491.302	373.182	55.0053	37.3692	57.334	40.1277	697.92	1128.59	1374.92	1151.14	1413.97	1597.99	841.983	502.577	1088.14	1.11445	5.66953e-11	1.92355e-08
WBGene00043980	F11D5.7	91.1788	107.448	147.883	69.0067	69.0765	60.4055	100.319	200.095	217.602	317.784	263.316	124.929	122.47	161.214	115.503	249.699	1.11226	2.54429e-06	0.000208564
WBGene00194902	Y39H10B.3	16.2373	16.3508	32.7527	23.0022	22.648	20.4764	27.1452	31.3401	54.4005	38.5193	62.3642	17.9822	33.3119	63.8471	21.7803	46.656	1.09904	0.000293824	0.0110765
WBGene00020651	T21D12.12	304.762	379.961	304.699	331.032	381.619	335.813	342.266	543.63	802.191	820.674	656.557	572.591	449.71	402.236	329.807	705.763	1.09756	2.86488e-09	6.72916e-07
WBGene00015376	C03B1.5	61.2022	30.3658	59.5503	32.0031	28.31	18.4288	30.6859	81.9664	88.9404	114.488	143.784	60.5716	123.45	94.1744	50.3727	107.295	1.09086	5.28493e-05	0.0028562
WBGene00001936	his-62	84.9336	91.0973	79.4004	98.0095	93.9893	142.311	100.319	155.495	175.29	241.815	144.65	179.822	154.802	90.184	85.1438	179.313	1.07451	5.10417e-05	0.00279562
WBGene00007393	fbxa-157	257.299	219.568	209.419	195.019	191.376	122.859	162.871	388.135	494.785	544.619	486.788	246.072	264.535	319.235	228.762	478.582	1.06492	5.68757e-08	8.51674e-06
WBGene00004227	ptr-13	669.477	362.053	350.354	622.06	553.744	442.291	541.724	735.287	831.55	1474.43	805.538	810.145	1035.61	604.153	460.628	961.702	1.06199	2.21264e-10	6.28492e-08
WBGene00007365	C06B3.6	1844.81	851.02	1228.72	996.096	981.792	757.628	691.612	2268.54	2824.51	2925.32	2841.9	3213.14	3866.14	1932.97	1308.18	2715.07	1.05342	2.83087e-12	1.23487e-09
WBGene00011928	cutl-12	69.9454	59.9529	55.5803	48.0046	41.8988	29.6908	54.2904	119.333	160.611	138.027	92.6802	147.643	153.822	169.993	61.8262	127.663	1.04605	6.10315e-05	0.00319931
WBGene00007508	C10C5.4	83.6846	107.448	106.198	95.0092	131.359	122.859	136.906	204.916	158.884	241.815	209.613	42.5894	60.7452	136.473	99.1102	203.807	1.0401	1.65279e-05	0.00102996
WBGene00020326	math-38	199.844	150.272	153.838	48.0046	62.282	29.6908	64.9124	171.165	316.904	509.31	376.784	192.126	283.151	263.369	167.985	343.541	1.03215	3.01818e-06	0.000237833
WBGene00020694	dhhc-11	151.132	135.478	136.966	93.009	84.9301	84.9772	84.9763	250.721	268.548	299.594	334.342	298.126	289.029	226.657	141.192	288.301	1.02992	2.77703e-05	0.00163858
WBGene00008028	scl-6	34.9727	24.1369	57.5653	98.0095	78.1357	79.8581	158.15	75.9395	75.988	92.0182	71.8921	33.1251	38.2107	55.8662	38.8916	78.9594	1.02165	0.000312731	0.0117169
WBGene00016630	acer-1	3314.91	1431.86	1233.68	1636.16	1424.56	1011.54	1128.3	3123.16	4723.34	5497.55	2819.38	4639.41	6928.87	2268.96	1993.49	4040.86	1.01937	1.52142e-11	5.99438e-09
WBGene00010133	F55H12.2	719.438	808.975	838.667	696.067	637.542	764.794	498.055	1335.57	1791.76	1511.88	1747.06	2054.7	2248.55	1162.81	789.026	1596.57	1.01683	3.72826e-12	1.57024e-09
WBGene00001398	fat-6	22859.6	18272.4	25432.9	25620.5	24970.6	24321.9	29012.3	45002	37252.2	55886.1	41195	25396.5	30711.6	27926.7	22188.3	44833.8	1.01479	6.03644e-10	1.60281e-07
WBGene00011677	cyp-13A1	91.1788	52.1668	90.318	120.012	103.048	52.2149	63.7322	95.2257	148.522	213.996	169.769	68.1431	62.7047	89.3859	77.8878	156.878	1.01017	9.21703e-05	0.00445513
WBGene00020966	W03A5.1	194.848	309.886	446.627	216.021	242.334	444.338	391.835	548.452	620.856	663.387	704.196	570.698	512.415	734.241	317.12	634.223	0.999959	1.92303e-08	3.4541e-06
WBGene00004991	spp-6	171.116	182.973	178.651	90.0087	81.5329	60.4055	41.3079	256.748	308.269	377.703	461.669	193.072	241.021	280.927	177.58	351.097	0.9834	8.53313e-06	0.000582255
WBGene00018724	F53A9.1	627.01	356.603	693.761	327.032	329.529	251.86	295.056	883.55	1090.6	1060.35	1312.25	531.895	580.998	978.456	559.125	1086.69	0.958694	1.05809e-08	2.05135e-06
WBGene00008617	F09C6.3	29.9766	31.1444	38.7077	26.0025	39.634	33.7861	22.4243	43.394	50.9465	94.1582	70.1598	61.5181	69.563	51.8757	33.2762	64.6646	0.958485	0.000832081	0.0250241
WBGene00044272	nspa-4	99.9219	122.242	86.3479	32.0031	37.3692	49.1434	40.1277	156.701	170.973	280.335	186.227	265.001	259.637	146.848	102.837	198.559	0.949203	8.52524e-05	0.00425009
WBGene00008712	F11E6.9	286.027	208.667	385.092	254.025	244.599	183.264	302.138	443.583	494.785	514.66	791.679	218.626	316.463	454.91	293.262	561.177	0.936266	9.42834e-07	9.36242e-05
WBGene00005818	srw-71	428.415	342.588	339.437	306.03	246.863	329.67	278.533	548.452	748.654	862.403	666.951	928.449	1218.82	391.861	370.147	706.615	0.932827	1.81632e-07	2.24086e-05
WBGene00001530	gcy-3	42.4668	38.9305	55.5803	77.0074	78.1357	78.8342	84.9763	103.663	85.4864	68.4787	90.9479	79.5003	54.8666	51.0776	45.6592	87.1441	0.932498	0.00078942	0.0242871
WBGene00007484	C09G1.2	343.482	302.1	264.999	297.029	175.522	208.86	180.575	460.458	504.284	973.681	378.516	711.717	706.407	213.09	303.527	579.235	0.932324	8.13033e-07	8.41558e-05
WBGene00013516	Y73F4A.3	1220.3	1154.68	1315.07	948.091	811.931	941.916	900.512	1598.35	2386.71	2945.65	2454.73	2461.67	2380.82	1691.15	1230.01	2346.36	0.931749	7.51126e-11	2.47953e-08
WBGene00014760	F46A8.2	242.311	246.819	272.939	165.016	203.832	323.528	158.15	327.866	471.471	747.916	385.446	514.859	629.986	347.168	254.023	483.174	0.927586	1.41791e-06	0.000132201
WBGene00009178	uggt-2	640.749	599.529	559.773	127.012	147.212	177.121	188.836	975.159	1284.02	892.363	1408.39	1499.15	1532.35	1158.03	600.017	1139.98	0.925939	3.10197e-09	7.14857e-07
WBGene00010341	glo-3	553.318	322.344	508.163	207.02	211.759	137.192	167.592	677.428	782.331	870.963	1167.6	502.555	690.731	738.232	461.275	874.58	0.922964	2.82076e-08	4.5937e-06
WBGene00044200	H37A05.4	107.416	109.005	129.026	99.0096	65.6793	146.406	92.0576	133.798	139.887	404.452	189.691	168.465	157.741	308.062	115.149	216.957	0.913908	8.38332e-05	0.00423115
WBGene00017824	clec-217	74.9414	65.4032	53.5953	20.0019	19.2508	28.667	29.5056	95.2257	141.614	104.858	143.784	214.84	161.66	102.155	64.6466	121.37	0.90877	0.000543606	0.0183415
WBGene00015646	mlt-10	146.136	96.5475	78.4079	92.0089	80.4005	83.9533	77.8949	179.603	210.694	235.395	174.966	280.144	262.576	154.031	107.03	200.165	0.903166	0.000165109	0.00690629
WBGene00235271	C49C8.8	32.4746	29.5871	43.6702	46.0044	45.296	61.4293	36.587	56.6533	53.537	80.2484	71.8921	64.3573	61.7249	48.6834	35.244	65.5827	0.895938	0.00168641	0.0434553
WBGene00016782	phat-3	434.66	307.551	401.965	169.016	261.585	253.908	357.608	825.691	735.702	510.38	762.23	313.269	405.621	573.825	381.392	708.501	0.893495	3.70631e-07	4.32861e-05
WBGene00014761	F46A8.11	302.264	334.802	326.534	247.024	261.585	465.839	231.324	411.038	595.815	847.424	531.828	705.092	757.355	481.247	321.2	596.526	0.893113	8.39132e-07	8.54097e-05
WBGene00009896	scl-3	1997.19	1522.18	2125.95	705.068	540.155	451.505	560.607	2753.11	3413.41	3380.06	4408.81	1898.54	2266.19	2951.33	1881.77	3488.85	0.890659	1.21126e-09	2.90084e-07
WBGene00195212	F09B12.7	41.2178	38.1518	53.5953	30.0029	39.634	61.4293	56.6508	54.2425	87.2134	103.788	80.5538	53.0002	54.8666	59.8566	44.3216	81.4494	0.877894	0.00192659	0.0479254
WBGene00206366	C03H5.9	488.368	407.213	339.437	202.019	201.567	278.479	234.865	521.933	781.467	1122.41	595.059	988.075	1214.9	442.141	411.673	755.217	0.875394	1.48807e-07	1.89326e-05
WBGene00017598	F19F10.1	219.828	158.836	117.116	27.0026	35.1044	29.6908	35.4068	180.808	323.812	409.802	297.962	513.912	612.35	282.523	165.26	303.096	0.875038	0.000208409	0.00842885
WBGene00009937	lsl-1	293.521	279.521	615.353	218.021	280.835	281.551	252.568	518.317	580.272	704.046	1093.97	408.858	479.103	901.042	396.131	724.152	0.870313	3.05252e-07	3.65524e-05
WBGene00015473	C05D9.4	86.1827	52.9454	72.4529	54.0052	40.7664	61.4293	46.0288	62.6802	125.207	172.267	155.044	167.518	156.762	145.252	70.527	128.8	0.868882	0.000854398	0.0254527
WBGene00014801	K08E5.1	196.097	180.637	100.243	103.01	109.843	107.501	89.6972	291.704	339.355	318.854	207.881	459.966	435.993	168.397	158.992	289.448	0.864349	0.000352245	0.0128428
WBGene00194665	ZK822.8	77.4395	80.1967	89.3254	117.011	105.313	137.192	80.2554	113.307	157.157	178.687	148.981	176.036	194.972	111.732	82.3206	149.533	0.861137	0.000776215	0.0239411
WBGene00008644	F10C2.3	224.824	150.272	217.359	98.0095	112.108	100.334	146.348	226.613	355.762	324.204	514.505	231.876	295.888	289.706	197.485	355.271	0.847178	0.000126615	0.00562357
WBGene00015593	C08E3.1	102.42	87.9828	234.231	51.0049	36.2368	29.6908	49.5695	90.4041	163.201	415.152	335.208	77.6074	94.057	299.283	141.545	250.991	0.82638	0.000713216	0.0223939
WBGene00011249	R11G10.2	464.637	414.999	494.267	1047.1	918.377	793.461	861.565	975.159	841.048	705.116	724.118	844.217	807.323	599.364	457.968	811.361	0.825097	5.96766e-07	6.56658e-05
WBGene00007517	gpx-3	1367.68	1279.25	950.82	653.063	550.347	705.413	741.182	1776.74	2582.73	2423.5	1713.28	2051.86	1802.76	1116.53	1199.25	2124.06	0.824693	5.30347e-09	1.11684e-06
WBGene00011833	T19B10.5	112.412	91.8759	104.213	182.018	170.993	197.598	190.016	197.684	211.557	187.246	131.658	184.554	212.608	193.935	102.834	182.036	0.823913	0.00121583	0.0338273
WBGene00009895	scl-2	919.282	678.169	1255.52	772.074	574.127	294.861	460.288	1301.82	1465.36	2122.84	1843.21	639.788	657.419	1352.76	950.99	1683.31	0.823797	3.182e-09	7.19721e-07
WBGene00077766	rgba-1	107.416	126.913	152.846	159.015	217.421	223.193	236.045	224.202	202.922	262.145	224.338	97.4825	89.1582	202.714	129.058	228.402	0.823551	0.000364358	0.0131276
WBGene00007418	C07E3.8	59.9532	87.9828	64.5128	41.004	35.1044	37.8814	33.0463	151.879	139.887	88.8083	120.398	141.018	135.207	76.6165	70.8163	125.243	0.822577	0.00143059	0.0380679
WBGene00008434	D2089.3	269.789	258.498	178.651	79.0076	96.2541	99.3107	100.319	335.098	474.061	486.841	365.524	699.413	684.853	337.591	235.646	415.381	0.817813	8.75212e-05	0.00432787
WBGene00014425	K07C10.2	119.906	88.7614	127.041	111.011	104.181	137.192	94.4181	160.317	227.964	186.176	212.212	198.751	146.964	169.993	111.903	196.667	0.81351	0.00069907	0.0220063
WBGene00008484	E04D5.5	560.812	396.312	438.687	128.012	164.198	145.383	181.755	599.078	898.903	814.254	951.055	1022.15	1008.17	822.829	465.27	815.823	0.810186	9.98842e-07	9.68243e-05
WBGene00019718	M01H9.2	112.412	53.724	74.4379	59.0057	45.296	41.9767	51.9299	87.9934	183.062	154.077	135.123	160.893	228.284	98.1648	80.1914	140.064	0.804564	0.00166096	0.0429809
WBGene00012981	Y48B6A.10	177.361	185.309	228.276	86.0083	103.048	129.001	101.499	220.586	355.762	429.062	367.256	286.769	316.463	301.677	196.982	343.166	0.800843	0.000288689	0.0109166
WBGene00016090	aexr-2	102.42	96.5475	124.063	59.0057	54.3552	54.2625	62.552	180.808	182.198	128.398	256.386	170.358	166.559	192.339	107.677	186.948	0.795926	0.00112535	0.0316706
WBGene00194855	Y75B8A.44	146.136	191.538	254.081	189.018	177.787	157.668	200.638	270.007	313.45	448.321	337.806	254.59	292.948	256.186	197.252	342.396	0.79563	0.00031717	0.0117748
WBGene00015409	C03H5.7	841.842	826.883	602.451	351.034	409.929	471.982	348.167	1020.96	1309.93	1814.68	1108.7	1801.06	2083.95	884.282	757.059	1313.57	0.795015	3.72118e-07	4.32861e-05
WBGene00022596	ZC395.4	118.657	96.5475	145.898	124.012	123.432	82.9295	140.447	257.953	158.884	188.316	229.535	68.1431	90.138	154.829	120.368	208.672	0.79379	0.000678986	0.0214848
WBGene00009640	nspc-10	191.101	332.466	204.456	62.006	53.2228	109.549	79.0751	283.266	342.809	736.146	316.152	385.198	431.095	538.71	242.674	419.593	0.789971	0.000133826	0.00581689
WBGene00013964	nlp-73	653.24	607.315	442.657	274.026	224.215	292.813	221.882	888.371	1026.7	1242.25	766.56	1468.86	1344.23	618.518	567.737	980.97	0.788985	2.16802e-06	0.000183587
WBGene00009630	F42E8.1	162.373	211.782	130.018	67.0065	86.0625	92.1439	93.2378	253.132	325.539	316.714	265.914	476.055	347.815	180.368	168.058	290.325	0.788711	0.00101416	0.0292834
WBGene00045208	F13E9.15	463.388	406.434	347.377	501.048	403.135	326.599	454.387	535.193	731.384	813.184	722.386	548.93	675.055	327.216	405.733	700.537	0.78793	4.89015e-06	0.000368693
WBGene00008600	F09A5.3	203.591	218.789	250.111	125.012	97.3865	131.049	108.581	354.384	386.848	408.732	391.509	390.876	424.236	288.11	224.164	385.368	0.781684	0.000245046	0.00950156
WBGene00020494	T13G4.7	117.408	108.227	92.303	83.008	63.4144	66.5484	63.7322	161.522	177.881	228.976	159.375	194.965	177.337	126.896	105.979	181.938	0.779668	0.00191411	0.047812
WBGene00017340	F10D7.3	241.062	176.744	171.703	152.015	143.815	102.382	82.6158	298.936	406.708	356.303	280.639	417.376	360.552	341.582	196.503	335.647	0.772391	0.000431524	0.0152772
WBGene00007392	fbxa-156	297.268	244.483	195.523	139.013	172.125	92.1439	153.429	355.59	436.931	411.942	472.929	233.769	271.394	334.399	245.758	419.348	0.770908	0.000184543	0.00758924
WBGene00007255	cnnm-4	138.642	59.9529	160.786	90.0087	83.7977	48.1196	43.6684	104.869	144.204	288.894	274.576	89.911	97.9761	162.81	119.793	203.136	0.761896	0.00122903	0.0339976
WBGene00011227	nlp-67	558.314	540.355	435.71	270.026	313.675	402.362	325.742	731.671	889.404	956.561	875.698	1017.41	958.206	682.365	511.459	863.334	0.755299	4.37957e-06	0.000332249
WBGene00011182	R09H10.5	1511.32	1369.57	1058.01	1390.13	1196.95	1177.39	1293.53	1917.77	2110.39	3201.38	1619.74	2314.03	2634.58	1067.84	1312.97	2212.32	0.752729	7.19006e-08	1.03317e-05
WBGene00007811	C29F7.2	2606.71	2483.76	2898.11	3328.32	3443.63	2338.41	3283.39	4017.56	3638.79	5339.2	4865.28	1951.54	2499.37	2913.02	2662.86	4465.21	0.745748	2.93495e-06	0.000232776
WBGene00015220	B0507.3	710.695	1008.3	897.224	1044.1	1221.86	985.94	1307.69	2003.36	1200.26	1379.2	1261.14	642.627	584.917	816.444	872.073	1460.99	0.744428	4.55488e-07	5.19937e-05
WBGene00019285	cbn-1	603.279	503.76	339.437	149.014	133.623	147.43	135.726	744.93	814.28	958.701	705.929	1386.52	1143.38	676.779	482.158	805.96	0.741201	7.23086e-06	0.000515348
WBGene00020219	T05A7.1	448.4	334.023	391.047	146.014	176.655	199.645	149.889	480.95	791.829	648.407	686.873	935.074	1081.66	723.866	391.157	652.015	0.737158	5.64208e-05	0.00299619
WBGene00012883	Y45F10D.2	147.385	147.157	117.116	58.0056	77.0033	75.7628	79.0751	191.657	239.189	297.454	184.494	175.09	167.539	106.146	137.219	228.199	0.733808	0.0015852	0.0412829
WBGene00012107	T27F6.8	618.267	360.496	508.163	406.039	404.267	452.529	538.183	618.364	886.814	916.972	864.438	901.949	1113.01	990.427	495.642	821.647	0.729221	1.13084e-05	0.00075476
WBGene00009288	F31C3.6	803.123	540.355	498.237	320.031	347.647	292.813	317.481	810.021	1133.77	1172.7	944.125	1224.68	1247.24	769.357	613.905	1015.15	0.725612	1.41938e-05	0.000893624
WBGene00044442	T08A9.13	363.466	408.77	556.795	490.047	579.789	546.721	719.938	875.112	553.503	669.807	830.657	405.073	362.511	635.278	443.01	732.27	0.725035	1.21391e-05	0.000797137
WBGene00009347	F32H5.1	1121.62	986.498	1305.14	393.038	379.354	448.434	443.765	1276.51	1777.08	1991.23	2469.45	1674.24	1885.06	2796.5	1137.76	1878.57	0.723443	1.55504e-06	0.000138637
WBGene00004037	plc-2	1606.25	1510.5	1377.6	1621.16	1525.34	994.13	1631.07	2801.32	2211.42	2574.37	2306.61	1500.09	1448.09	1521.95	1498.11	2473.43	0.723366	9.68353e-07	9.53828e-05
WBGene00022540	ZC190.6	144.887	141.707	92.303	93.009	57.7524	56.3102	63.7322	160.317	211.557	270.705	189.691	254.59	298.827	191.541	126.299	208.068	0.72021	0.00200356	0.0493376
WBGene00015666	gad-2	251.054	231.247	307.677	186.018	160.801	142.311	138.086	400.189	398.073	408.732	526.631	408.858	308.625	405.429	263.326	433.406	0.718872	0.000283523	0.010788
WBGene00008027	scl-5	2033.41	1988.57	1471.88	755.073	639.807	639.888	821.437	2838.69	3299.43	3030.18	2884.35	1856.9	1691.07	1234.64	1831.29	3013.16	0.71842	6.55605e-07	7.08157e-05
WBGene00017565	ddo-2	1442.62	1125.09	1014.34	895.086	798.343	749.437	846.222	1577.85	2103.48	2331.48	1784.31	2624.45	2932.42	1221.87	1194.02	1949.28	0.70712	1.5045e-06	0.000136118
WBGene00009102	F25B3.5	619.516	353.489	593.518	466.045	454.093	323.528	354.068	824.486	866.953	813.184	901.683	731.592	734.82	753.395	522.174	851.577	0.705605	1.79666e-05	0.00110274
WBGene00008546	gfat-1	4757.53	4178.8	5045.9	3934.38	4222.72	3290.56	3757.84	7804.89	7310.39	8202.46	7071.41	4355.48	4693.05	5398.27	4660.74	7597.29	0.704925	2.62923e-06	0.00021278
WBGene00012463	nadk-2	2515.53	1612.5	1604.88	1525.15	1391.72	1208.11	1282.91	2747.08	3072.33	4207.16	2421.81	3083.47	3695.66	1847.57	1910.97	3112.1	0.70358	9.40061e-07	9.36242e-05
WBGene00009982	F53F1.4	1066.67	274.07	1599.92	1097.11	794.945	361.409	323.382	706.358	2472.2	1028.25	2174.95	1426.27	2212.3	6140.49	980.218	1595.44	0.702779	4.67584e-07	5.28803e-05
WBGene00000516	cki-1	995.472	824.547	822.787	652.063	625.085	536.482	621.979	1229.5	1552.57	1573.94	1372.88	1773.61	1666.57	1020.75	880.935	1432.22	0.701147	1.97262e-06	0.000169673
WBGene00016003	C18H9.5	3762.06	3239.01	2821.69	1680.16	1499.3	977.749	1363.16	4497.31	5839.85	5935.18	4865.28	7080.25	7320.77	4062.27	3274.26	5284.4	0.690573	3.54795e-06	0.000272545
WBGene00021369	siah-1	9350.19	7244.18	7312.78	6241.6	6475.07	5097.61	5730	13237.6	12657.2	12749.9	12698.9	10714.6	10684.3	7877.13	7969.05	12835.9	0.687703	1.35062e-05	0.000859193
WBGene00003740	nlp-2	1150.35	1505.05	1105.65	911.088	858.36	1344.28	1125.94	2207.07	2121.62	1706.62	2034.63	1996.02	1590.15	1612.94	1253.68	2017.48	0.686383	1.43633e-06	0.000132904
WBGene00000754	col-181	971.741	927.323	733.461	459.044	439.372	538.53	486.253	1249.99	1399.73	1680.94	1311.38	1526.59	1411.83	1035.12	877.508	1410.51	0.684732	3.2345e-06	0.000250039
WBGene00043981	T14E8.4	349.727	322.344	309.662	244.024	254.79	193.502	252.568	531.576	556.094	448.321	564.743	441.984	509.475	426.179	327.244	525.184	0.682454	0.000315362	0.0117434
WBGene00016268	C30G4.2	251.054	186.866	161.778	174.017	174.39	193.502	160.511	326.66	336.765	352.023	265.048	397.501	452.649	189.945	199.899	320.124	0.679357	0.00199977	0.0493376
WBGene00009628	tatn-1	7429.2	4414.71	5450.84	3875.37	2897.81	2412.12	3341.22	7691.59	9075.38	10309.3	9736.62	7696.38	8810.01	6064.67	5764.92	9203.21	0.674837	1.29115e-05	0.000830007
WBGene00009101	F25B3.4	603.279	391.64	600.465	503.049	423.518	279.503	374.132	814.843	875.588	716.886	984.835	635.056	629.006	775.742	531.795	848.038	0.673259	4.1398e-05	0.00235179
WBGene00022108	Y71F9AL.2	929.274	608.872	647.113	335.032	285.365	155.621	283.254	852.21	1075.92	1321.42	1392.8	830.021	951.347	770.155	728.42	1160.59	0.672015	2.43692e-05	0.00145905
WBGene00020196	T03G11.3	1155.35	957.689	809.884	566.055	578.657	685.96	568.869	1242.76	1601.79	1812.54	1548.71	1572.02	1563.7	1301.68	974.307	1551.45	0.67117	1.54899e-06	0.000138637
WBGene00021814	mfsd-8	744.418	770.044	604.436	210.02	207.229	215.002	274.993	900.425	1140.68	1251.88	1188.39	1259.7	1418.69	747.011	706.299	1120.34	0.665588	1.58026e-05	0.000989808
WBGene00017667	ttr-37	383.45	309.108	385.092	286.028	310.278	165.859	267.911	447.199	493.922	569.229	766.56	277.304	406.601	460.497	359.217	569.228	0.664151	0.00022671	0.0089613
WBGene00011321	fil-1	1174.08	798.074	685.821	308.03	370.295	231.384	234.865	928.149	1283.16	1828.59	1574.7	857.467	1172.77	781.328	885.993	1403.65	0.663817	6.3129e-06	0.000461711
WBGene00003237	mif-4	249.805	230.468	293.781	185.018	204.965	183.264	156.97	388.135	399.8	384.123	458.204	368.162	438.933	374.303	258.018	407.565	0.659559	0.00139295	0.0373923
WBGene00002212	kin-31	430.913	409.548	289.811	141.014	134.756	237.527	188.836	558.095	677.847	714.746	424.423	746.735	774.011	221.07	376.758	593.778	0.656286	0.000201487	0.00823063
WBGene00012306	W06F12.2	2147.07	1686.47	2072.35	1398.13	1315.85	1230.63	1482.36	2531.32	3059.38	3520.23	3218.69	2241.15	2384.74	2488.44	1968.63	3082.4	0.646864	6.43144e-06	0.000467581
WBGene00017434	F13H8.1	1162.84	875.157	1271.4	806.078	727.001	513.958	717.577	1405.48	1509.4	1901.35	2084.01	938.86	1000.34	1090.19	1103.13	1725.06	0.64504	9.88955e-06	0.000667353
WBGene00018488	acs-1	763.154	807.418	515.11	449.043	428.048	498.601	564.148	1181.28	1128.59	1066.77	966.646	1420.59	1332.47	656.827	695.227	1085.82	0.643232	3.02915e-05	0.00176181
WBGene00010421	slc-36.4	306.011	248.376	250.111	106.01	101.916	83.9533	83.796	384.519	434.34	371.283	485.055	417.376	475.184	305.668	268.166	418.799	0.643132	0.00133445	0.0362198
WBGene00220141	Y37E11AR.9	359.719	387.747	343.407	296.029	250.261	193.502	184.115	505.058	537.097	463.301	764.828	562.18	522.212	370.313	363.624	567.571	0.642352	0.000352197	0.0128428
WBGene00016943	acdh-1	1388.91	576.171	1053.05	2067.2	1269.42	770.937	1163.7	1311.46	2154.43	1117.06	1693.36	1289.04	2764.88	1818.84	1006.04	1569.08	0.641224	4.02341e-06	0.000307137
WBGene00007419	C07E3.9	432.162	389.305	399.979	192.019	182.317	180.193	152.249	580.997	787.511	508.24	660.022	777.967	849.452	725.462	407.149	634.193	0.639365	0.000455321	0.0158894
WBGene00015301	C01F1.6	2073.38	1829.73	1805.37	1237.12	1269.42	1235.75	1247.5	2756.72	3115.51	2796.93	3122.54	3210.3	2991.21	2192.35	1902.83	2947.92	0.631556	1.1902e-05	0.00079006
WBGene00019421	K05F6.10	1241.53	1120.42	1439.13	673.065	861.757	544.673	684.531	1641.74	1770.17	2127.12	2298.82	1019.31	1038.55	1600.96	1267.03	1959.46	0.62901	1.22757e-05	0.000798156
WBGene00009177	F26H9.5	1222.79	1388.26	1362.71	1198.12	1136.93	1262.37	1175.51	2080.5	1919.56	2403.17	1780.85	1764.15	1671.47	2051.88	1324.59	2046.02	0.627276	7.71919e-06	0.000538755
WBGene00006611	tre-5	592.037	524.783	646.121	148.014	163.066	195.55	225.423	872.701	835.867	934.092	982.237	1009.84	962.125	837.993	587.647	906.224	0.624919	0.000125938	0.00562357
WBGene00022457	Y110A7A.7	325.995	340.252	380.129	364.035	395.208	507.815	429.602	496.62	500.83	599.188	548.286	545.145	541.808	425.381	348.792	536.231	0.620486	0.00100789	0.0291914
WBGene00013897	ZC443.2	746.916	665.711	1055.03	658.063	651.131	575.388	590.113	1206.59	1127.73	1202.66	1496.74	984.289	987.599	1081.41	822.553	1258.43	0.613445	8.51516e-05	0.00425009
WBGene00009404	F35C11.5	334.738	279.521	270.954	142.014	146.08	164.835	123.924	411.038	510.328	442.971	440.881	591.52	551.605	460.497	295.071	451.304	0.613039	0.00137175	0.0370675
WBGene00020886	ttr-6	394.692	355.824	540.915	525.051	518.64	512.934	423.701	478.539	835.004	747.916	568.208	696.574	817.12	983.245	430.477	657.417	0.610871	0.000604196	0.0196791
WBGene00014013	ZK632.4	6723.5	4783	5723.78	3242.31	2970.29	2401.88	3163.01	8064.05	8831.87	8618.68	9484.56	8686.35	8462.19	7659.25	5743.42	8749.79	0.607338	7.18097e-05	0.00368845
WBGene00010940	M163.8	470.882	400.984	630.241	132.013	203.832	132.073	204.179	599.078	803.918	552.109	1093.97	362.483	501.637	606.547	500.702	762.27	0.606349	0.000227629	0.0089686
WBGene00000833	cts-1	11832	9305.94	6610.08	7798.75	9061.47	7611.09	8430.35	13974.1	15439.4	15991.9	10902.5	14326.1	16737.2	8862.77	9249.34	14077	0.605913	0.000285627	0.0108343
WBGene00020393	T10B5.7	3792.04	3073.17	3024.16	3082.3	3264.71	2010.78	2896.27	5171.12	4662.9	5114.5	5103.47	2265.76	2525.82	3133.29	3296.46	5013	0.604757	5.97033e-05	0.00314318
WBGene00008139	C47D12.5	2834.04	3162.71	4238	2448.24	2680.39	2850.32	3093.37	4846.87	4345.13	5603.48	5952.32	2920.69	3188.14	4715.11	3411.58	5186.95	0.604446	4.83818e-05	0.00266187
WBGene00008748	yap-1	3404.84	3086.41	3045.01	3256.31	3018.98	2910.72	3061.51	5596.62	4714.71	4588.07	4380.22	4961.19	4364.83	3352.77	3178.75	4819.9	0.600545	8.93276e-05	0.00438171
WBGene00017342	F10D7.5	2938.95	2855.94	2067.39	2060.2	1994.16	2154.12	2084.28	3991.04	4415.94	4122.63	3348.61	4905.36	4912.52	2634.49	2620.76	3969.56	0.598992	0.000112575	0.00516912
WBGene00016939	C55B6.1	1184.07	1450.55	1149.32	611.059	634.144	864.105	750.624	1880.41	2095.71	1747.28	1914.24	2335.79	2279.9	1454.12	1261.31	1909.41	0.598197	4.35048e-05	0.00243747
WBGene00000176	aqp-8	831.85	612.765	596.495	428.041	452.96	412.6	402.457	678.634	1234.8	1280.77	918.14	1036.34	1259.97	841.185	680.37	1028.09	0.595569	0.000258187	0.00994793
WBGene00044283	spp-22	262.295	316.894	310.654	213.021	163.066	224.217	202.999	417.064	468.017	441.901	464.267	540.412	616.269	465.285	296.614	447.812	0.594306	0.00195673	0.0483797
WBGene00077783	D1054.18	349.727	341.809	275.916	300.029	261.585	286.67	227.784	365.233	517.236	513.59	546.553	324.626	540.828	330.409	322.484	485.653	0.590698	0.00188754	0.0474371
WBGene00007836	C31C9.2	1396.41	1189.71	1670.39	1092.11	777.959	608.15	512.218	1541.69	2621.58	2044.73	2337.79	1982.77	2175.07	4514.78	1418.84	2136.45	0.590507	2.4533e-05	0.00146169
WBGene00006981	zig-4	350.976	305.215	387.077	478.046	288.762	247.765	377.672	411.038	498.239	679.437	504.977	477.002	589.816	797.29	347.756	523.423	0.589902	0.00182713	0.0465837
WBGene00004258	pyc-1	5760.5	4293.25	2984.46	3917.38	3761.84	3155.42	3298.73	5517.06	6691.26	10032.1	3909.89	7158.81	9274.41	2923.4	4346.07	6537.58	0.589046	5.50353e-05	0.00294355
WBGene00009384	piit-1	438.407	362.053	400.972	267.026	284.233	317.385	283.254	486.977	727.93	568.159	625.375	616.127	514.374	382.284	400.478	602.11	0.588306	0.00102652	0.029501
WBGene00019918	fbxc-36	399.688	432.907	390.054	243.023	247.996	277.456	253.749	531.576	619.993	705.116	585.531	636.002	676.035	452.516	407.55	610.554	0.583143	0.0012478	0.0342487
WBGene00006863	gyg-1	5721.78	4262.11	4432.53	3980.38	3842.24	3819.88	3270.41	6075.16	7567.71	8610.12	6520.53	7583.76	8071.27	5393.48	4805.47	7193.38	0.581992	9.29723e-05	0.00447072
WBGene00013244	Y56A3A.33	4490.24	5022.03	3702.04	4432.43	4767.41	5343.32	4717.36	6452.45	6261.23	8692.51	4935.44	5603.82	5259.35	4047.9	4404.77	6585.41	0.580205	7.18725e-05	0.00368845
WBGene00019612	gpcp-1	5489.46	5978.94	4251.89	2637.25	2467.5	3310.01	2890.37	7650.6	8065.08	8602.63	6992.59	10359.6	9450.77	5353.58	5240.1	7827.73	0.579	0.000123872	0.00556239
WBGene00007196	B0513.4	365.964	338.695	543.893	262.025	324.999	322.504	341.085	554.479	574.227	595.978	760.497	450.501	471.265	492.42	416.184	621.295	0.578058	0.00154448	0.0406677
WBGene00011573	anmt-3	610.773	605.758	398.987	134.013	115.505	136.168	151.069	820.87	854.864	790.715	741.442	884.914	835.736	678.375	538.506	801.973	0.574591	0.000528152	0.017919
WBGene00017582	F18G5.6	10197	9937.39	8469.04	7073.68	7652.77	6440.86	7711.6	15396.4	13207.2	14459.7	13726.2	12993.6	12516.4	8846.81	9534.49	14197.4	0.574398	0.000634195	0.0203844
WBGene00019827	mop-25.1	4697.58	4696.57	4244.94	4898.47	5040.32	4330.76	5222.5	7822.97	6532.37	6866.06	5761.76	5359.64	5279.93	4366.34	4546.36	6745.79	0.569274	0.000102108	0.00485271
WBGene00020163	T02G5.3	3173.77	2964.94	2515.01	1764.17	1557.05	2021.02	1797.48	4257.43	4471.2	4568.81	3818.94	6498.2	6247.93	2747.02	2884.57	4279.1	0.568948	0.000347702	0.0127532
WBGene00006702	ubc-3	5223.42	4728.49	4781.89	4382.42	4296.33	4113.71	4101.29	7951.95	7292.25	6945.24	6947.55	7309.29	6912.21	6322.45	4911.27	7284.25	0.568685	0.000144296	0.00620572
WBGene00012113	T28B8.1	3252.46	2591.21	2784.97	2252.22	2068.9	1947.31	2225.91	4355.07	4458.25	4044.52	4200.06	4690.52	4778.29	3834.02	2876.21	4264.47	0.568197	0.000353698	0.0128573
WBGene00018036	F35C8.5	3476.03	2978.96	3095.62	2902.28	2867.24	1986.21	2720.42	5157.86	3835.66	5752.21	4120.37	2460.72	2529.74	2569.84	3183.54	4716.53	0.567093	0.000241492	0.00939356
WBGene00019782	M60.7	1597.5	1659.22	1497.69	1161.11	1177.7	1735.38	1089.35	1987.69	2656.99	2700.63	2035.5	3055.08	2874.62	1474.87	1584.8	2345.2	0.565408	0.000110595	0.00513616
WBGene00206489	F53F1.14	527.088	402.541	710.634	311.03	408.797	227.288	291.516	643.678	733.975	678.367	1174.53	370.055	528.091	711.895	546.754	807.636	0.562813	0.000659156	0.0210473
WBGene00011727	T12A7.6	1443.87	1272.25	1442.11	884.085	944.422	972.63	1048.04	1808.08	2334.04	1897.07	2146.37	2237.36	2552.28	1687.16	1386.08	2046.39	0.562075	5.51885e-05	0.00294355
WBGene00009386	tag-290	489.617	495.974	547.863	321.031	318.205	243.669	318.661	637.651	752.108	804.624	818.531	781.753	795.566	697.529	511.151	753.228	0.559337	0.000659988	0.0210473
WBGene00017775	F25B5.3	4996.1	4858.52	5278.14	3102.3	3235.27	3307.97	3606.77	6726.07	7195.54	7709.2	7929.79	7862.95	7767.54	6456.53	5044.25	7390.15	0.550963	0.000246784	0.00953868
WBGene00001537	gcy-11	3012.65	2813.11	2077.31	2741.26	2500.34	2851.34	2505.62	3781.3	4017.86	4664.04	2973.56	4714.18	4615.65	2110.15	2634.36	3859.19	0.550847	0.000359278	0.0130189
WBGene00009953	F53A2.9	2143.33	1740.97	2216.26	1587.15	1700.87	1513.21	1606.29	2868.83	3112.05	2723.1	3183.17	3055.08	3470.31	2708.71	2033.52	2971.79	0.547352	0.000137297	0.00594661
WBGene00021808	Y53G8AM.8	1159.09	1149.23	868.442	737.071	716.81	729.985	771.868	1548.92	1585.38	1628.51	1418.79	1791.6	1758.67	1185.16	1058.92	1545.4	0.545386	8.28787e-05	0.00420033
WBGene00021639	Y47G6A.13	996.721	910.973	891.269	1026.1	1015.76	1149.75	909.954	1346.42	1370.37	1506.53	1219.57	1766.99	1976.18	803.675	932.988	1360.72	0.544443	0.000209384	0.00844034
WBGene00019829	R02E12.5	540.827	496.753	384.099	347.033	303.483	292.813	309.219	668.991	686.482	808.904	596.791	777.02	803.404	462.093	473.893	690.292	0.542645	0.00119554	0.0333385
WBGene00022505	ZC21.3	1181.58	1022.31	970.67	632.061	549.214	567.197	754.164	1485.04	1600.93	1522.58	1526.19	1365.7	1175.71	811.656	1058.19	1533.68	0.535408	0.000114141	0.00522139
WBGene00008341	ttr-44	1117.88	749.022	1142.37	2047.2	1931.88	1015.63	1661.76	1189.72	949.849	2391.4	1263.74	500.662	715.225	840.387	1003.09	1448.68	0.530285	0.000225139	0.00892809
WBGene00006640	tsp-14	999.219	984.941	633.218	635.061	603.57	698.246	572.41	1354.86	1132.91	1572.87	977.04	1484.95	1302.1	812.454	872.459	1259.42	0.529599	0.00058104	0.0192326
WBGene00009908	F49H6.5	859.329	572.278	594.51	204.02	204.965	105.454	169.953	775.065	877.315	1080.68	1162.4	575.43	647.622	542.7	675.372	973.865	0.528039	0.00153795	0.0406591
WBGene00004238	ptr-24	4134.27	3912.51	3625.62	2419.23	2584.14	3102.18	2865.59	5473.67	6020.32	6079.62	4861.81	6420.59	6721.16	3563.46	3890.8	5608.86	0.527639	0.000260359	0.00996285
WBGene00010628	ceeh-2	1217.8	1075.26	1275.37	941.091	1115.41	875.367	946.541	1506.74	1480.04	1486.2	2382.83	659.663	1169.83	1035.12	1189.48	1713.95	0.527001	0.000438892	0.0154931
WBGene00019844	abts-4	1581.26	1565	1812.31	1476.14	1452.87	1290.01	1621.63	2337.25	2237.33	2617.17	2311.81	1633.54	1728.3	1680.77	1652.86	2375.89	0.523502	0.000397236	0.0141453
WBGene00004245	puf-9	2796.57	2685.42	2406.82	2844.27	2896.68	2523.72	2646.07	3933.18	3652.6	4313.09	3209.16	3865.23	3907.29	2476.47	2629.6	3777.01	0.522398	0.000676395	0.0214584
WBGene00016997	cebp-1	2514.29	1550.99	2800.85	2161.21	1647.64	1575.66	1402.11	2568.68	3923.74	3021.62	3625.79	2881.88	3328.25	4482.06	2288.71	3284.96	0.521342	0.000360275	0.0130189
WBGene00014171	nep-26	3605.93	3538.78	2708.55	2131.21	1897.9	2232.95	2231.81	4625.08	5256.98	4694	4277.15	5950.22	5567	3403.85	3284.42	4713.3	0.5211	0.000689827	0.0217714
WBGene00017364	clec-7	1269.01	707.756	1086.79	281.027	274.041	136.168	188.836	844.977	1679.51	1536.49	1797.3	1138.56	1592.11	900.243	1021.19	1464.57	0.520231	0.000240357	0.00939018
WBGene00014836	T09F5.12	8643.25	8549.13	8979.19	9113.88	8814.61	9760.09	7686.81	10169.9	11928.4	14711.1	13181.4	13054.1	15312.7	11827.7	8723.86	12497.7	0.518624	0.00108381	0.0307851
WBGene00011511	gpcp-2	3519.75	3001.54	2264.9	2996.29	2896.68	2947.58	2797.14	3755.99	4416.8	5520.02	3087.9	5026.5	5274.05	2556.28	2928.73	4195.18	0.518458	0.00109796	0.0310427
WBGene00010943	M176.4	2719.13	2479.87	2869.33	2608.25	2467.5	2153.1	2996.59	4056.13	3568.84	3126.48	4633.14	2330.11	2634.58	2935.37	2689.44	3846.15	0.516108	0.000851263	0.0254213
WBGene00017789	F25E5.8	1862.29	1739.41	1273.38	1507.15	1373.6	1253.16	1273.46	2719.36	2489.47	2013.7	2052.82	2402.99	2124.12	1177.98	1625.03	2318.84	0.512935	0.000442931	0.0155475
WBGene00043067	dlc-5	603.279	393.198	578.63	263.025	296.689	264.146	252.568	596.667	758.153	707.256	933.731	973.878	1011.11	853.156	525.036	748.952	0.512458	0.00184187	0.0465837
WBGene00003597	nhl-1	6373.77	6692.92	5574.9	2997.29	2992.94	3973.45	3305.81	8528.12	9911.25	8839.1	8082.23	13441.2	12633	6869.15	6213.86	8840.18	0.508584	0.00100858	0.0291914
WBGene00011869	dod-6	5869.16	4841.39	4467.26	3041.29	2496.94	1669.85	2661.41	7756.68	7613.47	6437	6949.28	3681.62	3921.98	3717.49	5059.27	7189.11	0.506882	0.000715118	0.022396
WBGene00008425	D2045.8	1557.53	1202.17	1916.53	602.058	475.608	316.361	429.602	1595.93	1885.88	2123.91	3244.67	1166.95	1503.93	1815.65	1558.74	2212.6	0.505358	0.000480349	0.0165734
WBGene00020586	frpr-18	738.173	821.433	663.986	654.063	603.57	764.794	570.049	966.722	1025.84	1130.97	1080.98	1180.2	1092.43	825.223	741.197	1051.13	0.504007	0.00107229	0.0305823
WBGene00018729	F53A9.6	2529.27	1466.12	1940.35	1503.15	1465.33	851.819	1260.48	2498.77	2571.5	2659.97	3492.4	1468.86	1668.53	1723.07	1978.58	2805.66	0.503874	0.000477824	0.016533
WBGene00016781	C49G7.3	8412.18	7753.39	6626.96	7109.69	7981.16	4947.1	7788.31	12503.5	10864.6	10159.5	9527.87	5292.45	6173.47	4327.23	7597.51	10763.8	0.502595	0.0012303	0.0339976
WBGene00021268	capa-1	1300.23	1407.73	1478.83	837.081	802.872	972.63	957.163	1790	1859.11	1793.29	2455.59	2155.97	2044.76	2722.28	1395.6	1974.5	0.500604	0.000371146	0.0133329
WBGene00014058	ZK673.2	5198.44	3682.82	3866.8	3168.31	3291.89	2741.79	3030.82	5741.27	6423.57	6227.28	5644.83	5608.55	6167.59	4145.27	4249.35	6009.24	0.499939	0.000561689	0.0187583
WBGene00018303	F41G3.10	4095.55	3488.17	3349.7	2940.28	2687.19	1837.76	2738.12	5484.52	5490.99	4925.11	4685.11	2190.99	2528.76	2197.93	3644.47	5146.43	0.497863	0.000746111	0.0232474
WBGene00015159	psd-1	3026.39	2929.13	2299.63	2435.23	2490.15	2563.65	2446.61	4035.64	4314.91	3869.05	3294.04	4557.07	4248.24	2765.38	2751.72	3878.41	0.495134	0.00143041	0.0380679
WBGene00003941	pbo-1	1442.62	1181.15	1551.29	1437.14	1373.6	1032.01	1282.91	1711.65	1756.36	2164.57	2211.33	1230.36	1192.37	1335.2	1391.69	1960.98	0.494739	0.000446584	0.0156291
WBGene00016119	C25H3.10	3111.32	2307.02	3184.95	3855.37	4129.87	2810.39	3898.29	4264.67	3618.93	3746	4496.29	3470.56	4323.68	2969.69	2867.76	4031.47	0.49138	0.00183683	0.0465837
WBGene00004775	2020-09-01	1147.85	910.973	949.827	1225.12	1065.59	1163.06	1077.55	1412.72	1331.52	1645.63	1242.09	1724.4	1712.62	1120.52	1002.88	1407.99	0.489479	0.000828271	0.024979
WBGene00003856	odr-10	1600	2120.15	1507.62	1270.12	1216.2	1367.83	1229.8	2680.78	2705.34	2326.13	2071.01	2707.74	2174.09	1845.98	1742.59	2445.82	0.489085	0.00095091	0.0279193
WBGene00020170	T02G5.14	1045.43	1066.69	758.274	738.071	631.88	844.653	834.42	1430.8	1436	1449.82	1051.53	1965.74	2173.11	777.338	956.8	1342.04	0.488134	0.000880332	0.026098
WBGene00019411	K05F1.10	715.691	629.116	870.427	365.035	356.706	290.765	398.916	775.065	880.769	971.541	1505.4	599.091	693.67	861.935	738.411	1033.19	0.484616	0.00183797	0.0465837
WBGene00010291	F58H10.1	1629.98	1209.96	1310.11	854.082	850.433	881.51	860.385	1835.81	1889.34	2089.67	1924.63	2292.26	2336.73	1366.33	1383.35	1934.86	0.484066	0.000639347	0.020496
WBGene00017062	glrx-3	1277.75	1385.15	1861.94	2063.2	2579.61	2133.64	2451.33	2684.4	1910.92	1657.4	2181.02	1039.18	991.518	1754.2	1508.28	2108.43	0.483269	0.000609024	0.0197515
WBGene00016048	C24B9.3	1684.93	643.91	589.548	1344.13	1078.05	524.196	804.914	1123.42	1738.22	1374.92	1197.91	903.842	1882.12	467.68	972.797	1358.62	0.481932	0.0010507	0.0300545
WBGene00018750	F53C3.6	1166.59	921.095	1072.9	1594.15	1388.32	1643.23	1531.93	1258.43	1593.16	1413.44	1618.01	1744.27	1669.51	1675.19	1053.53	1470.76	0.481332	0.000600346	0.019606
WBGene00017796	F25G6.1	1408.9	1235.65	1116.57	1123.11	1015.76	1303.32	1171.96	1915.36	1860.84	1663.82	1543.51	2376.49	2135.88	1247.41	1253.71	1745.88	0.477758	0.00163885	0.0424988
WBGene00012216	W02D9.10	1548.79	956.132	1624.73	1373.13	1229.79	1384.21	1194.39	1536.87	1954.1	1814.68	2359.45	1557.83	1920.33	2304.88	1376.55	1916.28	0.477247	0.000810657	0.0246829
WBGene00016866	coel-1	4585.17	4072.13	4063.32	4103.4	4000.77	3820.9	3875.86	6266.82	6003.91	5581.01	5723.65	5932.23	5387.7	3592.99	4240.2	5893.85	0.475076	0.00103412	0.0296495
WBGene00012466	ippk-1	2204.53	1765.11	1850.03	1732.17	1965.85	1562.35	1726.67	2532.52	2719.16	2725.24	2792.53	2742.76	2880.5	2182.77	1939.89	2692.36	0.472899	0.000939938	0.0276636
WBGene00008499	cyp-37A1	1408.9	1406.95	1287.28	1778.17	1720.12	1378.06	1775.06	2086.53	1652.74	1780.45	2051.09	918.985	878.845	1088.59	1367.71	1892.7	0.468686	0.00109745	0.0310427
WBGene00018259	F41B4.3	844.34	682.84	1956.23	648.063	622.82	539.554	539.363	1632.1	1435.14	1542.91	1799.9	1264.43	1385.38	2134.09	1161.14	1602.51	0.464797	0.00102248	0.0294543
WBGene00009393	clec-62	1975.96	2189.45	1778.57	1402.14	1621.6	1403.66	1856.5	2914.63	2327.13	2976.68	2708.51	1179.25	1096.35	1463.69	1981.32	2731.74	0.463354	0.00124584	0.0342487
WBGene00000074	adm-2	2199.53	1942.63	1894.69	1659.16	1730.31	1660.64	1508.33	2721.77	3046.43	2640.71	2688.59	2701.12	2778.6	2344.78	2012.28	2774.37	0.463328	0.00129115	0.0352012
WBGene00006431	tag-52	2617.95	1973.77	2115.03	1551.15	1536.67	1279.78	1461.12	2991.77	2971.3	3048.37	3294.04	2769.26	3003.95	2309.67	2235.59	3076.37	0.460578	0.00133122	0.0362127
WBGene00000981	dhs-18	5140.98	3654.01	2821.69	1820.18	2450.52	1358.61	1463.48	5092.77	5083.42	4509.96	6623.6	2330.11	3788.73	2586.6	3872.23	5327.44	0.460278	0.00153532	0.0406591
WBGene00011440	sfxn-1.5	1808.59	1965.99	1693.21	1760.17	1750.69	1781.45	1776.24	2790.47	2586.18	2389.26	2254.64	2333.9	2205.44	1410.22	1822.6	2505.14	0.458896	0.00168434	0.0434553
WBGene00003562	ncr-2	2223.26	2039.18	1733.91	962.093	985.189	1275.68	1203.83	2437.3	2882.36	3197.1	2437.4	3020.06	3116.62	2048.69	1998.78	2738.54	0.454285	0.00157321	0.0411459
WBGene00007260	olrn-1	1771.12	1561.11	1243.61	1028.1	929.701	1001.3	1183.77	2031.08	2024.04	2319.72	1945.42	2368.92	2240.71	1433.37	1525.28	2080.06	0.447555	0.00142328	0.0380393
WBGene00014233	ZK1128.7	2068.38	2068.76	2381.02	1654.16	1791.46	1402.64	1744.37	2958.02	2850.41	2802.28	3211.76	2561.99	2381.8	2071.04	2172.72	2955.62	0.443956	0.00189601	0.047552
WBGene00005023	sqv-5	1696.17	1561.11	1294.23	1621.16	1613.67	1676	1653.5	2348.1	2044.77	2122.84	1689.9	1959.11	1997.73	1628.1	1517.17	2051.4	0.435225	0.00177437	0.0454343
WBGene00019466	tos-1	191036	227953	187972	355943	344062	447027	392806	265739	266855	304473	211389	311990	279972	145425	202320	262114	0.373554	0.00155779	0.0408301
WBGene00022441	Y110A2AL.4	1648.71	1517.51	2728.4	3168.31	2795.9	2016.93	2118.51	1673.08	1708	823.884	1728.01	1245.5	1193.35	3538.72	1964.87	1483.24	-0.40568	0.00202933	0.0497716
WBGene00006764	unc-27	2898.99	3228.89	3036.07	4847.47	4766.28	5116.03	5491.59	2845.92	2296.91	2052.22	1984.4	2413.4	1967.36	2403.84	3054.65	2294.86	-0.4126	0.0016974	0.0436464
WBGene00020135	aakg-4	2605.46	3156.48	2800.85	5107.49	5276.99	6602.62	5235.48	2448.14	2226.97	1984.81	1892.58	2251.56	2077.09	1526.74	2854.26	2138.13	-0.416773	0.00172634	0.0442973
WBGene00011891	del-6	2303.2	2849.71	2611.28	2552.25	2648.69	2776.6	3067.41	2427.65	1792.62	1415.58	2105.66	1995.08	1600.93	2141.27	2588.06	1935.38	-0.419256	0.00193586	0.0480582
WBGene00012875	Y45F10B.13	1672.44	2090.57	1235.67	1831.18	2020.2	2070.17	2294.36	1623.66	1284.89	1139.53	912.943	1575.81	1169.83	976.062	1666.23	1240.25	-0.425948	0.00142132	0.0380393
WBGene00012031	gpdh-3	2508.04	2981.29	2771.07	3303.32	3627.08	3727.73	3813.31	2368.59	1861.7	2089.67	1819.82	2155.02	1810.6	1940.15	2753.47	2034.95	-0.43626	0.000972031	0.0282676
WBGene00020658	argn-1	3351.13	3940.54	4086.14	4459.43	4758.35	4353.29	4471.88	3341.34	2631.08	2832.24	2365.51	2240.2	2131.96	2360.74	3792.61	2792.54	-0.44161	0.00192121	0.0478892
WBGene00014030	glb-1	1516.32	2092.12	1843.08	5417.52	4641.71	6221.76	4608.78	1300.61	1354.83	1543.98	1114.76	1209.54	1328.56	2451.73	1817.17	1328.55	-0.451847	0.00155261	0.0407819
WBGene00011398	qdpr-1	1967.21	2250.96	2332.39	1912.18	2031.53	1824.45	2322.68	1886.43	1573.3	1181.26	1734.94	1365.7	1186.49	1721.48	2183.52	1593.98	-0.454021	0.000547178	0.0184111
WBGene00006914	vha-5	3928.18	5118.58	3909.48	5165.5	5816.01	5754.9	5981.39	3916.31	3287.34	2756.27	2565.6	3470.56	2971.61	4053.49	4318.74	3131.38	-0.463814	0.00178397	0.0455847
WBGene00001156	ech-7	1631.23	2032.95	4146.69	4057.39	5716.36	5553.21	4278.32	1785.18	1473.13	2126.05	2165.43	905.735	737.76	1948.93	2603.62	1887.45	-0.464083	0.000582759	0.0192374
WBGene00015814	oatr-1	1993.44	3244.46	2161.68	1606.15	1943.2	1936.05	2793.59	2462.61	1677.78	1570.73	1413.59	1433.84	1158.08	1245.82	2466.53	1781.18	-0.469651	0.000630403	0.020316
WBGene00015141	ugt-46	2900.23	4249.65	2954.69	2000.19	2424.47	2947.58	2714.52	2935.12	2363.4	2087.53	2323.93	2147.45	2013.41	2536.32	3368.19	2427.5	-0.472505	0.000460185	0.0160134
WBGene00003982	pes-9	2274.47	2210.47	2863.38	3260.31	3527.43	2171.52	3554.84	1981.66	1539.62	1473.36	2062.35	971.985	978.781	1825.23	2449.44	1764.25	-0.473399	0.000540945	0.0183022
WBGene00012383	ttr-17	2182.05	3031.9	3725.86	13080.3	12416.8	12845.9	11832.9	2016.62	2290.86	1725.88	2537.88	2328.22	2251.49	4213.11	2979.94	2142.81	-0.475779	0.000327351	0.0120793
WBGene00008707	F11E6.3	1100.39	1146.89	924.022	1921.19	1699.73	1536.76	1621.63	887.166	910.128	597.048	640.1	791.217	651.541	818.838	1057.1	758.611	-0.478682	0.00154493	0.0406677
WBGene00020022	gldc-1	1804.84	1506.61	2167.63	3810.37	3601.03	2265.72	3511.17	1577.85	1145.86	1152.37	1363.35	575.43	563.362	877.099	1826.36	1309.86	-0.479559	0.000801272	0.0245898
WBGene00016918	test-1	1121.62	1183.49	1174.13	1702.16	1570.64	1651.42	1589.76	789.53	908.401	852.773	760.497	845.163	821.039	1335.2	1159.75	827.8	-0.486456	0.000970328	0.0282676
WBGene00003497	mup-4	823.107	779.388	759.266	2874.28	2849.12	2582.08	2316.78	564.122	689.936	454.741	537.892	660.609	614.31	1150.84	787.254	561.673	-0.487099	0.00158055	0.0412497
WBGene00010945	chil-13	1373.93	1871	1575.11	1747.17	1933.01	2031.26	2353.37	1513.97	1062.1	918.042	1089.64	1022.15	848.473	1101.36	1606.68	1145.94	-0.487549	0.000160918	0.00677744
WBGene00006587	tnt-2	1555.04	1564.23	1735.89	6284.61	5874.9	6458.26	5765.4	1212.62	1312.52	1154.51	933.731	1221.84	1082.64	1519.56	1618.38	1153.34	-0.48873	0.000148581	0.00636759
WBGene00019113	F59E11.7	905.543	843.234	1098.7	1619.16	1552.52	1250.09	1251.04	895.604	714.978	425.852	658.289	611.395	676.035	734.241	949.16	673.681	-0.494586	0.00116652	0.0326787
WBGene00003495	mup-2	11255	11817	9495.29	24984.4	24995.5	26813.9	25901.2	9277.88	8431.21	7402.12	5669.95	9371.57	7607.84	9215.52	10855.7	7695.29	-0.49641	0.000745763	0.0232474
WBGene00017698	F22B7.9	1756.13	1619.51	1585.03	3991.39	4446.94	3821.92	3112.26	1070.39	1104.42	1512.95	997.828	989.967	1048.34	809.261	1653.56	1171.39	-0.497344	0.000129777	0.00570177
WBGene00017756	F23F12.12	1137.86	2047.74	663.986	2927.28	3427.78	3657.09	3302.27	1155.97	864.363	923.392	683.408	1150.86	1099.29	295.293	1283.2	906.783	-0.500913	0.00059458	0.0194789
WBGene00017054	gstk-2	2715.38	3300.52	3262.36	3968.38	4236.31	5025.94	4023.39	2273.36	2215.74	2302.6	1926.36	2334.85	2224.06	1764.57	3092.76	2179.52	-0.504886	0.000132597	0.00580481
WBGene00009028	F21H7.2	816.862	1123.53	826.757	1634.16	1817.5	2374.24	2195.22	986.008	672.666	402.312	529.23	725.913	521.233	470.074	922.384	647.554	-0.510367	0.000814411	0.0246829
WBGene00020909	W01A11.1	826.854	657.146	640.166	960.093	1155.05	796.533	951.262	465.28	474.061	506.1	529.23	373.84	477.143	654.432	708.055	493.668	-0.520321	0.000956598	0.0280144
WBGene00001783	gst-35	1523.81	4953.51	1536.4	487.047	693.029	1512.18	829.699	2484.31	1370.37	675.157	2916.39	1306.08	1084.59	1964.1	2671.24	1861.56	-0.520999	0.000129626	0.00570177
WBGene00000217	asp-4	5362.06	6470.24	5730.72	8061.78	8881.42	11844.6	9247.07	4559.99	4124.07	4090.53	3493.26	4346.96	3814.21	3688.76	5854.34	4066.96	-0.525555	0.000106755	0.00499993
WBGene00004300	ram-2	3456.05	3371.38	3379.48	6171.6	6279.16	4843.7	6028.59	2439.71	2826.23	2310.09	1870.93	1619.34	2075.13	5067.86	3402.3	2361.74	-0.526662	9.05142e-05	0.00442216
WBGene00019597	K09H9.5	398.439	868.149	952.805	1167.11	1349.82	2207.36	2255.41	658.142	404.118	367.003	624.509	368.162	229.264	662.413	739.798	513.443	-0.526927	0.000594859	0.0194789
WBGene00018400	F43H9.4	2179.55	2243.95	2557.69	3993.39	3476.47	2499.15	2441.89	1673.08	1321.15	2338.97	1126.02	1036.34	1016.01	871.512	2327.06	1614.81	-0.527147	8.64648e-05	0.00429301
WBGene00019282	mps-2	714.442	865.035	927	1716.17	1365.68	1484.54	1463.48	694.304	647.625	442.971	521.434	724.02	653.5	1131.69	835.492	576.584	-0.535096	0.00057419	0.0190575
WBGene00007867	C32H11.4	1142.86	756.808	596.495	636.061	491.462	236.503	418.98	477.334	441.248	878.453	497.182	205.376	300.786	294.495	832.054	573.554	-0.536747	0.000562105	0.0187583
WBGene00018398	sptl-2	940.515	703.863	703.686	736.071	862.889	954.201	839.141	507.469	599.269	509.31	540.49	433.466	530.05	501.199	782.688	539.134	-0.537792	0.000477389	0.016533
WBGene00011708	T11B7.5	620.765	678.169	635.203	934.09	1001.04	899.939	796.653	473.718	391.165	512.52	393.241	365.323	310.584	346.37	644.712	442.661	-0.542453	0.00125309	0.0343168
WBGene00018811	pmt-2	3597.19	3761.46	2923.92	3421.33	3030.3	2252.41	3186.61	3387.14	2372.9	1494.76	2149.83	1788.76	1571.54	1822.83	3427.52	2351.16	-0.543795	5.46052e-05	0.0029381
WBGene00015514	nlp-77	1836.07	1952.75	1774.6	3132.3	2938.58	2680.36	2823.1	1186.1	1344.47	1426.28	1123.42	1149.91	1177.67	2471.68	1854.47	1270.07	-0.546102	0.000140763	0.00607519
WBGene00003097	lys-8	1894.77	1654.54	1394.47	1856.18	1872.99	1151.8	1693.62	1136.68	1293.52	866.683	1212.64	699.413	721.104	1027.94	1647.93	1127.38	-0.547678	2.22682e-05	0.00135992
WBGene00020397	pcbd-1	632.006	865.035	760.259	1433.14	1715.59	2024.09	1635.79	607.516	526.735	459.021	459.936	504.448	462.447	471.67	752.433	513.302	-0.551756	0.00031529	0.0117434
WBGene00016628	slc-36.5	1039.19	1083.82	979.602	1280.12	1426.83	1140.54	1405.65	902.836	731.384	460.091	716.323	727.806	688.772	703.116	1034.2	702.658	-0.557626	0.000303067	0.0113897
WBGene00021325	Y34B4A.9	1225.29	1505.05	1741.85	1603.15	1653.31	1176.37	1919.05	1258.43	847.956	776.805	1165.86	355.858	355.653	865.926	1490.73	1012.26	-0.558435	5.14694e-05	0.00280419
WBGene00016749	C48E7.1	816.862	841.676	1013.35	1446.14	1423.43	1341.21	1365.52	689.482	619.129	431.202	669.549	448.609	406.601	1009.58	890.629	602.341	-0.564244	0.000261021	0.00996285
WBGene00017613	F20A1.1	634.504	689.848	659.023	900.087	885.537	813.938	965.425	570.149	457.655	396.962	362.059	423.055	386.026	375.9	661.125	446.706	-0.565597	0.000833863	0.0250241
WBGene00001761	gst-13	655.738	548.141	557.788	576.056	633.012	404.409	567.689	358	440.385	406.592	381.981	215.786	353.694	466.084	587.222	396.74	-0.565714	0.000840348	0.0251569
WBGene00011289	R102.2	1568.77	2029.83	1604.88	1719.17	1614.8	2059.93	2196.4	1223.47	1195.95	1181.26	1082.71	1317.43	1022.87	1210.7	1734.5	1170.85	-0.566965	2.24809e-05	0.00136608
WBGene00016848	klo-1	592.037	745.908	550.84	775.075	814.196	798.581	824.978	542.425	420.524	396.962	339.539	411.698	315.483	466.084	629.595	424.863	-0.567428	0.000619099	0.0200044
WBGene00017881	asp-13	1017.95	1218.52	1097.71	1946.19	1679.35	944.987	2086.64	1020.96	610.494	543.549	815.932	274.465	379.167	403.035	1111.4	747.735	-0.571774	0.000112451	0.00516912
WBGene00013489	col-42	5915.38	5677.62	9139.98	26546.6	23105.5	19720.8	21886.1	6705.58	4749.25	2443.83	4674.72	3877.53	2308.32	5102.18	6910.99	4643.34	-0.573728	3.68011e-05	0.00212023
WBGene00002272	lec-9	996.721	930.438	889.284	603.058	539.023	354.242	531.102	611.132	657.987	563.879	686.007	426.841	447.751	814.848	938.815	629.751	-0.576058	0.000160588	0.00677744
WBGene00006634	tsp-8	1211.55	1498.82	1555.26	2859.28	2851.39	3286.47	3148.84	1035.43	1049.15	824.954	899.951	1040.13	936.651	1187.56	1421.88	952.371	-0.578201	3.02422e-05	0.00176181
WBGene00020143	T01C8.2	459.641	651.696	617.338	899.087	902.524	1020.75	840.321	453.226	412.753	300.664	374.185	363.43	403.661	545.892	576.225	385.207	-0.580998	0.000812584	0.0246829
WBGene00008032	C39E9.8	1219.05	1606.27	1307.13	1963.19	2299.91	2306.67	2424.18	1233.11	942.078	597.048	900.817	1006.06	761.274	1105.35	1377.48	918.264	-0.585053	3.54785e-05	0.00205372
WBGene00000883	cyn-7	5123.5	6063.81	5338.68	7900.76	9585.77	9296.3	10043.7	4305.65	3721.68	3279.49	3373.73	3228.28	2980.43	5423.81	5508.66	3670.14	-0.585868	2.38181e-05	0.001434
WBGene00018271	ctsa-1.1	915.535	1349.33	902.187	1500.14	1480.05	1790.66	1638.15	919.712	726.203	683.717	482.457	611.395	606.472	709.5	1055.68	703.022	-0.586536	0.000151658	0.00645489
WBGene00003958	pcp-3	1983.45	1806.37	1462.95	967.093	1005.57	592.793	1282.91	1148.74	1117.37	1265.79	1132.08	759.985	822.019	851.56	1750.93	1165.99	-0.586558	1.23958e-05	0.000801071
WBGene00002110	ins-27	394.692	654.81	412.882	553.053	484.668	499.625	529.921	485.772	259.05	310.294	239.063	315.162	238.082	198.724	487.461	323.545	-0.591323	0.000908876	0.026879
WBGene00004237	ptr-23	1152.85	1057.35	934.94	1216.12	1380.4	1327.9	1305.33	744.93	806.508	622.728	606.319	673.859	753.436	938.552	1048.38	695.121	-0.592825	0.000122864	0.00553751
WBGene00011232	pck-2	25244	24891.4	24025.6	55387.3	58195.2	45186.4	49872.8	21260.6	15880.6	14212.5	14058.8	12954.8	12280.3	13742.3	24720.3	16353.2	-0.596129	0.000488392	0.0167562
WBGene00006592	dpy-31	809.368	891.507	889.284	913.088	995.38	1003.34	1216.81	720.822	552.64	372.353	634.903	514.859	441.872	936.157	863.387	570.179	-0.598591	0.000114751	0.00522976
WBGene00007609	C15C8.7	921.78	747.465	1136.42	1172.11	1403.04	780.152	1010.27	585.819	593.224	506.1	783.884	466.591	584.917	772.549	935.221	617.257	-0.599436	9.22833e-05	0.00445513
WBGene00021066	W06H8.2	485.87	875.157	403.95	173.017	166.463	160.74	285.615	400.189	343.673	251.445	554.349	413.591	419.338	479.651	588.326	387.414	-0.602739	0.000442979	0.0155475
WBGene00006495	cpna-1	5658.08	7215.37	5123.31	10270	12021.6	14348.9	13824	5244.65	4028.22	3527.72	2926.79	4864.66	3885.73	3244.23	5998.92	3931.85	-0.609496	7.39472e-06	0.000522076
WBGene00020373	gpx-6	493.365	657.925	758.274	1324.13	1437.02	1540.85	1251.04	506.263	390.302	294.244	473.795	347.34	356.633	441.343	636.521	416.151	-0.613101	0.000216188	0.00865745
WBGene00016266	idhg-2	379.703	415.777	402.957	697.067	588.848	593.816	611.357	263.98	329.857	222.556	226.07	266.894	272.373	243.417	399.479	260.616	-0.616196	0.00186538	0.0470738
WBGene00015131	B0303.11	708.197	653.253	506.178	813.078	954.614	986.964	993.75	541.22	415.343	326.344	341.271	484.573	375.248	322.428	622.542	406.044	-0.616535	0.000197971	0.00811417
WBGene00012424	dlc-3	490.866	725.664	769.191	800.077	866.287	1035.08	827.338	478.539	436.067	343.463	466.866	477.002	460.487	380.688	661.907	431.234	-0.618158	0.000240636	0.00939018
WBGene00002013	hsp-12.6	5429.51	6207.07	7558.92	13987.3	13794.9	19849.8	12708.7	4252.61	3590.43	5655.91	3160.65	3915.39	3651.57	3220.29	6398.5	4164.9	-0.619451	5.62304e-06	0.000416241
WBGene00002211	kin-30	309.758	549.698	323.557	271.026	321.602	366.528	381.213	344.741	233.145	189.386	258.985	331.251	244.94	175.579	394.338	256.564	-0.620111	0.00188004	0.0473461
WBGene00010793	LLC1.2	454.645	510.768	685.821	775.075	700.956	460.72	696.333	413.448	335.038	249.305	431.353	173.197	149.903	412.612	550.411	357.286	-0.62343	0.000393712	0.0140608
WBGene00015052	clec-52	1240.28	1146.11	1581.06	2123.2	1090.5	650.126	467.369	671.401	809.962	652.687	1296.66	229.036	328.22	1371.91	1322.48	857.677	-0.624745	1.78804e-05	0.00110274
WBGene00000982	dhs-19	494.614	495.974	389.062	676.065	736.061	618.388	614.898	263.98	325.539	301.734	300.561	330.305	363.491	393.457	459.883	297.954	-0.62618	0.000563687	0.0187599
WBGene00019332	K02F3.9	624.512	652.474	636.196	1020.1	988.586	1044.3	933.559	496.62	432.613	363.793	356.862	446.716	380.147	335.197	637.727	412.472	-0.628643	0.000151675	0.00645489
WBGene00016147	cyp-32A1	744.418	733.45	737.431	1113.11	1207.14	852.843	958.343	573.765	455.928	374.493	502.379	404.126	360.552	539.508	738.433	476.641	-0.631564	5.87457e-05	0.00310615
WBGene00015802	kynu-1	691.959	953.796	929.977	1036.1	1157.31	995.154	1207.37	749.752	556.957	329.554	570.806	481.734	394.843	616.124	858.578	551.767	-0.637889	4.24769e-05	0.00239084
WBGene00003566	ncx-1	2659.17	2858.27	2216.26	5112.49	6204.42	5507.13	4713.82	2021.44	1898.84	1257.23	1427.45	1733.86	1509.81	1417.4	2577.9	1651.24	-0.642651	2.78512e-06	0.000222336
WBGene00021671	Y48G1BM.6	634.504	747.465	600.465	818.079	921.774	1447.68	983.128	319.428	403.254	617.378	352.531	456.18	495.759	330.409	660.812	423.148	-0.643077	0.000126518	0.00562357
WBGene00008167	acox-1.5	704.45	521.668	521.065	360.035	280.835	169.954	274.993	327.866	360.943	223.626	577.735	200.644	280.212	460.497	582.394	372.542	-0.644592	0.000228629	0.00897901
WBGene00008360	nspc-19	489.617	582.4	624.286	373.036	375.957	350.147	434.323	310.99	334.174	309.224	491.985	471.323	434.034	653.634	565.434	361.593	-0.644991	0.000259208	0.00995585
WBGene00012812	Y43F8B.1	1737.39	2094.46	1491.73	3654.35	3659.92	4142.38	3449.8	1341.6	1311.66	1012.2	859.241	1324.06	1085.57	992.822	1774.53	1131.17	-0.649616	1.1051e-06	0.000105451
WBGene00003957	pcp-2	472.131	332.466	179.643	74.0071	36.2368	36.8576	54.2904	120.539	216.738	221.486	277.174	102.215	110.713	131.685	328.08	208.984	-0.650654	0.00184214	0.0465837
WBGene00044316	F41G3.21	316.003	327.016	506.178	581.056	671.514	522.149	675.089	263.98	252.142	123.048	333.475	141.018	161.66	457.305	383.065	243.161	-0.655678	0.00138421	0.0372863
WBGene00012776	Y42A5A.1	1232.79	1339.99	1493.72	1943.19	2099.47	2459.22	1926.13	996.856	809.099	687.997	947.59	969.146	777.93	935.359	1355.5	860.386	-0.655768	6.04627e-06	0.000444874
WBGene00000681	col-107	5535.68	5515.67	5465.72	15687.5	14931.8	10409.2	13723.7	4786.6	4216.47	2251.24	2709.38	2856.33	2512.11	5166.02	5505.69	3490.92	-0.657316	2.64136e-06	0.00021278
WBGene00010070	nep-17	8097.42	8856.68	5773.4	8941.86	7567.84	4621.53	7210	6701.96	4724.21	3542.7	4187.07	2997.35	2294.6	2264.97	7575.83	4788.98	-0.661685	2.39412e-06	0.000198923
WBGene00004395	rol-3	470.882	562.156	438.687	613.059	653.395	714.627	688.072	445.994	324.676	192.596	277.174	313.269	249.839	288.11	490.575	310.11	-0.661693	0.000204443	0.00832354
WBGene00004225	ptr-11	648.244	720.213	447.62	1166.11	1252.44	1406.73	1341.92	499.031	392.029	340.253	297.096	441.037	363.491	411.015	605.359	382.102	-0.663832	9.89573e-05	0.00472135
WBGene00011436	T04F3.1	1217.8	1696.59	1379.58	4503.43	4924.81	6762.34	5172.93	1235.52	926.535	759.685	688.605	1007.95	927.833	735.837	1431.32	902.587	-0.665211	2.17948e-06	0.000183587
WBGene00014254	cyp-13A10	389.696	471.837	230.261	451.044	428.048	242.646	213.621	292.909	290.136	94.1582	239.929	211.054	288.05	181.166	363.931	229.283	-0.666536	0.00128741	0.0351778
WBGene00194658	R09E10.13	880.562	2131.83	1177.11	2459.24	2947.64	4853.94	2608.3	1400.66	729.657	809.974	576.869	792.163	856.311	593.778	1396.5	879.291	-0.667405	3.20273e-06	0.000249161
WBGene00012783	Y43C5A.3	6804.68	8061.72	8813.44	8483.82	8160.08	8048.26	8390.23	5952.21	4641.31	3571.59	5691.6	4869.39	4548.05	5383.9	7893.28	4964.18	-0.66907	2.45938e-06	0.000202965
WBGene00000783	cpr-3	564.559	636.124	471.44	427.041	327.264	208.86	369.411	347.152	287.545	410.872	348.2	275.412	237.102	252.994	557.374	348.442	-0.677726	0.00012046	0.00546951
WBGene00017772	clec-1	890.554	696.077	756.289	766.074	531.096	332.742	401.277	637.651	521.554	468.651	321.349	582.055	435.014	315.245	780.973	487.301	-0.68046	9.6742e-06	0.000656448
WBGene00016097	C25E10.8	365.964	573.835	509.155	1409.14	1287.54	1180.47	1618.09	373.67	284.091	296.384	251.189	203.483	182.235	390.265	482.985	301.334	-0.680615	0.000153879	0.00652597
WBGene00010799	chil-12	302.264	471.837	248.126	189.018	208.362	212.955	227.784	279.65	219.329	134.817	215.676	239.447	196.932	160.416	340.742	212.368	-0.682114	0.000920125	0.0271459
WBGene00008044	C40H1.9	544.575	517.775	613.368	785.076	727.001	638.864	835.6	343.536	319.495	385.193	343.869	312.322	304.706	243.417	558.573	348.023	-0.682561	0.000106805	0.00499993
WBGene00001819	haf-9	499.61	430.571	425.785	406.039	324.999	159.716	355.248	354.384	279.774	178.687	310.955	139.125	133.247	233.84	451.988	280.95	-0.685973	0.000219542	0.00876301
WBGene00000781	cpr-1	7056.99	3121.44	2476.3	4648.45	2853.65	916.32	2562.27	2249.26	2571.5	2792.65	2834.11	1752.79	2442.54	1104.55	4218.24	2611.88	-0.691555	1.96945e-06	0.000169673
WBGene00015389	scav-1	568.306	635.345	540.915	785.076	772.297	561.054	688.072	508.674	360.079	222.556	348.2	144.804	144.025	257.782	581.522	359.877	-0.692329	9.11224e-05	0.00443414
WBGene00000733	col-160	756.909	669.604	819.809	2486.24	2169.68	2023.07	2054.77	591.846	537.097	359.513	359.461	410.751	294.908	364.726	748.774	461.979	-0.696703	1.04146e-05	0.000698923
WBGene00003473	mtl-1	2832.79	3214.88	3231.6	7090.68	7599.54	6072.28	6267	2633.77	1695.05	1636	1657.85	770.395	834.756	1102.96	3093.09	1905.67	-0.698751	1.57575e-07	1.98414e-05
WBGene00018646	mul-1	337.237	302.1	180.636	437.042	458.622	298.956	387.114	198.889	164.928	132.677	173.234	89.911	110.713	144.454	273.324	167.432	-0.707036	0.0019142	0.047812
WBGene00020049	ttr-8	203.591	238.254	282.864	270.026	270.644	216.026	239.586	159.111	161.474	85.5983	185.36	107.893	117.571	241.023	241.57	147.886	-0.707953	0.00110624	0.0312046
WBGene00009433	F35E12.9	432.162	398.648	568.705	702.068	570.73	441.267	561.788	213.354	318.631	266.425	343.869	189.286	254.738	484.44	466.505	285.57	-0.708049	0.000102634	0.00485881
WBGene00000720	col-147	2913.97	4029.3	2996.37	5778.56	5255.47	5217.39	4312.55	2675.96	2547.32	1229.41	1611.94	1380.84	903.339	1486.84	3313.22	2016.16	-0.716623	6.287e-08	9.25174e-06
WBGene00000373	cyp-14A5	357.221	272.513	378.144	520.05	474.476	279.503	483.893	262.775	175.29	226.836	151.58	131.554	187.134	418.198	335.959	204.12	-0.718869	0.000556146	0.0186614
WBGene00001768	gst-20	3214.99	6917.16	5028.03	9933.96	10132.7	15227.3	14061.2	4649.18	2610.36	2081.11	2905.13	2337.69	1568.6	2871.52	5053.39	3061.45	-0.723039	8.21571e-07	8.43249e-05
WBGene00000775	cpin-1	231.069	263.17	231.254	540.052	638.674	1197.87	671.549	128.977	166.655	159.427	130.792	139.125	133.247	173.185	241.831	146.463	-0.723466	0.000878269	0.026098
WBGene00010148	F56D5.3	181.109	260.055	154.831	108.01	79.2681	84.9772	142.807	108.485	113.982	113.418	144.65	125.875	122.47	158.82	198.665	120.134	-0.725695	0.00138595	0.0372863
WBGene00011158	chil-16	161.124	239.812	277.901	396.038	391.811	488.363	476.811	180.808	123.48	73.8286	168.903	134.393	134.227	255.388	226.279	136.755	-0.726508	0.000811937	0.0246829
WBGene00004311	ras-2	1427.63	1741.75	1863.92	2177.21	2073.43	2018.98	1851.77	1176.46	1102.69	619.518	1140.75	868.824	825.938	1307.27	1677.77	1009.85	-0.732399	1.88512e-08	3.4541e-06
WBGene00000174	aqp-6	234.817	310.665	289.811	572.055	638.674	934.749	745.903	147.057	198.605	153.007	168.903	218.626	210.649	233.042	278.431	166.893	-0.738395	0.00117718	0.0329019
WBGene00020765	T24C12.3	247.307	265.506	254.081	295.028	331.793	184.288	244.307	173.576	139.887	121.978	176.699	103.161	118.551	162.012	255.631	153.035	-0.740204	0.000810077	0.0246829
WBGene00003096	lys-7	1151.6	863.478	1133.44	1641.16	1523.08	800.628	1570.88	795.557	592.361	599.188	513.639	447.662	326.26	325.62	1049.51	625.186	-0.747353	1.06533e-06	0.000102457
WBGene00015056	B0222.5	206.089	274.07	233.239	282.027	358.971	511.911	437.864	153.084	159.747	96.2981	155.044	120.197	99.9356	172.387	237.799	141.044	-0.753604	0.000487214	0.0167562
WBGene00006949	wrt-3	142.389	150.272	196.516	185.018	203.832	234.455	265.551	92.8149	99.3024	67.4087	127.327	96.536	104.834	106.944	163.059	96.7133	-0.753606	0.00194812	0.0482643
WBGene00020732	T23E7.2	2754.1	2841.92	2641.06	10892.1	10139.5	10963.1	8871.76	1986.48	1708	1569.66	1246.42	1823.77	1325.62	1859.55	2745.69	1627.64	-0.754388	4.447e-08	6.78946e-06
WBGene00018645	F49F1.5	754.411	722.549	668.948	928.09	811.931	571.292	976.047	462.869	287.545	348.813	593.326	183.608	131.288	389.467	715.303	423.139	-0.757424	7.25724e-06	0.000515348
WBGene00044965	smy-6	124.902	183.752	132.003	400.039	315.94	454.577	258.469	126.566	84.6229	66.3387	68.4274	123.983	94.057	53.4719	146.886	86.4887	-0.764111	0.00158997	0.041319
WBGene00020741	dlhd-1	367.213	365.946	321.572	619.06	713.413	842.605	761.246	225.408	214.148	209.716	174.1	192.126	126.389	139.665	351.577	205.843	-0.772297	0.000174049	0.00723074
WBGene00018146	F37C4.6	303.513	488.188	481.365	1353.13	1508.36	1754.83	1675.92	376.081	202.059	200.086	214.81	105.054	60.7452	231.446	424.355	248.259	-0.773426	8.85145e-05	0.00435934
WBGene00015933	C17H12.8	2333.18	1512.84	883.329	381.037	358.971	237.527	334.004	502.647	832.413	1243.32	1106.97	557.448	400.722	272.148	1576.45	921.335	-0.774879	2.42205e-08	4.10874e-06
WBGene00018250	F40H3.2	114.91	157.279	143.913	224.022	216.289	140.264	208.9	113.307	73.3975	64.1988	72.7583	105.054	49.9678	75.8184	138.701	80.9153	-0.777493	0.00134718	0.0364844
WBGene00000616	col-39	6062.76	8528.11	7206.58	14691.4	12617.2	11110.5	12234.2	6011.27	3958.28	3276.28	3695.08	3261.4	2234.83	3742.24	7265.82	4235.23	-0.778685	2.28441e-08	3.92984e-06
WBGene00008388	D1086.1	629.508	735.786	634.211	1091.11	997.645	929.63	757.705	473.718	404.981	344.533	323.948	496.877	424.236	327.216	666.501	386.795	-0.785039	2.20292e-06	0.000184291
WBGene00015878	C17B7.4	97.4239	217.232	237.209	105.01	207.229	273.36	226.603	67.5018	138.16	86.6683	134.256	131.554	146.964	197.128	183.955	106.647	-0.786514	0.00122532	0.0339976
WBGene00015549	C06G3.3	598.283	732.671	975.632	2409.23	2828.74	3139.04	2556.37	559.3	456.791	341.323	420.092	377.626	434.034	359.14	768.862	444.377	-0.790941	5.64241e-07	6.26512e-05
WBGene00002200	kin-16	329.742	461.715	428.762	496.048	548.082	603.031	688.072	371.26	215.875	142.307	210.479	236.608	169.499	199.522	406.74	234.98	-0.791567	9.73509e-05	0.00466292
WBGene00018257	F41B4.1	830.601	931.995	761.251	1503.15	1301.13	1679.07	1556.72	614.748	450.747	475.071	401.037	658.716	575.119	474.064	841.282	485.401	-0.793414	2.66492e-07	3.25493e-05
WBGene00007537	fipr-8	79.9375	186.088	122.078	202.019	218.553	302.027	232.505	77.1449	81.1689	81.3184	58.8996	70.0359	82.2999	55.0681	129.368	74.633	-0.793593	0.00124187	0.0342396
WBGene00014108	ZK856.7	509.602	642.353	686.813	954.092	985.189	908.129	922.937	400.189	333.311	311.364	364.658	327.465	384.066	475.661	612.923	352.38	-0.798571	5.13442e-06	0.000384735
WBGene00018986	cdo-1	981.733	1058.91	1585.03	1467.14	1524.21	1443.59	1472.92	840.156	708.07	421.572	802.94	600.984	577.079	865.128	1208.56	693.184	-0.801975	4.26828e-08	6.68369e-06
WBGene00006789	unc-54	105740	116013	97669.4	232230	225814	263778	246210	88987.8	65030.1	47237.4	42677.9	63489.5	45278.7	43093.6	106474	60983.3	-0.804015	9.97714e-07	9.68243e-05
WBGene00020911	cpt-6	267.291	239.033	196.516	191.018	227.613	177.121	174.673	150.674	117.436	127.328	141.186	150.483	139.126	178.772	234.28	134.156	-0.804326	0.000206388	0.00837484
WBGene00019489	K07E1.1	956.752	1088.5	1414.32	1825.18	1867.33	1684.19	1572.06	887.166	598.405	442.971	712.858	599.091	465.386	767.761	1153.19	660.35	-0.804326	1.71614e-07	2.13886e-05
WBGene00017591	F19C7.1	714.442	772.38	610.391	718.069	597.908	376.766	646.764	497.826	407.572	280.335	409.698	195.911	145.984	324.024	699.071	398.858	-0.809565	1.45371e-06	0.000133223
WBGene00018465	F45E1.4	352.225	601.865	390.054	202.019	194.773	189.407	247.847	321.839	229.691	197.946	271.111	160.893	105.814	173.983	448.048	255.147	-0.812326	2.38335e-05	0.001434
WBGene00007470	chil-5	93.6768	92.6545	112.153	53.0051	64.5469	43.0005	80.2554	73.5287	50.083	33.1694	69.2936	53.9466	50.9475	64.6451	99.4948	56.5187	-0.815894	0.00148642	0.0394677
WBGene00010050	F54D5.4	469.633	513.882	403.95	275.027	276.306	212.955	355.248	263.98	218.465	162.637	403.635	147.643	146.964	279.331	462.488	262.179	-0.818862	1.40043e-05	0.000886265
WBGene00020329	bath-26	218.579	199.324	247.134	234.023	241.201	203.74	272.632	126.566	101.893	102.718	169.769	50.1609	59.7654	106.146	221.679	125.237	-0.823817	0.000211791	0.00850927
WBGene00019476	timp-1	194.848	238.254	207.434	342.033	345.382	350.147	357.608	161.522	127.798	82.3884	109.137	144.804	119.531	138.867	213.512	120.211	-0.828742	0.000220724	0.0087815
WBGene00012018	T25C12.3	2040.91	2109.25	2156.71	3232.31	2299.91	1401.61	3030.82	1469.37	1200.26	1031.46	1031.61	587.734	506.536	719.077	2102.29	1183.18	-0.829298	5.06485e-09	1.0853e-06
WBGene00001752	gst-4	174.863	194.652	150.861	191.018	244.599	164.835	253.749	78.3503	109.664	73.8286	128.193	71.9288	134.227	379.092	173.459	97.5091	-0.830984	0.000668978	0.0212784
WBGene00018073	F35H10.10	676.971	697.634	530.99	1158.11	1339.63	1191.73	1366.7	401.394	433.477	312.434	278.041	370.055	362.511	650.442	635.198	356.336	-0.833967	1.1248e-06	0.000105679
WBGene00020576	T19D12.1	167.369	230.468	292.789	499.048	287.63	254.931	418.98	175.987	101.029	99.5081	139.453	65.3038	53.8868	140.464	230.209	128.994	-0.835635	0.000133361	0.00581689
WBGene00021583	clec-72	841.842	626.78	482.357	919.089	805.137	477.101	686.891	378.492	346.263	401.242	330.011	196.858	275.313	268.956	650.327	364.002	-0.837218	6.35858e-07	6.93425e-05
WBGene00004112	pqn-22	182.358	156.5	189.568	254.025	236.672	166.883	160.511	86.788	122.617	97.3681	87.4832	108.84	134.227	224.263	176.142	98.564	-0.837607	0.000609655	0.0197515
WBGene00001572	gei-15	859.329	772.38	715.596	1948.19	1706.53	1805	1601.57	530.371	472.334	383.053	363.791	630.323	463.427	864.33	782.435	437.387	-0.83906	1.1646e-07	1.49844e-05
WBGene00016283	zmp-3	159.875	203.217	189.568	421.041	415.591	413.624	397.736	143.441	95.8484	67.4087	104.807	64.3573	46.0487	156.425	184.22	102.876	-0.840521	0.000584859	0.0192546
WBGene00305980	C18H2.9	87.4317	74.7465	60.5428	101.01	115.505	98.2868	66.0927	33.7509	50.083	41.7292	39.8438	79.5003	79.3606	46.2891	74.2403	41.3517	-0.844256	0.00113514	0.0318727
WBGene00022245	acp-6	953.005	1102.51	1058.01	2126.21	1728.04	1751.76	1713.69	659.348	619.993	539.27	490.252	740.11	549.646	534.719	1037.84	577.215	-0.846405	2.53607e-08	4.24322e-06
WBGene00019203	ttr-47	355.972	436.8	586.57	1080.1	1122.21	1170.23	1055.12	257.953	253.869	224.696	285.836	221.465	273.353	362.332	459.781	255.588	-0.847123	7.92833e-06	0.000550208
WBGene00008679	F11A5.13	171.116	196.988	144.906	279.027	305.748	411.576	415.44	155.495	99.3024	53.499	71.8921	133.447	81.3201	78.2126	171.003	95.0472	-0.847309	0.000509619	0.0174355
WBGene00017748	F23F1.7	279.781	344.924	339.437	284.027	317.072	333.766	317.481	189.246	170.109	181.896	173.234	260.269	324.301	246.609	321.381	178.621	-0.847378	0.00012182	0.00551076
WBGene00007890	C33A12.19	694.457	681.283	870.427	1187.11	1166.37	731.008	952.442	509.879	404.118	281.405	468.598	293.394	302.746	494.815	748.722	416	-0.847848	3.63167e-07	4.30653e-05
WBGene00015954	C18B2.3	517.096	578.507	535.953	1023.1	951.217	876.391	865.106	300.142	366.124	276.055	265.914	324.626	324.301	493.219	543.852	302.059	-0.848385	1.94352e-06	0.000169558
WBGene00003766	nlp-28	204.84	306.772	367.227	734.071	614.894	759.675	813.176	214.559	139.023	121.978	173.234	141.018	106.794	164.406	292.946	162.199	-0.852875	0.000164797	0.00690629
WBGene00017483	lgc-22	171.116	218.011	199.493	200.019	189.111	220.122	214.801	107.28	126.934	81.3184	118.665	144.804	109.733	544.296	196.207	108.549	-0.854023	0.000321049	0.0118827
WBGene00010001	F53F8.4	2281.97	2481.43	2091.21	3725.36	3855.83	3385.78	3200.77	1642.94	1332.38	1047.51	1027.28	1209.54	973.882	1201.12	2284.87	1262.53	-0.855795	1.0777e-10	3.38479e-08
WBGene00020566	ttr-7	106.167	81.754	127.041	119.011	126.829	60.4055	103.86	56.6533	74.261	33.1694	67.5613	67.1966	59.7654	149.242	104.987	57.9112	-0.858299	0.000760593	0.0236384
WBGene00022194	Y71H2B.4	598.283	821.433	968.685	1733.17	1777.87	1745.62	1825.81	436.351	482.696	314.574	521.434	498.769	435.014	612.932	796.133	438.764	-0.859566	4.10683e-08	6.51439e-06
WBGene00044527	Y39H10B.2	159.875	199.324	165.748	104.01	86.0625	87.0248	99.139	118.128	78.5785	87.7383	99.6096	57.7323	66.6237	68.6356	174.982	96.0136	-0.8659	0.000391424	0.0140201
WBGene00000677	col-103	2004.68	2313.25	2313.53	8430.81	8421.67	7120.68	7890.99	1818.93	1338.42	602.398	1091.37	1292.83	708.367	1502.8	2210.49	1212.78	-0.866044	2.43118e-10	6.74874e-08
WBGene00019961	R08E5.1	64.9493	119.127	96.273	130.013	173.257	247.765	186.476	72.3233	50.083	24.6095	58.0334	75.7145	35.2714	86.1935	93.4498	51.2623	-0.866294	0.000772578	0.0238893
WBGene00010525	K03B8.8	88.6807	80.1967	88.3329	120.012	141.55	100.334	93.2378	51.8317	51.81	42.7992	41.5762	35.9644	48.0083	81.405	85.7368	47.0043	-0.867123	0.000958737	0.0280144
WBGene00019547	K09C4.1	82.4356	162.729	161.778	71.0069	126.829	127.978	120.383	80.761	50.083	83.4584	83.1523	56.7859	71.5225	44.6929	135.648	74.3637	-0.867195	0.00034491	0.012689
WBGene00008714	F11F1.1	273.536	239.033	278.894	258.025	287.63	255.955	214.801	167.549	182.198	85.5983	141.186	155.215	130.308	127.694	263.821	144.133	-0.87216	8.27846e-05	0.00420033
WBGene00011421	T04B2.1	38.7197	49.0524	59.5503	85.0082	83.7977	114.668	110.941	28.9293	31.086	19.2596	27.7174	25.5537	29.3928	32.7216	49.1075	26.7481	-0.876507	0.00202862	0.0497716
WBGene00015163	B0361.9	982.982	1079.93	1256.51	2544.25	2755.13	2530.89	2517.42	614.748	646.761	509.31	632.304	509.18	449.71	696.731	1106.47	600.781	-0.88106	9.70199e-09	1.94262e-06
WBGene00001581	gfi-1	463.388	429.014	377.152	632.061	463.152	253.908	540.543	267.596	222.783	196.876	231.267	169.411	125.409	145.252	423.184	229.631	-0.881971	1.21089e-05	0.000797137
WBGene00004622	rrn-3.1	2.46957e+06	325167	1.48992e+06	783394	1.84748e+06	185260	971556	125434	181407	2.2595e+06	532391	1.29024e+06	1.60652e+06	206211	1.42822e+06	774682	-0.882543	0	0
WBGene00017661	frpr-6	76.1905	88.7614	91.3105	104.01	89.4597	115.692	88.5169	61.4748	37.994	46.0091	39.8438	56.7859	58.7856	45.491	85.4208	46.3304	-0.882627	0.000770126	0.0238739
WBGene00017945	F31D5.2	109.914	96.5475	102.228	129.012	201.567	153.573	141.627	51.8317	62.172	63.1288	45.907	30.2858	34.2916	75.8184	102.897	55.7599	-0.883896	0.000524626	0.017849
WBGene00008743	F13D12.9	498.361	820.654	282.864	727.07	1020.29	1489.66	1420.99	435.145	260.777	171.197	288.435	286.769	262.576	190.743	533.96	288.888	-0.886218	7.33328e-07	7.73739e-05
WBGene00021322	Y34B4A.6	518.345	598.75	562.75	546.053	471.079	333.766	492.154	360.411	290.136	215.066	345.602	135.34	133.247	280.129	559.949	302.804	-0.886912	6.60962e-07	7.08157e-05
WBGene00014047	clec-61	710.695	1125.87	663.986	812.078	548.082	376.766	673.909	634.034	368.714	432.272	353.397	308.537	312.544	233.84	833.516	447.104	-0.898599	5.70064e-09	1.16274e-06
WBGene00001778	gst-30	173.614	358.16	142.921	191.018	224.215	212.955	260.83	173.576	130.388	59.9188	118.665	145.75	123.45	108.54	224.898	120.637	-0.8986	6.20921e-05	0.0032272
WBGene00044921	F53C11.9	152.381	267.063	274.924	846.082	755.311	806.771	702.234	108.485	120.026	121.978	145.517	120.197	123.45	154.829	231.456	124.001	-0.900381	4.59363e-05	0.0025503
WBGene00000666	col-91	194.848	241.369	224.306	449.043	463.152	446.386	468.55	173.576	118.299	70.6186	109.137	114.518	83.2796	90.184	220.174	117.908	-0.900986	6.15673e-05	0.0032136
WBGene00011830	cyp-29A2	625.761	835.448	597.488	1017.1	1134.67	783.223	616.078	415.859	387.711	294.244	370.721	373.84	358.592	274.542	686.232	367.134	-0.902391	5.71781e-08	8.51674e-06
WBGene00009340	best-14	1838.56	2373.2	2602.35	3712.36	3636.14	3690.88	3486.39	1611.6	1258.98	692.277	1292.33	1072.31	900.4	1489.23	2271.37	1213.8	-0.904036	1.61295e-11	6.15642e-09
WBGene00008354	gcsh-1	83.6846	77.8609	105.206	57.0055	46.4284	29.6908	49.5695	47.0102	33.6765	41.7292	67.5613	19.8751	18.6155	43.0968	88.917	47.4943	-0.904706	0.0005235	0.017849
WBGene00016346	fbxa-120	42.4668	38.1518	78.4079	55.0053	43.0312	33.7861	35.4068	25.3132	31.9495	33.1694	22.5204	29.3394	20.575	79.0107	53.0089	28.2381	-0.90859	0.00107416	0.0305823
WBGene00023407	cex-1	580.796	808.196	1236.66	4456.43	4115.14	5445.71	4954.59	508.674	480.969	358.443	511.04	778.913	649.581	1363.13	875.218	464.782	-0.913089	3.6041e-09	8.00372e-07
WBGene00007465	chil-1	212.334	252.269	210.411	233.022	217.421	306.123	243.127	195.273	109.664	60.9888	110.87	112.625	101.895	105.348	225.005	119.199	-0.916584	4.45863e-05	0.00248665
WBGene00013078	ttr-25	206.089	223.461	205.449	642.062	706.618	840.557	814.356	143.441	120.89	97.3681	86.617	92.7503	102.875	85.3954	211.666	112.079	-0.917273	5.16573e-05	0.00280419
WBGene00018971	clec-67	633.255	552.812	282.864	152.015	110.975	151.526	169.953	200.095	290.999	240.745	304.892	172.251	183.215	290.504	489.644	259.183	-0.917763	7.41178e-07	7.73739e-05
WBGene00012728	Y39G8B.9	580.796	470.28	1018.31	1351.13	1526.48	833.391	1137.74	336.303	322.949	340.253	456.472	174.143	136.187	446.131	689.795	363.994	-0.922253	2.80929e-08	4.5937e-06
WBGene00022683	ZK185.3	273.536	263.948	256.066	293.028	283.1	273.36	316.301	230.229	120.026	86.6683	121.264	114.518	130.308	159.618	264.517	139.547	-0.92261	2.71235e-05	0.00160819
WBGene00017022	D1022.3	338.486	477.287	433.725	371.036	357.839	248.789	398.916	298.936	191.697	109.138	277.174	249.858	199.871	198.724	416.499	219.236	-0.925826	7.05171e-06	0.000509642
WBGene00016722	C46G7.2	679.469	637.681	784.079	2002.19	1776.74	1544.95	1573.24	411.038	442.112	276.055	337.806	398.448	421.297	794.896	700.41	366.753	-0.933392	2.03456e-08	3.60147e-06
WBGene00011856	T20D3.2	2067.13	2224.49	2850.47	2705.26	2749.47	1689.31	2845.52	1607.99	1126	712.606	1536.59	431.573	403.661	932.167	2380.7	1245.8	-0.934317	1.08965e-12	4.92928e-10
WBGene00008336	C55A6.7	162.373	152.607	166.741	204.02	240.069	141.287	205.359	118.128	76.8515	43.8692	96.1449	42.5894	34.2916	89.3859	160.574	83.7484	-0.939103	0.000109159	0.00508883
WBGene00017443	F13H8.11	169.867	175.966	155.823	198.019	243.466	156.645	227.784	108.485	51.81	89.8783	97.8772	41.643	57.8059	59.0585	167.219	87.0126	-0.94244	0.000106843	0.00499993
WBGene00020343	acs-3	122.404	156.5	130.018	133.013	177.787	271.313	188.836	77.1449	65.626	81.3184	58.8996	68.1431	34.2916	102.155	136.308	70.7472	-0.946121	0.00011203	0.00516912
WBGene00044382	Y14H12A.2	51.21	49.0524	47.6402	53.0051	60.0172	28.667	53.1102	20.4916	25.0415	24.6095	32.0483	20.8215	18.6155	32.7216	49.3009	25.5477	-0.948418	0.000824254	0.0249194
WBGene00015401	srsx-24	107.416	119.127	130.018	197.019	233.275	277.456	225.423	73.5287	66.4895	48.1491	58.0334	62.4645	61.7249	83.7993	118.854	61.5502	-0.949354	0.000175771	0.0072775
WBGene00011018	R05A10.1	693.208	1037.89	1047.09	3072.3	3043.89	2877.96	2651.97	685.866	499.103	201.156	524.899	343.555	242.981	462.093	926.062	477.756	-0.954835	1.00452e-09	2.50393e-07
WBGene00011161	chil-18	519.594	833.89	245.149	112.011	98.5189	132.073	86.1565	227.818	295.317	223.626	351.665	217.679	291.969	327.216	532.878	274.606	-0.956439	9.73137e-08	1.29195e-05
WBGene00015560	C07A12.2	498.361	587.85	490.297	932.09	870.816	932.701	1014.99	259.159	289.272	285.684	240.795	456.18	364.471	288.908	525.503	268.728	-0.967553	8.34313e-08	1.1713e-05
WBGene00017233	lmd-4	806.87	1299.5	1114.58	3273.32	4647.37	4105.52	6263.46	946.23	410.162	323.134	514.505	257.429	312.544	577.816	1073.65	548.508	-0.96894	1.8941e-10	5.64258e-08
WBGene00010515	K02E11.6	64.9493	56.8385	53.5953	119.011	103.048	76.7866	86.1565	28.9293	29.359	34.2393	26.8513	24.6072	30.3726	23.1446	58.461	29.8447	-0.969998	0.000428258	0.0152057
WBGene00011166	chil-22	367.213	483.516	184.606	200.019	236.672	193.502	310.399	268.802	138.16	158.357	138.587	140.072	147.944	51.0776	345.112	175.976	-0.971681	7.9931e-06	0.000551569
WBGene00010066	F54F7.6	89.9297	123.799	121.086	123.012	143.815	133.097	165.232	67.5018	60.445	40.6592	58.8996	70.9824	73.482	314.447	111.605	56.8764	-0.972497	0.000127996	0.0056643
WBGene00014697	cyp-25A3	534.582	633.009	416.852	1164.11	1075.78	719.746	706.955	309.785	302.225	202.226	261.583	234.715	212.608	189.147	528.148	268.955	-0.973578	6.95199e-08	1.01085e-05
WBGene00016958	ilys-4	537.08	633.009	581.608	2221.21	2485.62	2677.29	2991.87	257.953	316.904	240.745	371.587	469.43	508.496	679.173	583.899	296.797	-0.976241	4.34718e-08	6.72107e-06
WBGene00006408	tag-18	138.642	133.142	182.621	1121.11	1068.99	1042.25	945.361	59.064	130.388	56.7089	61.4981	50.1609	81.3201	286.514	151.468	76.9149	-0.977681	6.71287e-05	0.0034742
WBGene00003528	nas-9	1816.08	2558.51	1794.45	2553.25	2623.77	2973.18	3074.49	1594.73	954.167	635.568	975.307	942.646	681.913	1032.73	2056.35	1039.94	-0.983579	3.92824e-12	1.59932e-09
WBGene00004005	pgp-11	997.97	809.753	956.775	766.074	729.266	780.152	921.756	471.307	430.886	430.132	523.167	373.84	396.803	383.88	921.5	463.873	-0.990254	1.9908e-10	5.78943e-08
WBGene00018217	F40A3.2	853.083	842.455	1056.03	1404.14	1527.61	1324.82	1432.79	499.031	490.468	304.944	537.025	422.108	448.73	599.364	917.188	457.867	-1.00229	1.08078e-10	3.38479e-08
WBGene00017128	E04F6.9	793.13	1105.62	1014.34	1413.14	1437.02	1727.19	1606.29	741.314	484.423	389.472	323.081	403.18	309.604	225.061	971.032	484.573	-1.00281	1.35499e-10	4.13747e-08
WBGene00012253	clec-50	2089.62	1887.35	1720.01	2117.2	1782.4	1349.4	1907.25	1149.94	955.894	644.128	1032.47	468.484	373.289	694.337	1898.99	945.609	-1.00592	7.88146e-15	4.81321e-12
WBGene00016667	cpg-18	465.886	960.804	562.75	223.022	255.923	533.411	427.242	341.125	351.444	317.784	310.089	301.912	206.729	216.282	663.147	330.11	-1.00638	5.71183e-09	1.16274e-06
WBGene00014666	C05D12.3	589.539	488.188	476.402	636.061	587.716	465.839	571.229	302.553	267.685	218.276	242.528	221.465	228.284	173.983	518.043	257.76	-1.00704	3.21118e-08	5.16071e-06
WBGene00022179	Y71H2AM.14	203.591	100.441	109.176	97.0094	89.4597	39.929	77.8949	49.4209	75.988	73.8286	74.4906	57.7323	63.6844	37.5101	137.736	68.432	-1.00916	4.02844e-05	0.00229922
WBGene00004998	spp-13	72.4434	105.891	120.093	195.019	214.024	141.287	156.97	61.4748	63.899	27.8195	44.1747	45.4287	33.3119	103.751	99.4758	49.342	-1.01153	8.23399e-05	0.00420033
WBGene00003862	old-1	277.283	380.74	326.534	276.027	314.807	346.052	341.085	249.515	166.655	79.1785	153.312	169.411	154.802	154.829	328.186	162.165	-1.01705	5.48528e-06	0.00040852
WBGene00013077	ttr-24	1222.79	1494.93	1951.26	3259.31	3170.72	3072.49	3138.22	957.079	736.565	561.739	818.531	674.806	616.269	944.138	1556.33	768.478	-1.01807	8.00398e-13	3.76002e-10
WBGene00012364	zmp-4	459.641	569.942	585.578	1032.1	1169.77	1144.63	1090.53	401.394	267.685	93.0882	297.962	231.876	180.276	360.736	538.387	265.032	-1.02247	1.30922e-08	2.49856e-06
WBGene00019540	K08D12.6	766.901	762.258	584.585	1601.15	1612.54	1236.78	1058.66	424.297	376.486	295.314	286.702	355.858	289.029	354.351	704.582	345.7	-1.02725	7.30456e-10	1.85871e-07
WBGene00014826	R13H4.2	1194.07	956.911	1546.32	6814.66	6096.85	5761.04	5675.71	693.098	730.521	409.802	580.334	689.949	599.613	1029.53	1232.43	603.439	-1.03023	2.19065e-11	8.10805e-09
WBGene00044582	B0222.11	62.4512	54.5026	49.6252	52.005	46.4284	34.8099	59.0113	28.9293	31.9495	21.3996	25.9851	46.3751	44.0892	23.1446	55.5264	27.0659	-1.0367	0.000168882	0.00704001
WBGene00015433	C04E12.2	34.9727	71.632	65.5053	98.0095	96.2541	152.549	146.348	25.3132	25.905	40.6592	19.9219	43.5359	33.3119	34.3178	57.37	27.9498	-1.03746	0.000183804	0.00758439
WBGene00007467	chil-3	154.879	241.369	238.201	199.019	216.289	329.67	297.417	161.522	87.2134	48.1491	112.602	92.7503	77.4011	74.2222	211.483	102.372	-1.04673	7.2487e-06	0.000515348
WBGene00002012	hsp-12.3	2265.73	2679.97	3034.09	11910.1	10823.5	10874	9634.18	1360.88	1088.87	1949.5	741.442	1071.36	1161.02	592.98	2659.93	1285.18	-1.04942	3.99531e-15	2.56835e-12
WBGene00012252	W04E12.7	278.532	437.578	656.046	1612.16	2054.18	2259.57	2234.17	197.684	229.691	174.407	275.442	228.09	169.499	295.293	457.385	219.306	-1.06047	8.57481e-08	1.19014e-05
WBGene00001389	far-5	169.867	337.138	292.789	378.036	415.591	490.41	466.189	166.344	98.4389	65.2687	181.03	102.215	82.2999	179.57	266.598	127.77	-1.06111	1.1219e-06	0.000105679
WBGene00011124	sdz-27	137.393	97.3261	182.621	202.019	204.965	158.692	177.034	53.0371	58.718	67.4087	87.4832	38.8037	43.1095	159.618	139.113	66.6617	-1.06133	1.77269e-05	0.00109907
WBGene00000627	col-50	74.9414	170.515	132.003	308.03	570.73	1096.51	924.117	97.6365	60.445	39.5892	43.3085	55.8395	24.494	45.491	125.82	60.2448	-1.06245	2.93266e-05	0.00172209
WBGene00045183	T28C6.10	62.4512	80.9753	112.153	268.026	209.494	264.146	154.61	66.2964	38.8575	22.4696	35.513	27.4465	30.3726	52.6738	85.1932	40.7841	-1.06273	4.21785e-05	0.00238504
WBGene00021768	Y51F10.7	485.87	531.79	347.377	640.062	604.702	349.123	662.107	301.347	208.967	138.027	217.409	143.858	100.915	168.397	455.012	216.438	-1.07196	8.68156e-08	1.19142e-05
WBGene00015434	C04E12.4	209.836	333.245	237.209	459.044	485.8	582.554	486.253	128.977	135.569	123.048	101.342	173.197	114.632	107.742	260.096	122.234	-1.0894	5.51496e-07	6.17979e-05
WBGene00008793	F14D7.6	226.073	180.637	124.063	39.0038	47.5608	46.072	61.3717	65.091	82.0324	86.6683	98.7434	88.9646	132.268	98.9629	176.925	83.1338	-1.08963	8.40938e-06	0.000577035
WBGene00016419	tyr-4	307.26	368.282	359.287	691.067	704.353	633.745	714.037	202.505	169.246	105.928	168.037	124.929	108.753	315.245	344.943	161.429	-1.09546	7.37669e-07	7.73739e-05
WBGene00008891	clec-42	378.454	263.17	177.658	273.026	167.595	104.43	223.063	161.522	95.8484	148.727	101.342	100.322	116.592	66.2413	273.094	126.86	-1.10616	4.33986e-07	5.00066e-05
WBGene00022858	ZK1193.2	94.9258	176.744	100.243	149.014	125.696	102.382	147.528	85.5826	59.5815	36.3793	48.5055	37.8573	30.3726	35.914	123.971	57.5122	-1.10806	1.32032e-05	0.000844312
WBGene00015138	B0310.2	53.708	42.8235	87.3404	108.01	95.1217	69.6198	126.284	38.5724	20.724	19.2596	34.6468	24.6072	32.3321	75.0203	61.2907	28.3007	-1.11483	4.77961e-05	0.00264154
WBGene00021412	cyp-29A3	61.2022	77.8609	48.6327	97.0094	112.108	64.5007	102.68	44.5994	23.3145	20.3296	26.8513	22.7144	33.3119	23.1446	62.5653	28.7737	-1.12061	3.92544e-05	0.00225095
WBGene00019017	F57F4.4	485.87	492.86	475.41	740.071	467.682	308.17	562.968	268.802	229.691	174.407	210.479	127.768	104.834	256.984	484.713	220.845	-1.1341	4.28523e-09	9.3464e-07
WBGene00003731	nhx-3	149.883	169.737	207.434	235.023	250.261	287.694	286.795	101.253	71.6705	41.7292	104.807	82.3396	49.9678	132.483	175.684	79.8647	-1.13736	3.18231e-06	0.000249158
WBGene00007049	tag-191	128.649	239.033	102.228	65.0063	78.1357	140.264	123.924	84.3772	61.3085	53.499	80.5538	62.4645	44.0892	49.4815	156.637	69.9346	-1.16334	2.03587e-06	0.000173889
WBGene00006979	zig-2	146.136	156.5	132.996	174.017	229.877	269.265	305.679	61.4748	65.626	71.6886	58.8996	128.715	128.349	118.915	145.211	64.4222	-1.17252	1.90946e-06	0.000169001
WBGene00019495	sdz-24	915.535	606.537	656.046	242.023	176.655	96.2392	158.15	235.051	312.587	284.614	425.289	167.518	157.741	185.156	726.039	314.385	-1.20751	6.80925e-13	3.32673e-10
WBGene00006220	str-176	568.306	659.482	448.612	668.064	944.422	456.624	749.443	344.741	250.415	100.578	268.513	213.894	203.79	203.512	558.8	241.062	-1.21293	2.39536e-11	8.60497e-09
WBGene00000779	cpn-3	1983.45	1740.97	2101.13	9784.94	8480.55	8002.19	7711.6	967.927	1030.15	617.378	674.746	863.146	621.168	2276.15	1941.85	822.552	-1.23925	1.66528e-21	1.69498e-18
WBGene00008897	F16H6.7	32.4746	70.8534	79.4004	309.03	493.727	584.602	500.416	15.6701	25.0415	25.6795	36.3791	26.5001	20.575	37.5101	60.9095	25.6925	-1.24532	7.63828e-06	0.000536172
WBGene00008296	cdr-2	182.358	260.834	191.553	392.038	486.932	288.718	459.108	113.307	88.9404	43.8692	109.137	58.6788	74.4618	180.368	211.582	88.8134	-1.25237	2.73069e-07	3.30224e-05
WBGene00002107	ins-24	433.411	541.133	282.864	367.035	310.278	335.813	336.364	194.068	163.201	209.716	118.665	246.072	170.478	85.3954	419.136	171.413	-1.28995	5.72456e-10	1.55377e-07
WBGene00003765	nlp-27	459.641	419.67	941.887	1327.13	1208.27	1234.73	1108.23	347.152	228.827	90.9482	322.215	191.179	133.247	484.44	607.066	247.286	-1.29567	4.92364e-13	2.50572e-10
WBGene00007036	sod-5	139.891	131.585	213.389	2414.23	5488.75	8650.27	5248.46	78.3503	85.4864	47.0791	38.1115	60.5716	85.2392	136.473	161.621	62.2568	-1.37631	2.25048e-08	3.92677e-06
WBGene00017051	afmd-1	87.4317	114.456	121.086	193.019	232.142	153.573	172.313	40.9832	36.267	22.4696	64.0966	63.4109	39.1904	93.3763	107.658	40.9541	-1.39437	9.08215e-08	1.23255e-05
WBGene00011168	R09D1.12	82.4356	92.6545	64.5128	225.022	225.348	200.669	224.243	38.5724	36.267	22.4696	21.6543	26.5001	23.5143	40.7025	79.8676	29.7408	-1.42517	1.16548e-07	1.49844e-05
WBGene00003090	lys-1	931.772	796.517	638.181	824.08	731.531	662.412	771.868	235.051	335.901	253.585	330.877	221.465	255.717	450.122	788.823	288.854	-1.44936	5.03004e-18	4.38835e-15
WBGene00000673	col-98	1196.57	1635.08	1543.35	6365.61	6403.73	5419.09	5744.16	797.967	545.732	247.165	531.828	500.662	237.102	867.522	1458.33	530.673	-1.45842	3.30076e-23	4.4795e-20
WBGene00015393	exc-13	1360.19	2242.39	2264.9	3310.32	3524.03	4618.46	4504.92	966.722	584.589	591.699	701.598	790.27	585.897	743.02	1955.83	711.152	-1.45955	1.29421e-26	1.97594e-23
WBGene00010514	K02E11.5	69.9454	98.8834	88.3329	251.024	192.508	176.097	149.889	24.1078	37.1305	41.7292	18.1896	32.1787	35.2714	30.3274	85.7206	30.2893	-1.50084	1.89499e-08	3.4541e-06
WBGene00003091	lys-2	320.999	299.765	113.146	68.0066	108.71	57.334	120.383	87.9934	75.988	56.7089	117.799	55.8395	71.5225	112.53	244.636	84.6223	-1.53153	3.02641e-11	1.05613e-08
WBGene00008592	F08H9.4	211.085	317.673	324.549	1746.17	2862.71	4790.46	2563.45	90.4041	93.2579	92.0182	96.1449	79.5003	116.592	86.9916	284.436	92.9563	-1.61348	3.26414e-13	1.7334e-10
WBGene00022439	Y110A2AL.2	419.672	848.684	794.996	6707.65	9572.18	8225.38	11958	317.017	177.017	105.928	194.888	115.465	102.875	224.263	687.784	198.713	-1.79127	4.33763e-23	5.29798e-20
WBGene00010125	dod-22	774.395	395.533	296.759	257.025	238.937	167.907	397.736	75.9395	126.934	110.208	168.037	109.786	48.988	125.3	488.896	120.28	-2.02313	1.64073e-21	1.69498e-18
WBGene00009600	F40G12.5	694.457	1283.93	1160.24	3106.3	3170.72	4185.38	3187.79	268.802	189.97	350.953	186.227	229.036	205.75	198.724	1046.21	248.988	-2.07102	1.76331e-38	5.38427e-35
WBGene00001454	flp-11	6056.52	6566.01	5941.13	3107.3	3279.43	3716.47	4134.33	552.068	664.895	641.988	575.137	888.699	743.638	700.721	6187.89	608.522	-3.34607	2.75469e-120	1.12153e-116
WBGene00005832	srw-85	2142.08	1848.42	2150.76	2215.21	2424.47	2419.29	2151.55	26.5186	43.175	60.9888	82.2862	58.6788	66.6237	94.9725	2047.08	53.2421	-5.26486	2.33552e-188	1.4263e-184

## Sheet: DEG_RISunc58_vs_wt
accepted_genes	name	accepted_counts_1	accepted_counts_2	accepted_counts_3	accepted_counts_4	accepted_counts_5	accepted_counts_6	accepted_counts_7	accepted_counts_8	accepted_counts_9	accepted_counts_10	accepted_counts_11	accepted_counts_12	accepted_counts_13	accepted_counts_14	mean_wt	mean_unc58	log2FC	p_value	FDR
WBGene00007036	sod-5	139.891	131.585	213.389	2414.23	5488.75	8650.27	5248.46	78.3503	85.4864	47.0791	38.1115	60.5716	85.2392	136.473	161.621	5450.43	5.07568	7.83508e-166	1.91395e-162
WBGene00022439	Y110A2AL.2	419.672	848.684	794.996	6707.65	9572.18	8225.38	11958	317.017	177.017	105.928	194.888	115.465	102.875	224.263	687.784	9115.82	3.72834	2.73257e-120	4.76794e-117
WBGene00008592	F08H9.4	211.085	317.673	324.549	1746.17	2862.71	4790.46	2563.45	90.4041	93.2579	92.0182	96.1449	79.5003	116.592	86.9916	284.436	2990.7	3.39431	1.39687e-105	2.13268e-102
WBGene00011027	R05D7.2	116.159	128.471	146.891	851.082	1229.79	2051.74	1225.07	110.896	105.347	63.1288	94.4125	110.732	113.652	111.732	130.507	1339.42	3.35941	4.12337e-70	5.03628e-67
WBGene00000133	amt-1	26.2295	48.2738	66.4978	386.037	475.608	657.293	387.114	48.2155	18.1335	23.5395	38.1115	31.2322	14.6964	50.2796	47.0004	476.513	3.34177	5.03185e-44	1.75597e-41
WBGene00011493	T05F1.8	39.9688	77.0823	58.5578	441.043	420.121	629.65	489.794	75.9395	27.632	46.0091	27.7174	27.4465	21.5547	25.5388	58.5363	495.152	3.08047	9.32385e-40	2.64841e-37
WBGene00008897	F16H6.7	32.4746	70.8534	79.4004	309.03	493.727	584.602	500.416	15.6701	25.0415	25.6795	36.3791	26.5001	20.575	37.5101	60.9095	471.944	2.95388	3.47897e-37	8.17156e-35
WBGene00006408	tag-18	138.642	133.142	182.621	1121.11	1068.99	1042.25	945.361	59.064	130.388	56.7089	61.4981	50.1609	81.3201	286.514	151.468	1044.43	2.78562	2.46143e-58	1.87899e-55
WBGene00016697	cyp-33C2	53.708	58.3957	53.5953	245.024	358.971	541.601	346.986	55.4479	52.6735	32.0994	36.3791	43.5359	48.0083	31.9235	55.233	373.146	2.75614	3.59216e-29	5.41662e-27
WBGene00010183	fipr-13	26.2295	25.6941	19.8501	123.012	149.477	200.669	160.511	24.1078	33.6765	19.2596	20.7881	22.7144	35.2714	27.9331	23.9246	158.417	2.72716	5.84042e-22	5.61692e-20
WBGene00013477	Y69E1A.5	109.914	158.058	248.126	1155.11	1097.3	998.226	1071.65	92.8149	165.792	70.6186	116.067	106.947	134.227	586.595	172.033	1080.57	2.65104	3.97138e-53	2.55297e-50
WBGene00016686	cyp-33C1	82.4356	80.1967	89.3254	393.038	500.521	701.318	495.695	68.7072	57.8545	38.5193	56.3011	39.7501	56.8261	33.5197	83.9859	522.643	2.63761	2.62913e-33	5.09717e-31
WBGene00000627	col-50	74.9414	170.515	132.003	308.03	570.73	1096.51	924.117	97.6365	60.445	39.5892	43.3085	55.8395	24.494	45.491	125.82	724.847	2.52632	7.22111e-41	2.09997e-38
WBGene00002026	hsp-70	249.805	428.235	454.567	1480.14	1800.52	3159.51	1841.15	219.381	276.32	292.104	242.528	203.483	245.92	536.315	377.536	2070.33	2.45518	1.4661e-56	9.94829e-54
WBGene00023407	cex-1	580.796	808.196	1236.66	4456.43	4115.14	5445.71	4954.59	508.674	480.969	358.443	511.04	778.913	649.581	1363.13	875.218	4742.97	2.43808	1.25623e-56	9.02567e-54
WBGene00016923	C54F6.5	54.9571	72.4106	123.071	360.035	505.051	533.411	394.195	45.8048	83.7594	55.6389	82.2862	49.2144	45.069	119.713	83.4794	448.173	2.42456	1.24872e-27	1.73316e-25
WBGene00014826	R13H4.2	1194.07	956.911	1546.32	6814.66	6096.85	5761.04	5675.71	693.098	730.521	409.802	580.334	689.949	599.613	1029.53	1232.43	6087.06	2.30424	2.10208e-51	1.28374e-48
WBGene00016849	acs-21	301.015	296.65	291.796	946.091	1452.87	2010.78	1338.38	218.175	206.376	240.745	226.07	211.054	202.81	199.522	296.487	1437.03	2.27705	4.03942e-50	2.34941e-47
WBGene00021624	Y47D7A.12	64.9493	72.4106	86.3479	333.032	348.779	384.957	367.05	43.394	79.4419	56.7089	70.1598	60.5716	37.2309	58.2604	74.5693	358.455	2.26514	6.97237e-22	6.65316e-20
WBGene00018568	F47E1.4	63.7002	84.8684	69.4753	231.022	272.909	526.244	361.149	55.4479	49.2195	34.2393	56.3011	41.643	41.1499	41.5006	72.6813	347.831	2.25873	2.38269e-21	2.17181e-19
WBGene00044900	cnc-11	199.844	244.483	373.182	1105.11	1178.83	1594.09	1112.95	168.754	194.287	154.077	204.416	132.5	173.418	283.321	272.503	1247.74	2.19498	1.73753e-36	3.93003e-34
WBGene00012252	W04E12.7	278.532	437.578	656.046	1612.16	2054.18	2259.57	2234.17	197.684	229.691	174.407	275.442	228.09	169.499	295.293	457.385	2040.02	2.1571	3.78334e-46	1.77729e-43
WBGene00016958	ilys-4	537.08	633.009	581.608	2221.21	2485.62	2677.29	2991.87	257.953	316.904	240.745	371.587	469.43	508.496	679.173	583.899	2594	2.15139	1.94673e-49	1.0338e-46
WBGene00000779	cpn-3	1983.45	1740.97	2101.13	9784.94	8480.55	8002.19	7711.6	967.927	1030.15	617.378	674.746	863.146	621.168	2276.15	1941.85	8494.82	2.12915	4.69955e-50	2.60911e-47
WBGene00010857	M04C9.2	24.9805	24.1369	42.6777	113.011	146.08	154.597	121.563	24.1078	25.0415	21.3996	23.3866	24.6072	24.494	31.9235	30.5984	133.813	2.12869	1.04999e-14	5.29942e-13
WBGene00016280	C31B8.2	19.9844	42.0449	19.8501	64.0062	88.3273	165.859	158.15	27.7239	21.5875	41.7292	30.316	27.4465	34.2916	25.5388	27.2931	119.086	2.12539	5.69832e-14	2.61652e-12
WBGene00006444	shn-1	2299.45	2265.75	1994.93	7473.72	9098.84	11326.5	9620.02	2832.66	2418.66	2065.06	1914.24	2394.47	2195.64	2007.99	2186.71	9379.78	2.10079	1.41139e-48	7.1828e-46
WBGene00017233	lmd-4	806.87	1299.5	1114.58	3273.32	4647.37	4105.52	6263.46	946.23	410.162	323.134	514.505	257.429	312.544	577.816	1073.65	4572.42	2.09043	5.01588e-44	1.75597e-41
WBGene00012383	ttr-17	2182.05	3031.9	3725.86	13080.3	12416.8	12845.9	11832.9	2016.62	2290.86	1725.88	2537.88	2328.22	2251.49	4213.11	2979.94	12544	2.07364	6.07282e-44	2.06037e-41
WBGene00000715	col-142	162.373	316.894	248.126	569.055	924.039	1316.63	1192.03	276.034	161.474	100.578	198.353	141.018	83.2796	131.685	242.464	1000.44	2.04479	1.16147e-35	2.48881e-33
WBGene00000673	col-98	1196.57	1635.08	1543.35	6365.61	6403.73	5419.09	5744.16	797.967	545.732	247.165	531.828	500.662	237.102	867.522	1458.33	5983.15	2.03659	3.18733e-42	9.98207e-40
WBGene00020737	T23F2.4	93.6768	66.1818	135.973	266.026	441.636	502.696	401.277	72.3233	91.5309	82.3884	129.926	62.4645	72.5023	136.473	98.6106	402.909	2.03064	9.39044e-22	8.89108e-20
WBGene00002012	hsp-12.3	2265.73	2679.97	3034.09	11910.1	10823.5	10874	9634.18	1360.88	1088.87	1949.5	741.442	1071.36	1161.02	592.98	2659.93	10810.5	2.02297	8.17722e-45	3.12114e-42
WBGene00018699	F52E1.12	42.4668	60.7315	45.6552	144.014	160.801	339.909	147.528	40.9832	39.721	42.7992	36.3791	65.3038	67.6035	23.1446	49.6179	198.063	1.99703	2.13619e-14	1.04366e-12
WBGene00011052	arrd-11	189.852	324.68	258.051	964.093	1117.68	811.89	1141.28	478.539	204.649	250.375	218.275	78.5538	84.2594	216.282	257.528	1008.74	1.96975	4.62215e-33	8.82109e-31
WBGene00014771	F55G11.3	26.2295	25.6941	18.8576	92.0089	92.8569	90.0963	93.2378	24.1078	20.724	20.3296	32.9145	48.268	45.069	35.1159	23.5937	92.05	1.96401	2.04931e-11	6.72856e-10
WBGene00018873	F55C12.6	29.9766	33.4802	40.6927	116.011	117.77	167.907	138.086	20.4916	25.0415	26.7495	21.6543	22.7144	25.4738	32.7216	34.7165	134.944	1.95866	4.18916e-13	1.71125e-11
WBGene00002263	lea-1	6767.21	7728.47	6874.09	17778.7	24119	39713	27167.6	6048.64	5554.03	5797.15	4883.47	5547.98	5220.16	5394.28	7123.26	27194.6	1.93271	5.82615e-33	1.09478e-30
WBGene00045195	F53F4.17	211.085	379.961	269.961	903.087	1023.69	1389.33	1020.9	229.024	263.367	316.714	225.204	472.269	380.147	233.042	287.003	1084.25	1.91756	6.69527e-32	1.18516e-29
WBGene00006587	tnt-2	1555.04	1564.23	1735.89	6284.61	5874.9	6458.26	5765.4	1212.62	1312.52	1154.51	933.731	1221.84	1082.64	1519.56	1618.38	6095.79	1.91326	2.90659e-38	7.10022e-36
WBGene00008591	F08H9.3	614.52	768.487	1029.23	2713.26	3315.67	3160.54	2813.66	742.519	685.619	508.24	712.858	390.876	503.597	470.872	804.078	3000.78	1.89993	1.04578e-39	2.90298e-37
WBGene00011436	T04F3.1	1217.8	1696.59	1379.58	4503.43	4924.81	6762.34	5172.93	1235.52	926.535	759.685	688.605	1007.95	927.833	735.837	1431.32	5340.88	1.89973	3.04564e-38	7.294e-36
WBGene00020732	T23E7.2	2754.1	2841.92	2641.06	10892.1	10139.5	10963.1	8871.76	1986.48	1708	1569.66	1246.42	1823.77	1325.62	1859.55	2745.69	10216.6	1.89567	5.76189e-41	1.71648e-38
WBGene00018146	F37C4.6	303.513	488.188	481.365	1353.13	1508.36	1754.83	1675.92	376.081	202.059	200.086	214.81	105.054	60.7452	231.446	424.355	1573.06	1.89023	1.68811e-32	3.07739e-30
WBGene00044350	Y73B6BL.44	79.9375	73.1893	149.868	313.03	408.797	349.123	404.817	79.5557	79.4419	77.0385	88.3493	61.5181	81.3201	146.848	100.998	368.942	1.86906	7.47697e-18	5.13054e-16
WBGene00008047	lact-7	159.875	176.744	166.741	626.06	497.124	755.58	567.689	197.684	193.424	112.348	102.208	202.536	181.256	160.416	167.787	611.613	1.86599	6.52719e-24	7.59267e-22
WBGene00000677	col-103	2004.68	2313.25	2313.53	8430.81	8421.67	7120.68	7890.99	1818.93	1338.42	602.398	1091.37	1292.83	708.367	1502.8	2210.49	7966.04	1.8495	5.10012e-39	1.32538e-36
WBGene00015549	C06G3.3	598.283	732.671	975.632	2409.23	2828.74	3139.04	2556.37	559.3	456.791	341.323	420.092	377.626	434.034	359.14	768.862	2733.34	1.82987	1.7096e-38	4.35021e-36
WBGene00013078	ttr-25	206.089	223.461	205.449	642.062	706.618	840.557	814.356	143.441	120.89	97.3681	86.617	92.7503	102.875	85.3954	211.666	750.898	1.82683	1.26304e-25	1.59039e-23
WBGene00001763	gst-15	384.699	500.646	471.44	1213.12	1552.52	1846.97	1573.24	468.896	337.628	191.526	310.955	260.269	219.466	356.745	452.262	1546.46	1.77374	3.83755e-29	5.71608e-27
WBGene00012589	nspe-4	43.7158	44.3807	50.6178	78.0075	149.477	231.384	169.953	43.394	44.0385	19.2596	34.6468	27.4465	20.575	75.8184	46.2381	157.205	1.76549	6.20541e-12	2.25574e-10
WBGene00012398	Y6E2A.4	578.298	721.771	704.679	1719.17	2209.31	2820.63	2320.32	1016.14	642.444	560.669	498.914	385.198	366.43	466.084	668.249	2267.36	1.76255	1.02501e-35	2.23561e-33
WBGene00003497	mup-4	823.107	779.388	759.266	2874.28	2849.12	2582.08	2316.78	564.122	689.936	454.741	537.892	660.609	614.31	1150.84	787.254	2655.56	1.75412	2.58922e-36	5.74995e-34
WBGene00044921	F53C11.9	152.381	267.063	274.924	846.082	755.311	806.771	702.234	108.485	120.026	121.978	145.517	120.197	123.45	154.829	231.456	777.6	1.74829	1.28577e-23	1.44077e-21
WBGene00007304	ttr-39	623.263	729.557	649.098	1877.18	1834.49	3000.82	2220	665.375	628.628	682.647	606.319	825.288	775.97	664.807	667.306	2233.12	1.74264	6.80081e-35	1.43216e-32
WBGene00013489	col-42	5915.38	5677.62	9139.98	26546.6	23105.5	19720.8	21886.1	6705.58	4749.25	2443.83	4674.72	3877.53	2308.32	5102.18	6910.99	22814.8	1.723	4.13669e-27	5.55226e-25
WBGene00011293	R102.6	129.899	172.851	199.493	413.04	467.682	616.34	706.955	209.738	266.821	178.687	227.803	245.126	223.385	316.841	167.414	551.004	1.71864	1.64912e-20	1.42853e-18
WBGene00008203	clec-198	41.2178	45.9379	48.6327	145.014	141.55	163.811	142.807	38.5724	32.813	38.5193	23.3866	39.7501	39.1904	19.9522	45.2628	148.296	1.71208	5.49218e-11	1.66455e-09
WBGene00009600	F40G12.5	694.457	1283.93	1160.24	3106.3	3170.72	4185.38	3187.79	268.802	189.97	350.953	186.227	229.036	205.75	198.724	1046.21	3412.55	1.70568	4.99506e-34	1.03406e-31
WBGene00018744	F53B3.6	202.342	186.088	220.336	746.072	690.765	599.959	521.66	215.765	221.919	193.666	205.282	209.161	167.539	240.225	202.922	639.614	1.65628	3.87039e-20	3.21584e-18
WBGene00000775	cpin-1	231.069	263.17	231.254	540.052	638.674	1197.87	671.549	128.977	166.655	159.427	130.792	139.125	133.247	173.185	241.831	762.036	1.65586	1.35436e-21	1.24377e-19
WBGene00011018	R05A10.1	693.208	1037.89	1047.09	3072.3	3043.89	2877.96	2651.97	685.866	499.103	201.156	524.899	343.555	242.981	462.093	926.062	2911.53	1.6526	2.04776e-31	3.57304e-29
WBGene00020804	T25E4.2	43.7158	30.3658	35.7302	114.011	107.578	131.049	105.04	31.3401	45.7655	40.6592	32.0483	35.018	48.988	30.3274	36.6039	114.42	1.64426	1.5291e-09	3.82714e-08
WBGene00003844	odc-1	659.485	377.625	1004.42	2344.23	2655.48	1734.35	1641.69	689.482	802.191	674.087	748.371	255.537	399.742	1628.9	680.508	2093.94	1.62153	4.78592e-31	8.00757e-29
WBGene00008075	C43F9.7	69.9454	138.592	70.4679	258.025	224.215	396.219	265.551	68.7072	72.534	96.2981	69.2936	107.893	94.057	71.0298	93.0019	286.002	1.6207	1.281e-12	4.95131e-11
WBGene00018694	F52E1.5	124.902	140.928	112.153	323.031	341.985	475.053	375.312	136.209	108.801	132.677	92.6802	145.75	108.753	87.7897	125.995	378.845	1.58825	1.14047e-14	5.73237e-13
WBGene00014160	ZK938.3	34.9727	44.3807	38.7077	75.0072	78.1357	183.264	135.726	44.5994	34.54	32.0994	42.4423	38.8037	30.3726	58.2604	39.3537	118.033	1.58462	2.64142e-09	6.38858e-08
WBGene00011274	R53.5	379.703	389.305	430.747	1090.11	1287.54	1335.06	1062.2	412.243	353.171	372.353	381.981	255.537	241.021	453.314	399.918	1193.73	1.5777	1.14604e-21	1.06044e-19
WBGene00044445	C02F5.14	32.4746	36.5946	43.6702	114.011	97.3865	134.121	101.499	19.2862	37.994	22.4696	27.7174	27.4465	27.4333	37.5101	37.5798	111.754	1.5723	7.9928e-09	1.78799e-07
WBGene00013220	ctl-3	108.665	88.7614	87.3404	213.021	303.483	351.171	254.929	71.1179	56.1275	49.219	91.814	40.6966	74.4618	71.0298	94.9223	280.651	1.56396	5.42745e-12	1.98476e-10
WBGene00000733	col-160	756.909	669.604	819.809	2486.24	2169.68	2023.07	2054.77	591.846	537.097	359.513	359.461	410.751	294.908	364.726	748.774	2183.44	1.544	1.87078e-28	2.65694e-26
WBGene00004145	pqn-62	4182.98	4676.33	3446.97	10809	11123.6	13735.6	11841.2	6195.7	5087.74	4624.45	3587.68	6252.13	5061.44	3727.07	4102.09	11877.4	1.53378	1.21829e-26	1.60002e-24
WBGene00017243	F08C6.5	71.1944	96.5475	94.288	203.02	237.804	270.289	298.597	54.2425	75.988	78.1085	70.1598	42.5894	46.0487	71.0298	87.3433	252.427	1.5311	1.40871e-11	4.77944e-10
WBGene00014030	glb-1	1516.32	2092.12	1843.08	5417.52	4641.71	6221.76	4608.78	1300.61	1354.83	1543.98	1114.76	1209.54	1328.56	2451.73	1817.17	5222.44	1.52303	2.41178e-26	3.10079e-24
WBGene00016097	C25E10.8	365.964	573.835	509.155	1409.14	1287.54	1180.47	1618.09	373.67	284.091	296.384	251.189	203.483	182.235	390.265	482.985	1373.81	1.50813	1.36196e-23	1.51227e-21
WBGene00009930	F52D10.2	558.314	604.201	585.578	1687.16	1687.28	1580.78	1592.12	819.664	772.832	737.216	699.865	786.485	765.193	795.694	582.697	1636.84	1.49009	1.85341e-26	2.40825e-24
WBGene00020855	hpo-36	46.2139	56.0599	41.6852	131.013	134.756	160.74	112.121	36.1617	51.81	40.6592	49.3717	48.268	62.7047	107.742	47.9863	134.657	1.4886	1.07179e-08	2.34394e-07
WBGene00013884	ZC412.3	417.174	385.412	406.927	1233.12	1190.15	845.676	1229.8	267.596	350.581	325.274	307.49	281.09	322.341	382.284	403.171	1124.69	1.48006	2.30907e-19	1.79637e-17
WBGene00008447	E01G4.5	379.703	436.8	371.197	620.06	935.363	1899.19	933.559	116.923	242.643	604.538	220.873	131.554	205.75	418.198	395.9	1097.04	1.47041	3.29656e-20	2.77684e-18
WBGene00005362	srh-146	47.4629	56.0599	54.5878	125.012	106.446	225.241	121.563	63.8856	58.718	67.4087	55.4349	51.1073	55.8464	37.5101	52.7035	144.565	1.45575	1.37882e-08	2.95974e-07
WBGene00011168	R09D1.12	82.4356	92.6545	64.5128	225.022	225.348	200.669	224.243	38.5724	36.267	22.4696	21.6543	26.5001	23.5143	40.7025	79.8676	218.82	1.45406	3.31255e-10	9.09201e-09
WBGene00077714	R102.11	41.2178	49.0524	53.5953	90.0087	122.299	170.978	139.267	44.5994	49.2195	29.9594	52.8364	52.0537	40.1702	93.3763	47.9551	130.638	1.44582	3.05757e-08	6.23458e-07
WBGene00012810	nceh-1	34.9727	54.5026	56.5728	121.012	122.299	153.573	125.104	33.7509	44.0385	24.6095	38.9777	32.1787	38.2107	54.27	48.6827	130.497	1.42254	4.55803e-08	9.03763e-07
WBGene00008028	scl-6	34.9727	24.1369	57.5653	98.0095	78.1357	79.8581	158.15	75.9395	75.988	92.0182	71.8921	33.1251	38.2107	55.8662	38.8916	103.538	1.41263	3.26347e-07	5.44536e-06
WBGene00020690	T22E5.1	108.665	150.272	119.101	339.033	292.159	372.671	322.202	112.101	143.341	175.477	119.531	223.358	236.122	221.869	126.012	331.516	1.39551	1.0633e-10	3.12945e-09
WBGene00019890	R05F9.6	949.258	1178.81	1010.37	2472.24	2934.05	2799.13	2800.68	941.409	859.182	842.074	671.282	621.806	722.084	765.367	1046.15	2751.52	1.39514	1.13284e-23	1.28116e-21
WBGene00045183	T28C6.10	62.4512	80.9753	112.153	268.026	209.494	264.146	154.61	66.2964	38.8575	22.4696	35.513	27.4465	30.3726	52.6738	85.1932	224.069	1.39513	1.01156e-09	2.59699e-08
WBGene00019854	R03H10.1	357.221	494.417	498.237	1049.1	1131.27	1343.25	1197.93	460.458	364.397	328.484	357.728	327.465	325.28	359.938	449.958	1180.39	1.3914	5.49818e-18	3.86687e-16
WBGene00019638	K10F12.6	112.412	127.692	66.4978	220.021	210.627	427.957	213.621	126.566	102.756	99.5081	51.104	160.893	182.235	49.4815	102.201	268.056	1.39113	5.46648e-10	1.44519e-08
WBGene00002268	lec-5	1950.98	1579.8	2651.97	6503.63	5684.65	4698.32	4698.48	1427.18	2019.73	1626.37	1574.7	1655.31	1852.73	4413.43	2060.92	5396.27	1.38868	1.80951e-22	1.79686e-20
WBGene00269355	T28A11.25	114.91	249.934	199.493	331.032	430.312	656.269	538.183	157.906	157.157	145.517	157.643	194.965	146.964	105.348	188.112	488.949	1.37809	2.30084e-13	9.79181e-12
WBGene00000174	aqp-6	234.817	310.665	289.811	572.055	638.674	934.749	745.903	147.057	198.605	153.007	168.903	218.626	210.649	233.042	278.431	722.845	1.37637	7.10796e-16	4.17387e-14
WBGene00000066	act-4	24713.2	23647.1	22501.1	60815.9	63091.7	61847	59491.6	24785.2	20851.8	20567.1	16552.5	20485.5	17320.2	18774.2	23620.5	61311.6	1.37612	9.53126e-23	9.78276e-21
WBGene00017756	F23F12.12	1137.86	2047.74	663.986	2927.28	3427.78	3657.09	3302.27	1155.97	864.363	923.392	683.408	1150.86	1099.29	295.293	1283.2	3328.61	1.37518	5.44755e-23	5.78578e-21
WBGene00022788	slc-17.7	874.317	939.781	855.539	1899.18	2196.86	2954.75	2163.35	1031.81	1029.29	918.042	965.78	1041.07	953.307	1032.73	889.879	2303.54	1.37217	6.31783e-23	6.65224e-21
WBGene00006787	unc-52	5639.34	5526.57	4483.14	12586.2	13069	14970.3	13376.7	4364.71	4523.01	4598.77	3108.68	4247.59	4108.14	3735.05	5216.35	13500.6	1.37191	1.02451e-22	1.03417e-20
WBGene00007072	ugt-1	143.638	174.408	160.786	389.038	463.152	320.456	477.992	257.953	100.166	97.3681	127.327	69.0895	63.6844	119.713	159.611	412.659	1.37039	4.36005e-11	1.35506e-09
WBGene00015044	cyp-34A9	686.963	708.534	739.416	1877.18	1866.2	1541.87	2051.23	958.284	595.815	537.13	798.609	320.84	378.188	474.064	711.638	1834.12	1.36587	1.15096e-20	1.01135e-18
WBGene00020869	T28A11.2	639.5	1111.85	1307.13	1849.18	2598.86	3199.44	2843.16	602.694	666.622	908.412	839.319	767.556	711.306	930.571	1019.49	2622.66	1.36318	8.13476e-23	8.42017e-21
WBGene00003515	myo-3	27668.4	30023.2	24769	75913.3	71677.6	67831.2	65529.7	25979.7	22004.6	16888.6	12948.4	21200.1	16478.6	15438.2	27486.8	70238	1.35351	4.4829e-21	4.05586e-19
WBGene00012035	T26C5.5	157.377	184.53	168.726	469.045	417.856	404.409	447.306	122.95	104.483	163.707	148.115	272.572	243.96	293.696	170.211	434.654	1.35254	2.35408e-11	7.66839e-10
WBGene00009481	F36F2.8	29.9766	27.2513	28.7826	57.0055	60.0172	99.3107	75.5345	25.3132	25.0415	23.5395	29.4498	27.4465	31.3523	26.3369	28.6702	72.967	1.34769	1.79642e-06	2.58439e-05
WBGene00235114	ZK105.13	39.9688	38.1518	25.8051	132.013	87.1949	58.3578	74.3542	24.1078	28.4955	20.3296	17.3234	17.9822	23.5143	55.0681	34.6419	87.9799	1.34466	2.11459e-06	2.99277e-05
WBGene00018506	F46F5.15	29.9766	25.6941	33.7452	79.0076	89.4597	79.8581	51.9299	22.9024	37.994	25.6795	33.7806	36.9108	44.0892	29.5293	29.8053	75.0638	1.33255	1.95205e-06	2.77559e-05
WBGene00014207	ZK1058.9	625.761	513.882	506.178	1691.16	1377	1248.04	1202.65	452.021	430.023	337.043	324.814	389.93	357.613	440.545	548.607	1379.71	1.33052	9.98578e-18	6.81376e-16
WBGene00007597	C15A11.2	41.2178	59.9529	51.6103	129.012	100.784	137.192	143.988	45.8048	53.537	54.5689	51.104	60.5716	63.6844	37.5101	50.927	127.744	1.32675	3.49757e-07	5.78069e-06
WBGene00003766	nlp-28	204.84	306.772	367.227	734.071	614.894	759.675	813.176	214.559	139.023	121.978	173.234	141.018	106.794	164.406	292.946	730.454	1.31816	7.9504e-15	4.06302e-13
WBGene00044742	Y55F3BR.10	169.867	135.478	129.026	300.029	368.03	414.648	359.969	180.808	167.519	166.917	134.256	165.626	180.276	110.934	144.79	360.669	1.31671	7.98771e-11	2.37377e-09
WBGene00003774	nmr-1	114.91	137.814	97.2655	217.021	246.863	428.981	269.092	86.788	102.756	99.5081	66.6951	120.197	142.065	89.3859	116.663	290.489	1.31614	4.66425e-09	1.08928e-07
WBGene00013602	Y87G2A.16	119.906	95.7689	144.906	149.014	280.835	421.814	344.626	94.0203	146.795	134.817	160.241	137.233	117.571	255.388	120.194	299.073	1.31513	4.34704e-09	1.02302e-07
WBGene00020891	cest-24	609.524	643.131	644.136	1417.14	1557.05	1873.59	1444.6	517.112	589.77	468.651	489.386	586.788	515.354	703.914	632.264	1573.09	1.31501	7.86377e-21	6.96e-19
WBGene00000681	col-107	5535.68	5515.67	5465.72	15687.5	14931.8	10409.2	13723.7	4786.6	4216.47	2251.24	2709.38	2856.33	2512.11	5166.02	5505.69	13688.1	1.31392	5.05028e-21	4.50249e-19
WBGene00020522	T15B7.10	126.151	119.906	163.763	370.036	330.661	306.123	349.347	104.869	83.7594	86.6683	82.2862	49.2144	63.6844	94.9725	136.607	339.042	1.31143	4.14476e-10	1.11507e-08
WBGene00255605	T23B3.8	32.4746	36.5946	27.7901	71.0069	64.5469	95.2154	89.6972	33.7509	21.5875	19.2596	15.5911	30.2858	23.5143	19.1541	32.2865	80.1166	1.31117	2.77753e-06	3.77781e-05
WBGene00000932	dao-6	2225.76	3575.37	4744.17	8243.8	10380.7	8140.4	8069.2	4364.71	2712.25	2208.44	2947.58	1889.08	2135.88	2366.33	3515.1	8708.53	1.30886	1.01748e-21	9.55959e-20
WBGene00016722	C46G7.2	679.469	637.681	784.079	2002.19	1776.74	1544.95	1573.24	411.038	442.112	276.055	337.806	398.448	421.297	794.896	700.41	1724.28	1.29972	1.58303e-18	1.1509e-16
WBGene00016386	tag-272	123.653	107.448	125.056	250.024	280.835	348.099	289.155	115.717	99.3024	100.578	116.933	121.143	148.924	88.5878	118.719	292.029	1.29856	7.06931e-09	1.59602e-07
WBGene00000063	act-1	1260.27	1544.76	1554.26	4222.41	3563.67	3593.61	2877.39	1497.09	1689	1117.06	1321.78	1350.56	1028.75	2258.59	1453.1	3564.27	1.29448	6.53873e-20	5.32427e-18
WBGene00077539	Y52B11A.12	161.124	225.797	164.756	431.042	437.107	541.601	394.195	178.398	133.842	113.418	118.665	135.34	116.592	99.761	183.892	450.986	1.29422	7.39064e-11	2.20707e-09
WBGene00001768	gst-20	3214.99	6917.16	5028.03	9933.96	10132.7	15227.3	14061.2	4649.18	2610.36	2081.11	2905.13	2337.69	1568.6	2871.52	5053.39	12338.8	1.28788	3.56835e-20	2.9852e-18
WBGene00219749	linc-30	89.9297	84.0898	83.3704	159.015	191.376	269.265	215.981	63.8856	59.5815	112.348	61.4981	56.7859	76.4213	65.4432	85.7966	208.909	1.28388	2.86078e-08	5.86836e-07
WBGene00044965	smy-6	124.902	183.752	132.003	400.039	315.94	454.577	258.469	126.566	84.6229	66.3387	68.4274	123.983	94.057	53.4719	146.886	357.256	1.28226	2.6595e-10	7.38253e-09
WBGene00050945	C45B11.7	178.61	190.759	216.366	376.036	420.121	596.888	505.137	127.771	171.836	164.777	202.684	163.733	201.831	143.656	195.245	474.545	1.28126	1.30009e-11	4.42319e-10
WBGene00002093	ins-10	284.778	436.8	451.59	836.081	907.053	1093.44	963.064	362.822	363.533	308.154	364.658	380.466	347.815	458.901	391.056	949.91	1.28042	7.25183e-16	4.2178e-14
WBGene00001789	gst-41	218.579	256.162	181.628	475.046	537.89	598.935	513.398	224.202	132.979	87.7383	163.706	99.3753	97.9761	102.155	218.79	531.317	1.28003	1.00296e-12	3.90134e-11
WBGene00010960	atp-6	30153.9	45502.7	7398.13	64668.2	56723.1	92588.3	54819.1	34249.9	36748.8	37661.1	8329.09	46423.4	49015.5	12115	27684.9	67199.7	1.27935	2.28396e-19	1.78822e-17
WBGene00019203	ttr-47	355.972	436.8	586.57	1080.1	1122.21	1170.23	1055.12	257.953	253.869	224.696	285.836	221.465	273.353	362.332	459.781	1106.92	1.26753	9.965e-15	5.05031e-13
WBGene00008693	F11C1.4	138.642	163.508	141.928	298.029	257.055	501.672	363.51	112.101	133.842	119.838	169.769	194.018	180.276	162.81	148.026	355.066	1.26224	4.83777e-10	1.29297e-08
WBGene00018280	F41C6.7	46.2139	50.6096	36.7227	83.008	112.108	116.716	114.482	53.0371	38.8575	37.4493	38.1115	25.5537	31.3523	32.7216	44.5154	106.578	1.25954	2.88796e-06	3.90307e-05
WBGene00011171	R09E10.1	128.649	151.05	130.018	233.022	274.041	475.053	316.301	178.398	140.75	149.797	90.9479	211.054	228.284	99.761	136.573	324.604	1.24901	5.38126e-09	1.24482e-07
WBGene00003495	mup-2	11255	11817	9495.29	24984.4	24995.5	26813.9	25901.2	9277.88	8431.21	7402.12	5669.95	9371.57	7607.84	9215.52	10855.7	25673.8	1.24184	1.67456e-15	9.25479e-14
WBGene00019597	K09H9.5	398.439	868.149	952.805	1167.11	1349.82	2207.36	2255.41	658.142	404.118	367.003	624.509	368.162	229.264	662.413	739.798	1744.93	1.23796	4.44151e-17	2.93236e-15
WBGene00002013	hsp-12.6	5429.51	6207.07	7558.92	13987.3	13794.9	19849.8	12708.7	4252.61	3590.43	5655.91	3160.65	3915.39	3651.57	3220.29	6398.5	15085.2	1.23733	5.50872e-18	3.86687e-16
WBGene00000727	col-154	297.268	325.459	278.894	670.065	820.991	579.483	761.246	195.273	225.373	83.4584	250.323	106	147.944	269.754	300.54	707.946	1.23608	2.74063e-13	1.15428e-11
WBGene00000013	abf-2	460.89	409.548	559.773	1138.11	1124.47	971.606	1253.4	824.486	489.604	431.202	524.899	301.912	378.188	360.736	476.737	1121.9	1.23468	3.22245e-14	1.54349e-12
WBGene00010957	nduo-6	258.548	735.007	156.816	948.091	697.559	1154.87	803.734	412.243	556.094	617.378	112.602	693.734	802.424	189.147	383.457	901.064	1.23256	4.33341e-15	2.29126e-13
WBGene00015163	B0361.9	982.982	1079.93	1256.51	2544.25	2755.13	2530.89	2517.42	614.748	646.761	509.31	632.304	509.18	449.71	696.731	1106.47	2586.92	1.22527	7.08946e-19	5.24792e-17
WBGene00010539	ttr-2	132.397	117.57	204.456	379.037	448.431	299.98	286.795	103.663	226.237	104.858	150.714	97.4825	166.559	611.336	151.474	353.56	1.22289	1.48964e-09	3.73604e-08
WBGene00043982	B0403.6	173.614	166.622	186.591	423.041	489.197	371.647	354.068	142.236	138.16	115.558	150.714	145.75	118.551	138.069	175.609	409.488	1.22145	2.89405e-09	6.95826e-08
WBGene00008040	ttr-5	899.297	940.56	1030.22	2142.21	2395.03	2362.98	2002.84	735.287	801.327	768.245	798.609	758.092	795.566	798.886	956.692	2225.76	1.21817	1.11997e-18	8.19121e-17
WBGene00017698	F22B7.9	1756.13	1619.51	1585.03	3991.39	4446.94	3821.92	3112.26	1070.39	1104.42	1512.95	997.828	989.967	1048.34	809.261	1653.56	3843.13	1.21671	1.75648e-17	1.18528e-15
WBGene00011254	R12G8.1	711.944	887.614	781.101	1535.15	1823.17	2308.72	1708.97	737.698	826.369	770.385	612.382	871.664	683.873	576.22	793.553	1844	1.21644	7.23912e-18	4.9954e-16
WBGene00004226	ptr-12	204.84	258.498	206.441	458.044	532.228	589.721	489.794	233.845	158.884	89.8783	111.736	162.786	135.207	185.156	223.26	517.447	1.21269	1.27257e-11	4.36606e-10
WBGene00015660	catp-3	101.171	58.3957	58.5578	168.016	224.215	143.335	138.086	65.091	132.115	89.8783	58.0334	128.715	151.863	173.185	72.7081	168.413	1.21182	6.48313e-07	1.02306e-05
WBGene00194658	R09E10.13	880.562	2131.83	1177.11	2459.24	2947.64	4853.94	2608.3	1400.66	729.657	809.974	576.869	792.163	856.311	593.778	1396.5	3217.28	1.20402	2.37118e-18	1.7137e-16
WBGene00018602	F48D6.4	979.235	757.587	889.284	2418.23	2165.15	1876.66	1583.86	661.758	832.413	627.008	893.021	486.466	644.682	1113.33	875.369	2010.98	1.19993	2.90901e-18	2.09004e-16
WBGene00006792	unc-58	834.348	844.012	661.008	1689.16	1591.02	2015.9	1815.19	796.762	855.728	785.365	627.973	1123.41	896.481	671.192	779.79	1777.82	1.18895	3.74861e-16	2.28928e-14
WBGene00001554	gcy-34	126.151	162.729	110.168	310.03	291.027	332.742	278.533	143.441	124.344	115.558	106.539	134.393	105.814	177.176	133.016	303.083	1.18811	6.76353e-08	1.29482e-06
WBGene00022546	ZC196.2	44.9649	43.6021	38.7077	86.0083	91.7245	100.334	108.581	42.1886	26.7685	17.1197	21.6543	23.6608	20.575	33.5197	42.4249	96.662	1.18804	1.58989e-05	0.000179805
WBGene00016210	C29F5.1	273.536	316.115	258.051	692.067	636.409	570.268	672.729	216.97	339.355	205.436	228.669	361.537	315.483	684.76	282.568	642.868	1.18593	1.71951e-12	6.52238e-11
WBGene00013308	nuo-3	18.7354	29.5871	18.8576	51.0049	39.634	63.4769	49.5695	26.5186	18.1335	26.7495	21.6543	20.8215	25.4738	15.1637	22.3934	50.9213	1.1852	6.64141e-05	0.00062688
WBGene00006789	unc-54	105740	116013	97669.4	232230	225814	263778	246210	88987.8	65030.1	47237.4	42677.9	63489.5	45278.7	43093.6	106474	242008	1.18456	0	0
WBGene00012753	Y41C4A.6	67.4473	94.9903	83.3704	145.014	175.522	242.646	181.755	73.5287	78.5785	87.7383	101.342	76.661	43.1095	95.7706	81.936	186.234	1.18455	1.69973e-06	2.45686e-05
WBGene00020397	pcbd-1	632.006	865.035	760.259	1433.14	1715.59	2024.09	1635.79	607.516	526.735	459.021	459.936	504.448	462.447	471.67	752.433	1702.15	1.17773	1.1992e-15	6.78102e-14
WBGene00001572	gei-15	859.329	772.38	715.596	1948.19	1706.53	1805	1601.57	530.371	472.334	383.053	363.791	630.323	463.427	864.33	782.435	1765.32	1.17389	9.89945e-16	5.67662e-14
WBGene00006754	unc-15	39808.9	42648.3	32656.4	86941.4	86616.2	88875.9	83740.6	37217.6	31162	29055.3	21455	32595.1	25811.8	22523.6	38371.2	86543.5	1.1734	1.20909e-14	6.02768e-13
WBGene00017009	D1007.13	61.2022	80.1967	60.5428	137.013	117.77	190.431	161.691	96.4311	56.1275	82.3884	46.7732	92.7503	52.9071	54.27	67.3139	151.726	1.17249	1.35375e-06	2.00664e-05
WBGene00018273	F41C3.7	89.9297	80.9753	63.5203	133.013	166.463	228.312	175.854	63.8856	56.1275	72.7586	56.3011	85.1788	96.0165	57.4624	78.1418	175.91	1.17067	2.18015e-06	3.06039e-05
WBGene00020808	clik-1	2033.41	1930.95	2495.16	5583.54	4737.97	4564.2	4449.45	1785.18	2030.09	1463.73	1339.97	1675.18	1773.37	4181.18	2153.17	4833.79	1.16669	7.81734e-17	5.0519e-15
WBGene00010514	K02E11.5	69.9454	98.8834	88.3329	251.024	192.508	176.097	149.889	24.1078	37.1305	41.7292	18.1896	32.1787	35.2714	30.3274	85.7206	192.38	1.16624	1.57301e-06	2.30369e-05
WBGene00016283	zmp-3	159.875	203.217	189.568	421.041	415.591	413.624	397.736	143.441	95.8484	67.4087	104.807	64.3573	46.0487	156.425	184.22	411.998	1.16121	1.07275e-08	2.34394e-07
WBGene00013079	ttr-26	590.788	576.171	1085.8	1512.15	1597.82	1863.35	1721.95	608.721	687.346	526.43	737.977	462.805	509.475	933.763	750.92	1673.82	1.15641	4.72889e-15	2.47892e-13
WBGene00011958	T23G4.2	48.7119	61.5101	57.5653	111.011	99.6513	139.24	148.708	54.2425	25.0415	24.6095	33.7806	29.3394	46.0487	26.3369	55.9291	124.653	1.15624	7.60134e-06	9.34032e-05
WBGene00271796	C54F6.20	36.2217	35.816	52.6028	87.0084	104.181	96.2392	82.6158	22.9024	30.2225	27.8195	27.7174	23.6608	22.5345	43.8949	41.5468	92.5111	1.15489	3.723e-05	0.000383089
WBGene00022194	Y71H2B.4	598.283	821.433	968.685	1733.17	1777.87	1745.62	1825.81	436.351	482.696	314.574	521.434	498.769	435.014	612.932	796.133	1770.62	1.15317	2.2963e-15	1.2521e-13
WBGene00010357	H03A11.2	517.096	689.069	623.293	1165.11	1186.76	1839.81	1228.62	709.974	620.856	585.279	555.215	530.948	495.759	470.872	609.819	1355.07	1.15192	1.03714e-13	4.64016e-12
WBGene00008841	F15A4.6	14190.2	19157.7	12891.6	29564.9	29326.9	48152.4	29923.4	10484.5	12374.8	11473.4	9818.04	10866.9	11862	6679.2	15413.2	34241.9	1.1516	4.95092e-13	2.00899e-11
WBGene00000073	add-2	585.792	657.146	829.734	1390.13	1721.25	1512.18	1515.41	612.337	502.557	424.782	675.613	373.84	439.912	636.076	690.891	1534.74	1.15147	1.10859e-16	7.08919e-15
WBGene00011340	ugt-30	59.9532	110.562	84.3629	126.012	149.477	296.908	180.575	63.8856	50.9465	70.6186	58.8996	70.0359	61.7249	113.329	84.9595	188.243	1.14775	2.93521e-06	3.96139e-05
WBGene00001758	gst-10	246.058	386.969	418.837	521.05	713.413	935.773	935.919	265.186	281.501	164.777	261.583	147.643	182.235	356.745	350.621	776.539	1.14714	6.73149e-13	2.66943e-11
WBGene00019278	K01A2.3	221.077	307.551	236.216	614.059	516.375	526.244	593.654	220.586	164.928	106.998	153.312	176.036	183.215	235.436	254.948	562.583	1.14186	8.27822e-11	2.44819e-09
WBGene00007214	C01A2.2	156.128	196.209	265.991	435.042	391.811	511.911	469.73	142.236	137.296	141.237	153.312	119.25	93.0773	244.215	206.11	452.123	1.1333	3.51054e-09	8.30964e-08
WBGene00011832	bgal-1	234.817	292.757	248.126	556.054	597.908	585.626	527.561	209.738	153.703	147.657	171.502	222.411	182.235	258.581	258.567	566.787	1.13227	1.02327e-10	3.0189e-09
WBGene00000952	del-1	129.899	116.013	90.318	171.016	250.261	322.504	238.406	84.3772	98.4389	111.278	61.4981	147.643	119.531	86.9916	112.076	245.547	1.13151	3.57343e-07	5.8981e-06
WBGene00017089	poml-2	18.7354	37.3732	40.6927	65.0063	55.4876	82.9295	79.0751	33.7509	37.994	24.6095	37.2453	40.6966	25.4738	31.1254	32.2671	70.6246	1.13011	5.56257e-05	0.000538788
WBGene00007131	pals-26	113.661	142.485	155.823	246.024	311.41	315.337	328.103	121.744	98.4389	101.648	94.4125	89.911	100.915	185.955	137.323	300.218	1.12844	2.60895e-07	4.46299e-06
WBGene00003473	mtl-1	2832.79	3214.88	3231.6	7090.68	7599.54	6072.28	6267	2633.77	1695.05	1636	1657.85	770.395	834.756	1102.96	3093.09	6757.38	1.12742	6.48218e-16	3.8248e-14
WBGene00020373	gpx-6	493.365	657.925	758.274	1324.13	1437.02	1540.85	1251.04	506.263	390.302	294.244	473.795	347.34	356.633	441.343	636.521	1388.26	1.125	2.61499e-13	1.10517e-11
WBGene00008743	F13D12.9	498.361	820.654	282.864	727.07	1020.29	1489.66	1420.99	435.145	260.777	171.197	288.435	286.769	262.576	190.743	533.96	1164.5	1.12491	2.06299e-13	8.93525e-12
WBGene00015427	C04E6.13	429.664	699.191	557.788	1081.1	1058.79	1511.16	1249.86	389.341	380.803	417.292	439.148	588.68	527.111	701.52	562.214	1225.23	1.12386	4.52034e-15	2.3798e-13
WBGene00001539	gcy-13	23.7315	30.3658	33.7452	35.0034	66.8117	84.9772	68.4531	19.2862	23.3145	21.3996	21.6543	16.0893	28.4131	28.7312	29.2808	63.8113	1.12386	8.40329e-05	0.000767672
WBGene00009028	F21H7.2	816.862	1123.53	826.757	1634.16	1817.5	2374.24	2195.22	986.008	672.666	402.312	529.23	725.913	521.233	470.074	922.384	2005.28	1.12037	2.79529e-16	1.73308e-14
WBGene00011629	T08G11.1	8855.58	9288.03	7132.14	15712.5	17446.9	22249.7	17601.9	8270.17	7956.28	8275.22	6167.13	8546.28	8614.05	4973.69	8425.25	18252.7	1.11532	1.39384e-13	6.16823e-12
WBGene00009059	chw-1	49.961	35.816	72.4529	108.01	122.299	81.9057	143.988	30.1347	44.902	21.3996	38.9777	35.9644	30.3726	84.5973	52.7433	114.051	1.11262	1.85812e-05	0.000206695
WBGene00018204	F39F10.4	188.603	177.523	260.036	514.05	366.898	516.006	405.998	221.792	248.688	220.416	218.275	308.537	268.454	229.051	208.721	450.738	1.11072	6.59042e-09	1.49846e-07
WBGene00013875	cest-2.1	43.7158	53.724	50.6178	112.011	101.916	80.8819	131.005	63.8856	35.4035	41.7292	45.907	27.4465	43.1095	44.6929	49.3525	106.453	1.10903	2.66027e-05	0.00028353
WBGene00015433	C04E12.2	34.9727	71.632	65.5053	98.0095	96.2541	152.549	146.348	25.3132	25.905	40.6592	19.9219	43.5359	33.3119	34.3178	57.37	123.29	1.10369	1.83561e-05	0.000204563
WBGene00304215	F17A2.16	79.9375	109.784	81.3854	190.018	181.184	235.479	169.953	125.36	151.976	230.046	97.8772	216.733	168.519	75.8184	90.3689	194.158	1.10334	3.86974e-06	5.06049e-05
WBGene00019963	R08E5.3	148.634	176.744	218.351	381.037	399.738	338.885	434.323	135.004	170.973	109.138	174.1	119.25	162.64	610.537	181.243	388.496	1.09997	8.79146e-08	1.63937e-06
WBGene00044433	W10C8.6	589.539	1016.86	548.855	1201.12	1177.7	2520.65	1251.04	726.849	816.87	964.051	689.471	1109.22	1168.85	478.055	718.419	1537.63	1.09781	1.25163e-15	7.04489e-14
WBGene00022254	nlp-71	1247.78	1297.16	896.232	2289.22	2263.67	2825.75	2430.09	1359.68	1499.9	1442.33	1286.26	1709.26	1471.6	1185.96	1147.06	2452.18	1.09613	7.22504e-16	4.2178e-14
WBGene00006634	tsp-8	1211.55	1498.82	1555.26	2859.28	2851.39	3286.47	3148.84	1035.43	1049.15	824.954	899.951	1040.13	936.651	1187.56	1421.88	3036.49	1.09461	5.54876e-16	3.30598e-14
WBGene00003965	pdk-1	615.769	646.246	599.473	1368.13	1294.33	1403.66	1232.16	656.937	470.607	478.281	450.408	496.877	476.164	612.932	620.496	1324.57	1.09403	9.89416e-13	3.87331e-11
WBGene00044553	T23B12.11	819.36	808.196	1000.44	1703.16	1826.56	2051.74	1896.62	756.984	856.591	655.897	789.081	751.467	835.736	1017.56	876	1869.52	1.09367	1.40336e-15	7.82677e-14
WBGene00004225	ptr-11	648.244	720.213	447.62	1166.11	1252.44	1406.73	1341.92	499.031	392.029	340.253	297.096	441.037	363.491	411.015	605.359	1291.8	1.09352	1.63189e-13	7.11855e-12
WBGene00000139	amx-3	79.9375	70.0748	126.048	183.018	208.362	195.55	195.918	81.9664	86.3499	141.237	123.862	85.1788	56.8261	83.7993	92.0202	195.712	1.08871	4.13447e-06	5.35508e-05
WBGene00014206	nit-1	639.5	516.996	555.803	1417.14	1147.12	1028.94	1252.22	531.576	440.385	627.008	477.26	326.519	376.228	501.997	570.767	1211.35	1.08565	3.73826e-14	1.76973e-12
WBGene00022597	ZC395.5	2958.94	5822.44	3601.8	8947.86	8238.22	10554.6	7260.75	3828.31	3149.18	2944.58	3375.46	3162.03	2785.46	1976.07	4127.73	8750.35	1.08399	7.65144e-16	4.42913e-14
WBGene00022910	C05D2.11	448.4	551.255	353.332	1035.1	925.172	868.2	989.029	405.011	394.619	346.673	310.955	410.751	370.349	271.35	450.996	954.375	1.08144	4.37896e-12	1.61585e-10
WBGene00003530	nas-11	138.642	144.821	196.516	412.04	389.546	253.908	295.056	160.317	113.982	57.7789	115.201	103.161	67.6035	197.926	159.993	337.637	1.07747	1.1312e-07	2.0808e-06
WBGene00011232	pck-2	25244	24891.4	24025.6	55387.3	58195.2	45186.4	49872.8	21260.6	15880.6	14212.5	14058.8	12954.8	12280.3	13742.3	24720.3	52160.4	1.07726	1.14296e-15	6.52344e-14
WBGene00006495	cpna-1	5658.08	7215.37	5123.31	10270	12021.6	14348.9	13824	5244.65	4028.22	3527.72	2926.79	4864.66	3885.73	3244.23	5998.92	12616.1	1.07249	6.04125e-15	3.13991e-13
WBGene00012812	Y43F8B.1	1737.39	2094.46	1491.73	3654.35	3659.92	4142.38	3449.8	1341.6	1311.66	1012.2	859.241	1324.06	1085.57	992.822	1774.53	3726.61	1.07043	4.8474e-14	2.26843e-12
WBGene00003566	ncx-1	2659.17	2858.27	2216.26	5112.49	6204.42	5507.13	4713.82	2021.44	1898.84	1257.23	1427.45	1733.86	1509.81	1417.4	2577.9	5384.47	1.06261	3.24128e-14	1.54644e-12
WBGene00020741	dlhd-1	367.213	365.946	321.572	619.06	713.413	842.605	761.246	225.408	214.148	209.716	174.1	192.126	126.389	139.665	351.577	734.081	1.0621	6.6484e-11	1.99517e-09
WBGene00020650	T21D12.11	51.21	70.8534	67.4903	97.0094	106.446	186.335	136.906	67.5018	93.2579	54.5689	51.104	74.7681	62.7047	51.0776	63.1846	131.674	1.05933	3.05848e-05	0.000322315
WBGene00004744	scp-1	1927.24	2015.04	2274.82	3842.37	4129.87	5192.82	4071.78	1959.96	1926.47	1785.8	2171.49	1611.77	1622.48	2271.36	2072.37	4309.21	1.05614	4.99831e-14	2.31346e-12
WBGene00044205	T13F3.8	109.914	105.891	95.2805	179.017	214.024	278.479	190.016	84.3772	94.9849	86.6683	68.4274	82.3396	103.855	56.6643	103.695	215.384	1.05456	2.32217e-06	3.23778e-05
WBGene00007339	C05D12.1	153.63	128.471	93.2955	229.022	266.114	267.217	276.173	98.8419	140.75	126.258	77.9553	116.411	112.672	139.665	125.132	259.632	1.05302	1.96992e-06	2.79449e-05
WBGene00000666	col-91	194.848	241.369	224.306	449.043	463.152	446.386	468.55	173.576	118.299	70.6186	109.137	114.518	83.2796	90.184	220.174	456.783	1.05286	1.82159e-08	3.82283e-07
WBGene00020003	R11E3.1	17.4863	19.4652	18.8576	44.0042	43.0312	30.7146	36.587	19.2862	22.451	17.1197	29.4498	20.8215	32.3321	36.7121	18.6031	38.5843	1.05247	0.000638606	0.00442424
WBGene00003602	nhr-3	1676.19	1782.24	1980.05	3209.31	3470.81	4620.51	3731.87	1440.44	1620.79	1353.52	1427.45	1403.56	1382.44	1879.5	1812.82	3758.12	1.05177	1.40514e-13	6.17617e-12
WBGene00006819	unc-87	10855.3	11625.4	9586.61	23025.2	21862.1	22634.6	21062.3	10800.3	9287.8	7249.11	6430.45	10089	8127.11	8168.43	10689.1	22146.1	1.05091	2.91502e-12	1.09215e-10
WBGene00012291	W06A7.2	178.61	174.408	223.314	443.043	420.121	359.361	369.411	131.387	166.655	120.908	128.193	137.233	127.369	334.399	192.111	397.984	1.05077	2.74324e-07	4.6536e-06
WBGene00010959	nduo-1	15159.4	19145.2	6572.37	26929.6	27062.1	31191.7	27669.2	18502.7	16453.1	14805.3	6409.66	15657.8	16417.8	6849.19	13625.7	28213.2	1.05004	4.34491e-11	1.35379e-09
WBGene00005022	sqv-4	268.54	309.886	438.687	813.078	664.719	602.007	727.019	309.785	261.64	207.576	212.212	193.072	174.397	502.796	339.038	701.706	1.04942	3.46347e-10	9.4426e-09
WBGene00008679	F11A5.13	171.116	196.988	144.906	279.027	305.748	411.576	415.44	155.495	99.3024	53.499	71.8921	133.447	81.3201	78.2126	171.003	352.948	1.04543	1.63656e-07	2.90116e-06
WBGene00012364	zmp-4	459.641	569.942	585.578	1032.1	1169.77	1144.63	1090.53	401.394	267.685	93.0882	297.962	231.876	180.276	360.736	538.387	1109.26	1.04288	4.96052e-11	1.51849e-09
WBGene00008252	C51E3.6	186.105	204.774	185.598	263.025	351.044	560.03	408.358	254.337	232.281	247.165	192.29	180.768	160.681	230.647	192.159	395.615	1.04179	3.62835e-07	5.98066e-06
WBGene00010966	nduo-3	425.917	685.176	194.531	1124.11	896.862	888.677	670.368	452.021	694.254	574.579	327.412	867.878	1140.44	328.014	435.208	895.004	1.04019	4.20224e-11	1.31269e-09
WBGene00009358	F33C8.4	246.058	320.008	311.647	634.061	543.552	603.031	624.34	222.997	253.869	189.386	273.71	251.751	224.365	278.533	292.571	601.246	1.03917	1.02493e-09	2.61346e-08
WBGene00004228	ptr-14	182.358	169.737	171.703	457.044	355.574	292.813	329.283	133.798	164.065	118.768	104.807	151.429	144.025	159.618	174.599	358.678	1.03864	2.95153e-07	4.98617e-06
WBGene00000829	ctb-1	21877.9	26120	11119	42121.1	38002.2	42540.8	38888.4	27175.5	23131.4	17965	9647.4	21877.7	21052.1	13360.8	19705.6	40388.1	1.03532	5.80187e-13	2.32341e-11
WBGene00003031	lin-46	91.1788	85.647	103.221	193.019	168.728	202.717	200.638	86.788	75.1245	79.1785	90.9479	77.6074	75.4416	90.9821	93.3488	191.275	1.03495	1.48498e-05	0.000170216
WBGene00018068	F35H10.2	209.836	153.386	149.868	318.031	327.264	423.862	328.103	220.586	196.014	221.486	187.959	184.554	185.175	174.781	171.03	349.315	1.03028	2.45084e-07	4.22208e-06
WBGene00020778	T24E12.11	231.069	336.359	298.744	540.052	625.085	604.055	588.933	367.644	303.088	464.371	306.624	180.768	213.588	253.792	288.724	589.531	1.02988	2.21966e-09	5.41136e-08
WBGene00014198	ZK1053.3	251.054	217.232	184.606	448.043	417.856	459.696	450.846	255.542	184.789	155.147	152.446	169.411	174.397	128.492	217.631	444.11	1.02904	7.07109e-08	1.34527e-06
WBGene00015393	exc-13	1360.19	2242.39	2264.9	3310.32	3524.03	4618.46	4504.92	966.722	584.589	591.699	701.598	790.27	585.897	743.02	1955.83	3989.43	1.02841	3.38286e-13	1.40538e-11
WBGene00016987	CC8.2	327.244	282.635	263.014	706.068	653.395	554.911	457.928	188.041	175.29	379.843	111.736	144.804	174.397	160.416	290.964	593.076	1.02737	2.14996e-09	5.25192e-08
WBGene00022397	Y97E10AR.2	424.668	407.991	295.766	856.083	750.782	718.723	735.281	306.169	346.263	348.813	214.81	377.626	442.852	309.658	376.142	765.217	1.02459	1.23122e-10	3.58905e-09
WBGene00014061	ZK673.5	42.4668	69.2962	53.5953	79.0076	98.5189	152.549	118.023	75.9395	56.991	65.2687	45.907	80.4467	67.6035	70.2318	55.1194	112.025	1.02318	8.13693e-05	0.00074613
WBGene00015566	C07D10.1	81.1866	82.5326	107.191	188.018	214.024	170.978	160.511	94.0203	77.715	73.8286	70.1598	73.8217	79.3606	106.146	90.3032	183.383	1.02201	2.87183e-05	0.000303956
WBGene00013077	ttr-24	1222.79	1494.93	1951.26	3259.31	3170.72	3072.49	3138.22	957.079	736.565	561.739	818.531	674.806	616.269	944.138	1556.33	3160.19	1.02186	1.40574e-13	6.17617e-12
WBGene00044536	F14F9.8	651.991	752.915	721.551	1473.14	1356.62	1566.45	1343.1	767.833	647.625	517.87	516.237	617.073	541.808	525.94	708.819	1434.83	1.01739	5.91765e-12	2.15756e-10
WBGene00005008	spr-3	89.9297	102.776	111.161	210.02	215.156	198.621	195.918	113.307	88.0769	106.998	98.7434	64.3573	77.4011	271.35	101.289	204.929	1.01665	6.96432e-06	8.66214e-05
WBGene00019830	hrg-1	590.788	848.684	328.519	1036.1	1150.52	1587.95	985.489	573.765	605.313	529.64	352.531	515.805	583.937	259.379	589.331	1190.01	1.01383	1.60609e-12	6.13023e-11
WBGene00044209	Y32F6A.6	82.4356	128.471	132.996	251.024	229.877	253.908	188.836	171.165	115.709	95.2282	90.9479	136.286	120.511	67.0394	114.634	230.911	1.01031	5.60524e-06	7.07988e-05
WBGene00001784	gst-36	770.648	995.062	861.494	1461.14	1834.49	2145.93	1602.75	736.492	728.794	685.857	559.546	600.038	593.735	689.548	875.735	1761.08	1.00789	1.30986e-12	5.04689e-11
WBGene00045418	F15B9.10	815.613	872.821	757.281	1503.15	1651.04	1826.5	1573.24	742.519	670.076	647.337	595.059	688.056	694.65	826.021	815.238	1638.48	1.00707	7.66202e-12	2.7444e-10
WBGene00003765	nlp-27	459.641	419.67	941.887	1327.13	1208.27	1234.73	1108.23	347.152	228.827	90.9482	322.215	191.179	133.247	484.44	607.066	1219.59	1.00647	2.63488e-12	9.93284e-11
WBGene00011421	T04B2.1	38.7197	49.0524	59.5503	85.0082	83.7977	114.668	110.941	28.9293	31.086	19.2596	27.7174	25.5537	29.3928	32.7216	49.1075	98.6038	1.0057	0.000209582	0.00171134
WBGene00007682	C18D11.6	322.248	257.72	404.942	592.057	683.97	804.724	552.346	192.862	179.608	319.924	164.572	86.1253	85.2392	197.926	328.303	658.274	1.00366	1.97321e-09	4.8395e-08
WBGene00010965	ctc-2	16888.1	21546.5	7487.46	34466.3	27144.8	35852.2	25294.6	17904.8	19856.2	14975.4	6651.32	20658.7	19499.2	13174	15307.3	30689.5	1.00352	4.08387e-10	1.10355e-08
WBGene00015788	C15B12.8	22.4824	42.8235	33.7452	58.0056	73.6061	65.5246	67.2729	25.3132	25.0415	27.8195	32.9145	32.1787	36.2511	44.6929	33.017	66.1023	1.00149	0.000352069	0.00266963
WBGene00011717	T11G6.2	1005.46	951.46	1016.33	1675.16	1948.86	2360.93	1940.29	1000.47	1015.48	977.961	940.661	929.396	1041.49	1050.28	991.083	1981.31	0.999378	2.10177e-13	9.0391e-12
WBGene00006584	tni-1	2464.32	2722.8	2617.24	5344.52	4912.36	5580.85	4940.43	2196.22	2478.24	2036.17	1935.02	2867.69	2582.65	3517.97	2601.45	5194.54	0.997678	8.56206e-13	3.36261e-11
WBGene00006637	tsp-11	301.015	271.735	317.602	589.057	617.158	620.436	542.904	243.489	200.332	190.456	188.825	244.179	193.993	272.148	296.784	592.389	0.997133	5.06752e-09	1.17671e-07
WBGene00017362	F10G2.1	337.237	471.837	407.92	737.071	837.977	833.391	828.519	342.33	338.492	253.585	278.041	295.287	300.786	343.178	405.664	809.239	0.99628	1.88676e-10	5.37176e-09
WBGene00015531	C06E4.2	272.287	261.613	293.781	578.056	559.406	533.411	527.561	259.159	209.83	267.495	230.401	247.965	199.871	244.215	275.894	549.608	0.994291	1.23868e-08	2.67301e-07
WBGene00018073	F35H10.10	676.971	697.634	530.99	1158.11	1339.63	1191.73	1366.7	401.394	433.477	312.434	278.041	370.055	362.511	650.442	635.198	1264.04	0.992766	1.54961e-11	5.21402e-10
WBGene00008902	phf-32	67.4473	60.7315	60.5428	131.013	140.418	132.073	96.7785	79.5557	80.3054	127.328	51.9702	125.875	120.511	54.27	62.9072	125.07	0.991444	0.000110033	0.000966863
WBGene00016419	tyr-4	307.26	368.282	359.287	691.067	704.353	633.745	714.037	202.505	169.246	105.928	168.037	124.929	108.753	315.245	344.943	685.801	0.991431	2.94558e-09	7.06822e-08
WBGene00007723	C25F9.2	111.163	118.349	198.501	402.039	288.762	242.646	199.458	332.687	210.694	223.626	492.851	111.679	129.328	553.075	142.671	283.226	0.989264	7.41921e-06	9.16262e-05
WBGene00001113	dur-1	3081.34	3528.66	2566.62	4842.47	5894.15	7313.16	6223.33	2642.21	2815.87	2335.76	2001.72	2930.15	2731.57	2202.72	3058.87	6068.28	0.988287	3.17196e-12	1.18478e-10
WBGene00019639	K10F12.7	128.649	211.782	109.176	224.022	224.215	477.101	262.01	178.398	161.474	177.617	129.926	267.84	270.414	138.867	149.869	296.837	0.98597	5.39089e-06	6.81618e-05
WBGene00011249	R11G10.2	464.637	414.999	494.267	1047.1	918.377	793.461	861.565	975.159	841.048	705.116	724.118	844.217	807.323	599.364	457.968	905.126	0.982873	3.78434e-10	1.02715e-08
WBGene00019961	R08E5.1	64.9493	119.127	96.273	130.013	173.257	247.765	186.476	72.3233	50.083	24.6095	58.0334	75.7145	35.2714	86.1935	93.4498	184.378	0.9804	5.04715e-05	0.000497546
WBGene00015729	C13A10.2	385.948	418.892	446.627	887.086	739.458	872.296	791.932	377.287	351.444	396.962	319.617	706.984	625.087	553.873	417.156	822.693	0.979767	3.05785e-10	8.44991e-09
WBGene00000563	cng-3	29.9766	47.4952	45.6552	89.0086	67.9441	100.334	66.0927	36.1617	45.7655	54.5689	26.8513	63.4109	58.7856	27.9331	41.0423	80.8449	0.978045	0.000474309	0.00343607
WBGene00010963	nduo-4	4305.39	6411.07	2726.41	9126.88	8519.05	9530.75	8123.5	7087.69	5814.81	4391.2	2835.84	5237.55	5434.73	3043.91	4480.95	8825.04	0.977797	2.60328e-13	1.10405e-11
WBGene00022515	ttr-48	283.528	356.603	444.642	842.081	737.193	571.292	689.252	317.017	299.634	288.894	313.554	262.162	229.264	494.017	361.591	709.955	0.973367	3.22634e-09	7.68158e-08
WBGene00015401	srsx-24	107.416	119.127	130.018	197.019	233.275	277.456	225.423	73.5287	66.4895	48.1491	58.0334	62.4645	61.7249	83.7993	118.854	233.293	0.972955	1.25235e-05	0.000146375
WBGene00013808	sfa-1	4904.92	5322.57	4168.52	8831.85	9253.98	10437.9	9139.67	5944.98	5032.47	3943.94	3527.91	5702.25	5354.39	3136.49	4798.67	9415.84	0.972455	7.95782e-13	3.13538e-11
WBGene00012866	afmd-2	267.291	423.563	436.702	739.071	773.43	683.913	751.804	587.024	490.468	427.992	533.561	229.983	270.414	407.025	375.852	737.054	0.971606	1.03066e-09	2.6226e-08
WBGene00003779	nob-1	425.917	358.939	355.317	869.084	719.075	679.817	708.136	402.6	356.625	369.143	366.39	313.269	289.029	290.504	380.058	744.028	0.969138	9.70322e-10	2.50032e-08
WBGene00019540	K08D12.6	766.901	762.258	584.585	1601.15	1612.54	1236.78	1058.66	424.297	376.486	295.314	286.702	355.858	289.029	354.351	704.582	1377.28	0.966986	1.90826e-10	5.42036e-09
WBGene00195050	T22D1.17	76.1905	110.562	67.4903	176.017	159.669	190.431	135.726	83.1718	89.8039	60.9888	61.4981	91.8039	94.057	47.0872	84.7478	165.461	0.96524	7.80431e-05	0.00071941
WBGene00045238	rpr-1	724.434	749.022	543.893	1211.12	1639.72	1400.59	996.111	523.139	1124.28	945.862	568.208	1002.27	1212.94	694.337	672.45	1311.88	0.964141	3.67973e-10	1.00098e-08
WBGene00017374	ttr-41	439.656	513.103	470.447	973.094	976.13	820.081	932.378	419.475	363.533	421.572	337.806	200.644	252.778	422.189	474.402	925.421	0.963998	5.98147e-10	1.57452e-08
WBGene00000599	col-10	375.956	287.307	454.567	928.09	888.935	477.101	608.997	241.078	569.91	312.434	295.364	202.536	349.775	1396.65	372.61	725.78	0.961866	2.22818e-09	5.42132e-08
WBGene00020135	aakg-4	2605.46	3156.48	2800.85	5107.49	5276.99	6602.62	5235.48	2448.14	2226.97	1984.81	1892.58	2251.56	2077.09	1526.74	2854.26	5555.65	0.960836	9.11042e-12	3.19755e-10
WBGene00020155	T02B11.3	2990.16	2740.7	3078.75	5799.56	6020.98	5634.09	5407.8	2295.06	2415.21	2168.85	2041.56	2028.2	1740.05	2268.17	2936.54	5715.6	0.960789	1.29568e-11	4.42052e-10
WBGene00044300	D1022.9	52.459	38.9305	35.7302	62.006	91.7245	106.477	69.6333	45.8048	42.3115	50.289	31.1821	54.893	57.8059	32.7216	42.3732	82.4603	0.960547	0.000620166	0.00431607
WBGene00018466	F45E1.5	136.144	188.423	179.643	331.032	330.661	280.527	365.87	165.138	106.21	92.0182	132.524	104.107	98.9558	122.107	168.07	327.023	0.960326	2.27356e-06	3.18292e-05
WBGene00000561	cnd-1	133.646	122.242	122.078	279.027	202.7	283.598	214.801	151.879	125.207	103.788	104.807	149.536	150.883	94.1744	125.988	245.032	0.959676	1.41785e-05	0.000163528
WBGene00018252	F40H3.6	178.61	215.675	160.786	266.026	329.529	497.577	344.626	188.041	158.02	281.405	127.327	242.286	162.64	166.8	185.024	359.439	0.958039	2.78826e-06	3.78819e-05
WBGene00001386	far-2	189.852	200.881	160.786	386.037	353.309	338.885	349.347	190.451	151.112	110.208	135.989	171.304	113.652	185.955	183.84	356.895	0.957051	2.69248e-06	3.68263e-05
WBGene00012476	Y18D10A.3	296.019	349.595	405.935	716.069	695.294	588.697	719.938	453.226	317.768	319.924	399.304	257.429	249.839	332.005	350.516	680	0.956053	1.05744e-08	2.31877e-07
WBGene00011325	T01C3.11	33.7237	52.9454	31.7602	62.006	62.282	115.692	66.0927	51.8317	37.1305	25.6795	40.71	26.5001	47.0285	40.7025	39.4764	76.5181	0.954811	0.000532324	0.00378673
WBGene00011158	chil-16	161.124	239.812	277.901	396.038	391.811	488.363	476.811	180.808	123.48	73.8286	168.903	134.393	134.227	255.388	226.279	438.256	0.95367	5.23237e-07	8.3869e-06
WBGene00015434	C04E12.4	209.836	333.245	237.209	459.044	485.8	582.554	486.253	128.977	135.569	123.048	101.342	173.197	114.632	107.742	260.096	503.413	0.952695	7.5849e-08	1.43187e-06
WBGene00010962	ctc-3	42589.2	44786.4	14900.5	71715.9	62239	68063.6	61573.6	42874.5	36930.1	36092.5	13835.3	38685.4	37951	15249.9	34092	65898	0.950801	1.49336e-11	5.03866e-10
WBGene00021161	Y4C6B.7	192.35	224.239	251.104	391.038	429.18	481.196	418.98	145.852	164.065	154.077	134.256	162.786	165.58	189.147	222.564	430.098	0.950445	9.49485e-07	1.45117e-05
WBGene00020195	T03G6.3	594.535	563.713	678.873	1342.13	1258.1	1118.01	1010.27	455.637	544.005	354.163	397.572	420.216	478.123	943.34	612.374	1182.13	0.948902	3.01934e-11	9.70481e-10
WBGene00018720	F53A3.1	43.7158	61.5101	60.5428	124.012	107.578	99.3107	95.5983	48.2155	42.3115	26.7495	51.104	44.4823	56.8261	63.8471	55.2563	106.625	0.948333	0.000293675	0.00227742
WBGene00018024	F35A5.1	2746.6	3312.2	2177.56	5202.5	4874.99	5651.49	5436.12	2530.11	2337.49	2511.24	1670.84	3047.51	2974.55	1794.1	2745.45	5291.28	0.946571	1.0975e-11	3.8082e-10
WBGene00005365	srh-149	18.7354	20.2438	14.8876	32.0031	26.0452	54.2625	25.965	30.1347	23.3145	29.9594	19.0557	19.8751	22.5345	11.9713	17.9556	34.569	0.945044	0.00231038	0.0131261
WBGene00002270	lec-7	116.159	136.257	138.951	170.016	204.965	339.909	289.155	120.539	84.6229	105.928	107.405	106.947	126.389	129.29	130.456	251.011	0.944194	1.88579e-05	0.000209391
WBGene00023104	K10F12.8	234.817	370.618	227.284	459.044	399.738	798.581	477.992	368.849	262.504	298.524	214.81	463.751	448.73	186.753	277.573	533.838	0.943538	8.35642e-08	1.56302e-06
WBGene00008296	cdr-2	182.358	260.834	191.553	392.038	486.932	288.718	459.108	113.307	88.9404	43.8692	109.137	58.6788	74.4618	180.368	211.582	406.699	0.942746	2.14182e-06	3.0243e-05
WBGene00001427	fkb-2	1656.21	1825.84	1784.52	3062.3	3334.92	3554.71	3540.68	1567.01	1317.7	1235.83	1361.62	1090.29	889.623	2296.1	1755.52	3373.15	0.942196	1.59774e-11	5.34653e-10
WBGene00013882	msa-1	2280.72	2506.34	2782.98	4571.44	4904.43	5093.51	4803.52	2141.98	2110.39	1824.31	2340.39	2504.26	2146.66	2941.75	2523.35	4843.22	0.940629	1.13069e-11	3.91226e-10
WBGene00235340	C45G7.13	1303.98	1393.71	1063.97	2051.2	2436.93	2682.41	2437.17	1481.42	1486.95	1271.14	925.936	1283.36	1169.83	787.713	1253.89	2401.93	0.937786	4.96261e-12	1.8257e-10
WBGene00000425	ced-11	101.171	123.799	92.303	195.019	199.303	226.264	188.836	112.101	87.2134	94.1582	79.6876	153.322	167.539	225.859	105.758	202.356	0.936131	3.33372e-05	0.000346832
WBGene00016046	C24B5.4	93.6768	108.227	139.943	208.02	241.201	190.431	231.324	101.253	78.5785	53.499	85.7508	36.9108	27.4333	90.184	113.949	217.744	0.934247	2.3278e-05	0.000252278
WBGene00019466	tos-1	191036	227953	187972	355943	344062	447027	392806	265739	266855	304473	211389	311990	279972	145425	202320	384960	0.928067	0	0
WBGene00000822	csq-1	4510.23	5289.87	4904.96	9352.9	8503.2	9300.39	10138.1	4076.62	3953.1	4358.03	3437.83	3692.03	3538.9	3537.92	4901.69	9323.66	0.927618	7.86086e-12	2.7992e-10
WBGene00015625	C09B8.8	76.1905	63.0673	62.5278	117.011	127.961	147.43	119.203	67.5018	65.626	40.6592	51.104	80.4467	50.9475	68.6356	67.2619	127.901	0.927171	0.000257409	0.00203759
WBGene00219209	F29F11.20	39.9688	60.7315	38.7077	93.009	83.7977	96.2392	79.0751	65.091	63.0355	43.8692	44.1747	84.2324	83.2796	28.7312	46.4693	88.0302	0.921721	0.000894346	0.00588236
WBGene00020200	T04A6.1	670.726	877.492	814.847	1503.15	1518.55	1498.87	1444.6	683.455	540.551	515.73	536.159	677.645	688.772	553.075	787.688	1491.29	0.920865	1.71639e-11	5.69673e-10
WBGene00010614	cri-1	118.657	129.249	125.056	208.02	175.522	324.551	232.505	135.004	89.8039	104.858	91.814	145.75	137.166	72.626	124.321	235.15	0.919512	3.43419e-05	0.000356677
WBGene00023485	ttr-49	629.508	875.935	1514.56	1774.17	2125.52	1553.14	2143.29	1213.83	780.604	903.063	1388.47	391.823	387.985	971.273	1006.67	1899.03	0.915673	2.03743e-11	6.70759e-10
WBGene00044559	ZK380.5	18.7354	30.3658	29.7751	39.0038	40.7664	58.3578	60.1915	19.2862	24.178	21.3996	32.9145	32.1787	24.494	38.3082	26.2921	49.5799	0.915126	0.00213636	0.0123065
WBGene00007810	C29F7.1	340.984	309.886	358.294	555.054	570.73	823.152	585.392	295.32	332.447	363.793	357.728	217.679	253.758	294.495	336.388	633.582	0.913405	3.55549e-08	7.16613e-07
WBGene00001156	ech-7	1631.23	2032.95	4146.69	4057.39	5716.36	5553.21	4278.32	1785.18	1473.13	2126.05	2165.43	905.735	737.76	1948.93	2603.62	4901.32	0.912651	4.92476e-11	1.51133e-09
WBGene00002112	ins-29	58.7041	56.0599	38.7077	91.0088	70.2089	137.192	86.1565	62.6802	77.715	49.219	71.0259	106.947	91.1177	67.8375	51.1572	96.1415	0.910222	0.000754723	0.00510986
WBGene00020743	mam-8	119.906	125.356	168.726	232.022	238.937	306.123	259.65	178.398	202.059	175.477	200.085	207.269	242.001	228.253	137.996	259.183	0.909343	4.18843e-05	0.000423939
WBGene00020777	T24E12.10	3083.84	3921.85	3439.03	6297.61	6218.01	6646.65	6984.58	4958.97	3544.67	4544.2	3567.75	2598.9	2436.66	2539.52	3481.57	6536.71	0.908825	5.29817e-11	1.61376e-09
WBGene00011668	clec-47	46.2139	135.478	93.2955	183.018	139.285	150.502	214.801	73.5287	37.994	84.5284	54.5687	24.6072	27.4333	40.7025	91.6624	171.901	0.907179	0.000234023	0.00187926
WBGene00018519	F46H5.3	26443.1	26574.7	22888.2	47734.6	45358.3	48249.6	48419.9	30190.2	24160.7	20987.6	18064.8	22458.8	17701.3	16609.8	25302	47440.6	0.906872	9.23652e-12	3.23252e-10
WBGene00021819	Y53G8B.3	43.7158	39.7091	28.7826	63.0061	64.5469	89.0724	63.7322	40.9832	45.7655	41.7292	40.71	50.1609	42.1297	29.5293	37.4025	70.0894	0.906061	0.00101802	0.0065754
WBGene00015373	C03B1.2	53.708	90.3187	70.4679	99.0096	80.4005	226.264	129.825	53.0371	67.353	44.9391	60.6319	82.3396	83.2796	67.8375	71.4982	133.875	0.904906	0.000292602	0.00227199
WBGene00015059	B0228.1	103.669	102.776	151.853	234.023	226.48	227.288	206.54	113.307	118.299	98.4381	90.9479	110.732	99.9356	121.309	119.433	223.583	0.904608	4.47388e-05	0.000447168
WBGene00003514	myo-2	66406.9	58187	39614.8	93250	103934	103453	109060	67980.3	59476.1	72662.3	36393	53599.3	52730.7	29902	54736.2	102424	0.903989	2.74964e-09	6.63718e-08
WBGene00015597	fbxa-162	415.925	560.599	763.236	1156.11	1200.34	939.868	1042.14	705.152	529.325	450.461	774.356	220.519	233.183	479.651	579.92	1084.62	0.903259	1.04011e-08	2.29313e-07
WBGene00007854	C31H5.1	69.9454	97.3261	75.4304	145.014	117.77	207.836	134.546	102.458	88.0769	73.8286	57.1672	93.6967	82.2999	62.2509	80.9006	151.291	0.903106	0.000179087	0.00148699
WBGene00009157	F26E4.2	367.213	553.591	383.107	822.079	749.649	1016.65	649.124	448.405	517.236	416.222	381.115	500.662	474.204	485.238	434.637	809.377	0.897001	7.90579e-09	1.77177e-07
WBGene00007170	B0393.5	38.7197	50.6096	43.6702	84.0081	84.9301	90.0963	70.8136	51.8317	58.718	28.8894	34.6468	73.8217	66.6237	182.762	44.3332	82.462	0.895342	0.00142273	0.00873227
WBGene00001540	gcy-14	87.4317	103.555	81.3854	143.014	178.919	209.883	142.807	72.3233	69.08	56.7089	46.7732	72.8752	59.7654	51.0776	90.7907	168.656	0.893467	0.000290267	0.00225673
WBGene00021052	W06A11.1	410.929	594.857	408.912	725.07	711.148	1162.04	901.693	496.62	441.248	427.992	278.041	542.305	432.074	359.14	471.566	874.987	0.891801	1.41133e-08	3.01891e-07
WBGene00006650	tts-1	93660.6	163467	143704	244371	236434	293311	217048	129898	106412	112270	110177	77128.5	81025.2	85709.1	133610	247791	0.891093	1.47027e-12	5.64713e-11
WBGene00020036	R12E2.11	683.216	730.335	695.746	1132.11	1431.35	1286.94	1361.98	765.422	724.476	746.846	685.14	746.735	727.962	774.944	703.099	1303.1	0.890144	7.0022e-09	1.58379e-07
WBGene00002915	let-805	14544.9	12026.4	10718.1	23767.3	24231.1	22558.9	21318.4	12401	11821.3	12998.1	8955.33	11831.3	12809.4	7328.84	12429.8	22968.9	0.885883	4.58394e-09	1.0767e-07
WBGene00003778	nnt-1	4753.79	5777.28	5274.17	10871	10316.2	8493.62	9242.35	6769.46	4770.83	4272.43	4152.42	4210.67	3735.83	3100.57	5268.41	9730.8	0.88519	1.30739e-10	3.80202e-09
WBGene00045062	Y38H8A.8	264.793	289.643	168.726	489.047	383.884	460.72	446.125	204.916	171.836	163.707	99.6096	283.929	334.098	86.1935	241.054	444.944	0.884268	1.69163e-06	2.44806e-05
WBGene00007537	fipr-8	79.9375	186.088	122.078	202.019	218.553	302.027	232.505	77.1449	81.1689	81.3184	58.8996	70.0359	82.2999	55.0681	129.368	238.776	0.884181	6.1637e-05	0.000589072
WBGene00003704	nhr-114	499.61	549.698	417.845	844.081	895.729	934.749	931.198	420.681	397.21	385.193	330.877	368.162	390.924	335.995	489.051	901.439	0.882246	1.45944e-08	3.11635e-07
WBGene00013701	Y106G6D.4	232.318	352.71	287.826	520.05	459.755	695.175	469.73	238.667	297.907	281.405	213.078	349.233	331.159	235.436	290.952	536.177	0.881931	4.18625e-07	6.83567e-06
WBGene00022568	ZC239.5	118.657	97.3261	87.3404	156.015	158.536	259.027	169.953	87.9934	88.9404	82.3884	91.814	100.322	97.9761	60.6547	101.108	185.883	0.878495	0.000213289	0.00173559
WBGene00007516	gpx-5	425.917	377.625	453.575	762.074	823.255	740.223	754.164	461.664	480.969	655.897	420.959	438.198	535.929	434.958	419.039	769.929	0.87764	3.05548e-08	6.23458e-07
WBGene00017660	F21C10.11	138.642	193.874	229.269	352.034	357.839	336.837	328.103	203.711	138.16	140.167	128.193	62.4645	40.1702	126.896	187.261	343.703	0.87611	1.26549e-05	0.000147629
WBGene00011045	gpx-2	1649.96	1287.82	1460.97	2574.25	2798.16	3011.06	2359.27	1205.39	1582.79	1294.67	1382.41	1201.97	1715.56	1545.9	1466.25	2685.69	0.87316	1.84144e-10	5.26719e-09
WBGene00015076	B0238.12	785.636	675.054	766.214	600.058	905.921	2138.76	1780.96	579.792	569.91	551.039	584.665	583.002	602.553	636.076	742.301	1356.43	0.869733	8.89102e-09	1.97087e-07
WBGene00011276	aakg-5	1015.46	1006.74	943.872	1724.17	1823.17	1767.12	1894.26	929.355	699.435	820.674	684.274	693.734	616.269	800.482	988.69	1802.18	0.866151	2.10321e-10	5.94644e-09
WBGene00008490	F01D4.8	29.9766	50.6096	28.7826	52.005	54.3552	92.1439	67.2729	20.4916	30.2225	27.8195	24.2528	35.018	27.4333	41.5006	36.4563	66.4443	0.865978	0.00181834	0.0107394
WBGene00018268	F41C3.2	116.159	119.127	214.381	221.021	249.128	253.908	365.87	160.317	153.703	71.6886	197.487	79.5003	99.9356	561.056	149.889	272.482	0.862264	8.84498e-05	0.000798467
WBGene00000976	dhs-13	2012.18	2403.57	2587.46	3554.34	3825.25	5369.94	4199.24	2469.84	2023.18	1814.68	1957.54	1760.36	1606.81	2168.41	2334.4	4237.19	0.860057	5.33142e-10	1.41254e-08
WBGene00000929	dao-3	177.361	195.431	207.434	428.041	356.706	272.336	344.626	236.256	185.652	189.386	177.565	107.893	124.43	380.688	193.409	350.427	0.857464	2.6003e-05	0.000277866
WBGene00021442	Y39A3CL.4	307.26	271.735	247.134	364.035	474.476	574.364	581.851	213.354	267.685	289.964	278.041	257.429	254.738	307.264	275.376	498.682	0.856716	1.25576e-06	1.87275e-05
WBGene00015362	fbxa-105	244.809	275.628	427.77	607.059	618.291	410.552	652.665	254.337	169.246	173.337	245.126	88.9646	136.187	213.09	316.069	572.142	0.856134	5.48297e-07	8.76557e-06
WBGene00010961	nduo-2	770.648	1319.74	272.939	1801.17	1321.51	1474.3	1103.51	920.917	1252.94	1392.04	390.643	1108.27	1955.6	276.139	787.776	1425.12	0.85523	1.56524e-09	3.90958e-08
WBGene00195063	coa-1	499.61	596.415	523.05	871.084	907.053	1168.18	954.803	576.176	513.782	509.31	451.275	610.448	484.981	471.67	539.691	975.28	0.853682	3.11544e-08	6.342e-07
WBGene00001487	frk-1	82.4356	115.234	106.198	141.014	163.066	199.645	227.784	80.761	59.5815	38.5193	78.8215	54.893	41.1499	72.626	101.289	182.877	0.852393	0.000364322	0.00274173
WBGene00020022	gldc-1	1804.84	1506.61	2167.63	3810.37	3601.03	2265.72	3511.17	1577.85	1145.86	1152.37	1363.35	575.43	563.362	877.099	1826.36	3297.07	0.852215	1.01378e-09	2.59699e-08
WBGene00019282	mps-2	714.442	865.035	927	1716.17	1365.68	1484.54	1463.48	694.304	647.625	442.971	521.434	724.02	653.5	1131.69	835.492	1507.47	0.851427	1.46139e-09	3.67273e-08
WBGene00009049	F22B8.7	628.259	822.211	683.836	1085.1	1194.68	1419.02	1425.71	642.472	538.824	660.177	519.702	558.395	469.305	585.797	711.435	1281.13	0.848611	3.24809e-08	6.57913e-07
WBGene00011833	T19B10.5	112.412	91.8759	104.213	182.018	170.993	197.598	190.016	197.684	211.557	187.246	131.658	184.554	212.608	193.935	102.834	185.156	0.848428	0.00035089	0.00266362
WBGene00003548	nas-30	363.466	208.667	473.425	710.069	757.576	479.148	562.968	128.977	542.278	232.186	239.929	182.661	448.73	1326.42	348.519	627.44	0.848239	3.19219e-07	5.35909e-06
WBGene00012777	lact-8	138.642	160.393	168.726	265.026	255.923	265.17	336.364	132.593	120.89	99.5081	110.87	153.322	113.652	193.137	155.92	280.621	0.847812	0.000104927	0.000927333
WBGene00016970	C56E6.2	34.9727	55.2812	76.4229	93.009	87.1949	102.382	116.842	47.0102	50.9465	49.219	63.2304	49.2144	44.0892	240.225	55.5589	99.8571	0.845846	0.00153601	0.00935237
WBGene00018257	F41B4.1	830.601	931.995	761.251	1503.15	1301.13	1679.07	1556.72	614.748	450.747	475.071	401.037	658.716	575.119	474.064	841.282	1510.01	0.8439	2.31985e-09	5.63313e-08
WBGene00011251	glb-22	408.431	498.31	402.957	662.064	656.793	1091.39	723.478	432.735	499.103	429.062	397.572	575.43	556.504	337.591	436.566	783.432	0.843609	6.64481e-08	1.2761e-06
WBGene00000975	dhs-12	923.029	1125.87	811.869	1421.14	1764.28	1749.71	1909.61	820.87	709.797	616.308	681.676	461.859	457.548	703.116	953.589	1711.18	0.843555	2.48673e-09	6.02638e-08
WBGene00000103	akt-2	2481.81	2908.11	2898.11	4666.45	4810.44	5396.56	4919.18	3262.99	2702.75	2376.42	2350.79	2513.72	2411.19	2073.43	2762.68	4948.16	0.840825	1.2692e-09	3.20952e-08
WBGene00007103	crm-1	13107.3	12998.9	11401.9	17764.7	23407.9	22559.9	25763.2	17621.6	18051.5	15180.9	14134.2	17104.9	18078.5	10297.7	12502.7	22373.9	0.83958	2.17234e-08	4.53555e-07
WBGene00010387	H12D21.11	23.7315	29.5871	19.8501	36.0035	37.3692	56.3102	44.8486	20.4916	21.5875	22.4696	19.9219	32.1787	30.3726	32.7216	24.3896	43.6329	0.839151	0.00450569	0.0228256
WBGene00020962	W02H5.8	176.112	200.103	173.688	308.03	363.501	276.432	363.51	108.485	109.664	133.747	159.375	84.2324	127.369	150.041	183.301	327.868	0.838899	2.72469e-05	0.000288633
WBGene00021156	Y4C6B.2	246.058	282.635	259.044	396.038	431.445	489.387	558.247	324.25	266.821	248.235	228.669	308.537	286.09	217.08	262.579	468.779	0.836157	2.8888e-06	3.90307e-05
WBGene00015560	C07A12.2	498.361	587.85	490.297	932.09	870.816	932.701	1014.99	259.159	289.272	285.684	240.795	456.18	364.471	288.908	525.503	937.65	0.835352	6.76219e-08	1.29482e-06
WBGene00044736	gfrp-1	776.893	898.515	772.169	1354.13	1355.48	1878.71	1233.34	841.361	666.622	545.689	623.642	869.771	672.116	490.026	815.859	1455.42	0.83504	1.01925e-09	2.60442e-08
WBGene00018405	F44A2.5	1575.02	1477.8	1366.68	2313.22	2644.16	2823.7	2722.78	1617.63	1491.26	1457.31	1116.49	1484.95	1426.53	1175.58	1473.17	2625.96	0.833927	1.12247e-09	2.85028e-08
WBGene00018407	F44B9.2	136.144	134.699	189.568	294.028	285.365	267.217	246.667	101.253	109.664	82.3884	99.6096	105.054	96.9963	280.927	153.47	273.319	0.832627	0.000149524	0.00126474
WBGene00001491	frm-4	2877.75	3324.66	2881.24	5423.52	5301.9	5523.52	5313.38	3508.89	2477.38	2708.12	2349.92	2289.42	2178.01	2094.98	3027.88	5390.58	0.83213	3.03209e-09	7.23318e-08
WBGene00008415	mce-1	1010.46	1196.72	1160.24	2280.22	1948.86	1795.78	1966.26	1043.87	867.817	1966.62	827.192	747.681	770.092	788.511	1122.47	1997.78	0.831716	7.6466e-10	1.98292e-08
WBGene00045146	Y41E3.22	89.9297	137.035	96.273	196.019	173.257	225.241	172.313	87.9934	82.0324	67.4087	70.1598	57.7323	63.6844	110.934	107.746	191.707	0.831273	0.000289057	0.00224875
WBGene00004998	spp-13	72.4434	105.891	120.093	195.019	214.024	141.287	156.97	61.4748	63.899	27.8195	44.1747	45.4287	33.3119	103.751	99.4758	176.825	0.829905	0.000643629	0.00445399
WBGene00001438	fkh-6	126.151	172.073	186.591	291.028	274.041	240.598	342.266	210.943	139.023	58.8489	161.108	172.251	127.369	221.07	161.605	286.983	0.828494	0.000126057	0.00109196
WBGene00005165	srg-7	36.2217	60.7315	61.5353	77.0074	79.2681	114.668	103.86	45.8048	51.81	48.1491	48.5055	59.6252	57.8059	50.2796	52.8295	93.7008	0.826718	0.00234709	0.0133263
WBGene00008835	F14H8.5	29.9766	52.9454	42.6777	74.0071	60.0172	79.8581	82.6158	34.9563	41.448	20.3296	32.9145	63.4109	36.2511	28.7312	41.8666	74.1246	0.824153	0.00306642	0.0166016
WBGene00011328	T01D3.3	8372.21	9395.48	6700.4	13443.3	13278.5	17250.4	13782.7	9523.78	8480.43	7379.65	5760.03	10862.2	10024.9	4328.03	8156.03	14438.7	0.824004	5.8561e-09	1.34196e-07
WBGene00009184	F27C8.3	17.4863	31.1444	31.7602	45.0043	35.1044	55.2863	54.2904	45.8048	35.4035	31.0294	39.8438	48.268	48.988	20.7503	26.797	47.4214	0.823469	0.00505388	0.0250825
WBGene00220215	Y92C3B.4	98.6729	165.844	103.221	193.019	206.097	280.527	187.656	143.441	126.934	149.797	91.814	161.84	157.741	73.4241	122.579	216.825	0.822816	0.000196791	0.00162211
WBGene00017719	ldp-1	982.982	1178.04	848.592	1574.15	1886.58	1930.93	1704.25	1053.51	949.849	887.013	775.222	798.788	734.82	719.077	1003.2	1773.98	0.822373	1.75529e-09	4.3224e-08
WBGene00006021	srx-130	73.6924	135.478	126.048	112.011	176.655	228.312	272.632	62.6802	63.0355	48.1491	95.2787	91.8039	79.3606	71.0298	111.74	197.402	0.821	0.000256835	0.00203568
WBGene00021478	Y39H10A.1	363.466	553.591	445.635	502.048	649.998	1133.37	922.937	491.799	392.892	317.784	284.97	324.626	258.657	346.37	454.231	802.088	0.820336	1.2335e-07	2.24865e-06
WBGene00021706	srbc-39	31.2256	42.0449	37.7152	49.0047	67.9441	98.2868	46.0288	32.5455	25.0415	24.6095	25.9851	32.1787	45.069	23.9426	36.9952	65.3161	0.8201	0.00358559	0.018934
WBGene00012546	Y37D8A.4	828.103	678.947	890.277	1324.13	1571.77	1511.16	1235.7	552.068	694.254	570.299	727.583	650.199	586.877	984.043	799.109	1410.69	0.819936	7.7484e-09	1.74289e-07
WBGene00022245	acp-6	953.005	1102.51	1058.01	2126.21	1728.04	1751.76	1713.69	659.348	619.993	539.27	490.252	740.11	549.646	534.719	1037.84	1829.92	0.818197	1.91236e-09	4.6997e-08
WBGene00022951	C30E1.9	116724	137381	93627	192763	193192	255131	176066	130171	120240	135161	86115.5	162825	194001	63511.1	115911	204288	0.817592	6.90165e-09	1.56395e-07
WBGene00015400	cyp-35A2	163.622	172.073	185.598	311.03	306.881	277.456	328.103	201.3	139.887	132.677	194.022	88.0181	108.753	178.772	173.764	305.867	0.815773	8.38351e-05	0.000766438
WBGene00001957	hlh-13	132.397	163.508	164.756	256.025	267.247	296.908	260.83	173.576	107.937	82.3884	78.8215	96.536	70.5428	105.348	153.553	270.252	0.815566	0.000211982	0.00172725
WBGene00011430	T04C12.8	127.4	98.8834	129.026	224.022	220.818	186.335	201.819	175.987	111.391	100.578	125.595	83.286	88.1784	100.559	118.436	208.248	0.814192	0.000228544	0.00184462
WBGene00019657	K11G12.6	282.279	371.397	264.999	583.056	507.316	570.268	492.154	279.65	238.326	487.911	219.141	255.537	248.859	421.391	306.225	538.199	0.813547	2.73491e-06	3.72815e-05
WBGene00012728	Y39G8B.9	580.796	470.28	1018.31	1351.13	1526.48	833.391	1137.74	336.303	322.949	340.253	456.472	174.143	136.187	446.131	689.795	1212.18	0.813368	2.86355e-08	5.86836e-07
WBGene00020139	eppl-1	123.653	116.791	144.906	281.027	228.745	154.597	238.406	142.236	113.982	200.086	115.201	68.1431	49.9678	102.155	128.45	225.694	0.813157	0.000249716	0.00198828
WBGene00008405	ttll-12	1430.13	1354	2030.67	2806.27	2981.61	2820.63	2669.67	1448.88	1537.03	1396.32	1984.4	1163.16	1245.28	2336.8	1604.93	2819.55	0.812949	1.61793e-09	4.01655e-08
WBGene00021415	nsy-4	479.625	509.989	406.927	771.074	766.635	890.724	839.141	484.566	361.806	295.314	307.49	420.216	378.188	585.797	465.514	816.894	0.811325	1.60566e-07	2.85466e-06
WBGene00001148	eat-20	549.571	528.676	364.249	791.076	970.468	763.771	849.763	583.408	441.248	359.513	310.089	517.698	454.609	433.362	480.832	843.769	0.811316	2.16822e-07	3.77784e-06
WBGene00077572	T08G5.14	32.4746	45.9379	36.7227	66.0064	73.6061	62.4531	67.2729	20.4916	24.178	18.1896	34.6468	17.0358	19.5952	27.9331	38.3784	67.3346	0.811053	0.00338455	0.0180283
WBGene00206362	B0041.11	1397.66	1581.36	1092.75	2115.2	2123.25	3052.01	2222.37	1488.66	1423.91	1735.51	1126.02	2131.36	2033	1463.69	1357.25	2378.21	0.809185	2.83587e-09	6.83181e-08
WBGene00010856	M04C9.1	123.653	160.393	154.831	265.026	259.32	268.241	232.505	90.4041	86.3499	78.1085	95.2787	114.518	104.834	61.4528	146.293	256.273	0.808824	0.000266389	0.00210458
WBGene00019212	zmp-2	97.4239	116.013	92.303	144.014	180.052	174.05	215.981	80.761	59.5815	49.219	73.6245	62.4645	77.4011	78.2126	101.913	178.524	0.808778	0.000837301	0.00556106
WBGene00005716	srv-5	69.9454	54.5026	27.7901	104.01	88.3273	82.9295	80.2554	65.091	31.086	32.0994	38.9777	57.7323	40.1702	18.356	50.746	88.8805	0.808572	0.00326909	0.0175203
WBGene00018069	F35H10.3	353.474	508.432	404.942	654.063	750.782	875.367	677.45	383.314	357.489	288.894	323.081	407.912	359.572	275.34	422.283	739.415	0.808177	3.81596e-07	6.27297e-06
WBGene00044464	Y77E11A.16	92.4278	97.3261	98.258	146.014	139.285	188.383	198.278	124.155	53.537	68.4787	74.4906	86.1253	83.2796	65.4432	96.004	167.99	0.80721	0.00106939	0.00684927
WBGene00016150	hint-3	590.788	661.039	807.899	1070.1	1187.89	1434.37	1110.59	559.3	628.628	514.66	676.479	613.288	543.767	676.779	686.576	1200.74	0.806433	2.87659e-08	5.8852e-07
WBGene00007937	C34E11.4	59.9532	97.3261	77.4154	129.012	137.021	162.788	118.023	107.28	94.9849	112.348	99.6096	81.3931	110.713	67.8375	78.2316	136.711	0.805304	0.00108057	0.0069136
WBGene00008304	C54D10.10	733.177	726.442	706.664	1228.12	1268.29	1241.9	1307.69	866.674	915.309	802.484	801.207	742.002	762.254	648.048	722.094	1261.5	0.804879	1.48593e-07	2.67293e-06
WBGene00001530	gcy-3	42.4668	38.9305	55.5803	77.0074	78.1357	78.8342	84.9763	103.663	85.4864	68.4787	90.9479	79.5003	54.8666	51.0776	45.6592	79.7384	0.80437	0.00406277	0.0209555
WBGene00006493	ivns-1	3402.34	3445.35	2877.27	5512.53	5872.63	5515.33	5739.44	3737.91	3257.98	3603.69	2714.58	3296.42	3060.77	2228.26	3241.65	5659.98	0.804068	1.48176e-08	3.15299e-07
WBGene00017051	afmd-1	87.4317	114.456	121.086	193.019	232.142	153.573	172.313	40.9832	36.267	22.4696	64.0966	63.4109	39.1904	93.3763	107.658	187.762	0.802453	0.000564347	0.00397059
WBGene00000616	col-39	6062.76	8528.11	7206.58	14691.4	12617.2	11110.5	12234.2	6011.27	3958.28	3276.28	3695.08	3261.4	2234.83	3742.24	7265.82	12663.3	0.801461	4.64214e-09	1.08827e-07
WBGene00044239	C33D9.10	118.657	145.6	180.636	253.024	249.128	274.384	257.289	153.084	132.115	110.208	119.531	117.358	118.551	109.338	148.298	258.456	0.801425	0.00029738	0.00230323
WBGene00018023	set-11	637.002	863.478	670.933	1172.11	1142.59	1486.59	1241.6	740.109	704.616	650.547	488.52	776.074	705.428	413.41	723.804	1260.72	0.800579	1.71959e-07	3.02638e-06
WBGene00013526	Y73F8A.20	42.4668	50.6096	30.7677	60.0058	47.5608	98.2868	81.4356	34.9563	28.4955	38.5193	29.4498	56.7859	33.3119	18.356	41.2814	71.8223	0.798941	0.0036956	0.0194028
WBGene00008730	F13B12.2	156.128	159.615	189.568	255.025	323.867	288.718	304.498	245.899	181.335	195.806	263.316	98.4289	128.349	173.983	168.437	293.027	0.798823	0.000170705	0.00142223
WBGene00016302	fbxc-7	209.836	257.72	304.699	439.042	468.814	437.172	446.125	216.97	139.023	164.777	174.1	88.9646	104.834	108.54	257.418	447.788	0.798703	1.15256e-05	0.000136145
WBGene00001623	glt-5	382.201	466.387	493.275	854.082	835.712	749.437	672.729	409.832	355.762	322.064	328.278	393.716	344.876	358.342	447.288	777.99	0.798548	3.19851e-07	5.35909e-06
WBGene00016558	pks-1	148.634	180.637	137.958	231.022	284.233	315.337	251.388	168.754	177.881	174.407	131.658	151.429	222.406	116.521	155.743	270.495	0.796433	0.000284101	0.00221726
WBGene00019006	spg-20	1106.64	1113.41	1176.12	1590.15	1870.73	2450	1950.91	1189.72	1113.05	1013.27	1088.78	1051.49	1042.47	1213.09	1132.05	1965.45	0.795915	3.73324e-09	8.81969e-08
WBGene00014697	cyp-25A3	534.582	633.009	416.852	1164.11	1075.78	719.746	706.955	309.785	302.225	202.226	261.583	234.715	212.608	189.147	528.148	916.649	0.795427	3.16486e-07	5.32446e-06
WBGene00003939	pax-3	68.6963	61.5101	72.4529	127.012	112.108	125.93	103.86	62.6802	49.2195	43.8692	43.3085	47.3216	29.3928	56.6643	67.5531	117.227	0.795217	0.00194097	0.0113268
WBGene00000594	col-3	133.646	206.331	206.441	309.03	328.396	284.622	339.905	103.663	158.02	85.5983	105.673	76.661	98.9558	304.072	182.139	315.488	0.792544	9.11461e-05	0.000820382
WBGene00011258	best-15	77.4395	84.8684	106.198	133.013	156.271	165.859	164.051	55.4479	53.537	33.1694	67.5613	39.7501	28.4131	76.6165	89.502	154.799	0.790401	0.00114748	0.00727312
WBGene00003934	pat-10	8871.82	8858.24	7693.9	16122.6	14836.7	14216.8	13451	8074.9	8475.25	6597.49	5747.04	8280.33	7864.54	8052.71	8474.65	14656.8	0.790342	2.78542e-08	5.72747e-07
WBGene00219664	linc-73	16.2373	22.5797	24.8126	40.0039	37.3692	32.7623	36.587	28.9293	38.8575	31.0294	20.7881	33.1251	31.3523	36.7121	21.2099	36.6806	0.790281	0.0104312	0.0449563
WBGene00010810	M01F1.4	809.368	750.579	753.311	1268.12	1339.63	1438.47	1286.45	621.981	548.322	634.498	599.39	653.984	543.767	676.779	771.086	1333.17	0.789894	1.79196e-07	3.1492e-06
WBGene00002978	lev-11	31369.2	32084.9	27989.6	53566.2	51305.7	53667.7	51828.4	30563.8	29697.5	29213.6	24089.1	30836.6	25572.7	23011.3	30481.3	52592	0.78692	6.33718e-09	1.44407e-07
WBGene00015057	gad-3	1266.51	1287.82	1015.33	1924.19	2259.14	1776.33	2250.69	1116.19	1070.74	805.694	1034.21	900.056	976.821	920.196	1189.89	2052.59	0.786618	8.07219e-09	1.80244e-07
WBGene00004986	spp-1	2068.38	1854.65	2002.87	3951.38	3775.42	2563.65	3329.42	2503.59	1878.11	2245.89	1899.51	870.717	1122.81	1198.73	1975.3	3404.97	0.785568	2.27592e-08	4.73562e-07
WBGene00012407	Y7A5A.1	364.715	377.625	432.732	755.073	710.015	482.22	751.804	473.718	283.228	303.874	308.357	152.375	132.268	258.581	391.691	674.778	0.784697	1.95605e-06	2.77804e-05
WBGene00006610	tre-4	172.365	137.035	156.816	249.024	261.585	273.36	286.795	163.933	149.385	167.987	146.383	146.697	149.903	106.944	155.405	267.691	0.784531	0.000352393	0.00266963
WBGene00003860	oig-2	198.595	220.346	293.781	449.043	366.898	381.885	439.044	128.977	172.7	134.817	186.227	191.179	178.316	260.177	237.574	409.218	0.78449	6.18287e-05	0.000589521
WBGene00009515	clec-170	29.9766	15.5722	25.8051	38.0037	47.5608	39.929	37.7672	37.367	39.721	51.359	32.0483	50.1609	32.3321	27.135	23.7846	40.8152	0.779077	0.0104155	0.0449215
WBGene00009835	F47H4.2	365.964	351.931	353.332	744.072	664.719	473.005	568.869	353.179	285.818	276.055	324.814	203.483	237.102	233.84	357.076	612.666	0.778872	2.41863e-06	3.36076e-05
WBGene00004300	ram-2	3456.05	3371.38	3379.48	6171.6	6279.16	4843.7	6028.59	2439.71	2826.23	2310.09	1870.93	1619.34	2075.13	5067.86	3402.3	5830.76	0.777173	4.04172e-08	8.05311e-07
WBGene00194856	K11D9.5	103.669	86.4256	67.4903	115.011	112.108	222.169	139.267	155.495	83.7594	46.0091	101.342	111.679	116.592	118.117	85.8617	147.139	0.777091	0.0012098	0.00760888
WBGene00021865	fbxa-66	54.9571	79.4181	71.4604	103.01	151.742	82.9295	132.185	47.0102	37.1305	35.3093	59.7657	43.5359	27.4333	49.4815	68.6118	117.467	0.775721	0.00247671	0.0138891
WBGene00004953	spd-2	1064.17	945.231	961.737	1587.15	1702	1775.31	1717.23	1171.64	949.849	1080.68	919.006	912.36	871.007	1079.02	990.379	1695.42	0.775591	3.44476e-08	6.96595e-07
WBGene00001000	dim-1	2102.11	1873.33	2068.38	3948.38	3442.5	3132.89	3259.78	1598.35	1783.13	1672.38	1409.26	1755.63	1540.18	3442.15	2014.61	3445.89	0.774378	3.93084e-08	7.85782e-07
WBGene00012976	sup-35	193.599	267.842	219.344	410.04	395.208	387.004	359.969	254.337	224.51	282.475	200.951	253.644	278.252	190.743	226.928	388.055	0.774028	0.000110636	0.000971441
WBGene00006665	twk-10	84.9336	119.906	84.3629	127.012	123.432	228.312	180.575	94.0203	79.4419	57.7789	94.4125	103.161	116.592	105.348	96.4008	164.833	0.773885	0.00177635	0.0105067
WBGene00012319	ipla-3	768.15	728.778	721.551	1106.11	1263.76	1488.64	1199.11	728.055	652.806	674.087	651.36	637.895	549.646	838.791	739.493	1264.4	0.773848	4.65934e-07	7.54941e-06
WBGene00015033	B0207.10	52.459	98.1047	63.5203	102.01	109.843	169.954	106.22	67.5018	101.029	59.9188	73.6245	102.215	101.895	75.0203	71.3614	122.007	0.773747	0.00230609	0.0131129
WBGene00012959	Y47H10A.3	237.315	355.046	401.965	569.055	537.89	433.076	725.839	507.469	318.631	488.981	468.598	142.911	150.883	279.331	331.442	566.465	0.773232	5.21201e-06	6.61054e-05
WBGene00015954	C18B2.3	517.096	578.507	535.953	1023.1	951.217	876.391	865.106	300.142	366.124	276.055	265.914	324.626	324.301	493.219	543.852	928.953	0.772392	5.6362e-07	8.95532e-06
WBGene00019885	R05D8.7	161.124	171.294	104.213	222.021	293.292	244.693	233.685	97.6365	187.379	95.2282	97.8772	124.929	218.487	85.3954	145.544	248.423	0.771345	0.000491424	0.00353698
WBGene00019653	cest-31	208.587	166.622	212.396	333.032	395.208	263.122	345.806	141.03	151.112	157.287	166.305	45.4287	49.9678	107.742	195.868	334.292	0.771224	0.000109045	0.000960256
WBGene00006670	twk-16	62.4512	65.4032	43.6702	83.008	97.3865	110.573	99.139	67.5018	53.537	62.0588	54.5687	83.286	94.057	82.2031	57.1749	97.5265	0.770414	0.00392569	0.0203968
WBGene00017778	nono-1	2665.42	3179.84	2339.33	3767.36	4187.62	5807.11	4825.94	2843.51	2443.7	2621.45	2051.96	3408.1	2858.94	2296.1	2728.2	4647.01	0.768355	2.35693e-08	4.89584e-07
WBGene00012122	T28C6.8	402.186	462.494	581.608	824.08	867.419	746.366	845.042	483.361	322.949	231.116	376.784	277.304	283.151	454.91	482.096	820.727	0.767582	8.09354e-07	1.25769e-05
WBGene00011345	dma-1	219.828	298.207	216.366	399.038	380.487	497.577	389.475	200.095	192.56	156.217	131.658	225.251	157.741	268.956	244.801	416.644	0.767209	6.17036e-05	0.000589247
WBGene00006836	unc-112	1632.47	1422.52	1541.36	2813.27	2614.71	2510.41	2484.38	1423.56	1385.92	1235.83	1268.07	1275.79	1187.47	2046.3	1532.12	2605.69	0.76614	2.21755e-08	4.62203e-07
WBGene00019211	H18N23.2	788.134	745.908	495.26	1333.13	1147.12	1075.01	1040.96	805.2	642.444	1212.29	446.944	785.538	796.545	379.89	676.434	1149.06	0.764428	7.67275e-08	1.44622e-06
WBGene00018043	F35D11.1	64.9493	100.441	67.4903	121.012	105.313	168.931	132.185	114.512	72.534	63.1288	64.9628	101.268	76.4213	41.5006	77.6267	131.86	0.764384	0.00223687	0.0127848
WBGene00004154	pqn-72	116.159	179.859	111.161	219.021	212.891	260.051	230.144	159.111	143.341	145.517	84.8847	148.59	145.984	142.858	135.726	230.527	0.764235	0.000558098	0.00393341
WBGene00019005	F57B10.8	1130.37	1255.12	1167.19	1706.16	1933.01	2223.74	2182.24	1527.23	1012.88	1080.68	1044.6	817.717	718.164	940.946	1184.22	2011.29	0.764178	1.88188e-08	3.94258e-07
WBGene00019994	cdh-1	3491.02	4139.86	2414.76	4922.47	5094.67	7241.49	5471.53	3863.27	3617.2	3485.99	2502.37	5282.98	4886.07	2268.96	3348.55	5682.54	0.762999	7.56153e-08	1.42967e-06
WBGene00303233	D1014.13	67.4473	96.5475	79.4004	116.011	101.916	180.193	152.249	77.1449	69.9435	58.8489	77.0891	89.911	96.9963	89.3859	81.1317	137.592	0.762061	0.00179041	0.0105848
WBGene00002149	irk-1	261.046	264.727	211.404	368.036	391.811	508.839	397.736	303.758	238.326	274.985	224.338	301.912	261.596	181.166	245.726	416.605	0.761633	7.16778e-05	0.000670347
WBGene00009475	F36F2.1	309.758	342.588	491.29	661.064	603.57	634.769	685.711	301.347	303.088	257.865	417.494	273.519	284.131	438.15	381.212	646.278	0.761562	5.12677e-06	6.51285e-05
WBGene00012744	Y40H7A.4	28.7276	42.0449	51.6103	64.0062	55.4876	93.1677	63.7322	34.9563	16.4065	17.1197	28.5836	37.8573	20.575	21.5484	40.7942	69.0984	0.760288	0.00594178	0.0285702
WBGene00003584	ndx-7	388.447	506.875	405.935	668.064	663.587	946.011	659.746	562.917	419.661	374.493	368.988	473.216	389.945	341.582	433.752	734.352	0.759602	1.91179e-06	2.72151e-05
WBGene00045365	ZC449.7	118.657	107.448	127.041	241.023	193.641	139.24	223.063	92.8149	85.4864	89.8783	116.933	69.0895	69.563	86.1935	117.715	199.242	0.759216	0.000711819	0.00485309
WBGene00000942	deb-1	6186.42	5960.25	4789.83	9912.96	9678.63	9619.82	9003.94	6240.3	5908.93	5546.77	4311.79	6302.29	5799.2	4406.24	5645.5	9553.84	0.758979	3.53743e-08	7.14151e-07
WBGene00016693	srbc-20	197.346	144.043	207.434	307.03	341.985	291.789	297.417	245.899	247.824	312.434	280.639	184.554	236.122	197.128	182.941	309.555	0.758821	0.000205172	0.00168073
WBGene00013801	Y116A8C.24	54.9571	91.0973	55.5803	92.0089	104.181	160.74	97.9588	80.761	60.445	43.8692	54.5687	79.5003	47.0285	36.7121	67.2115	113.722	0.758732	0.00330493	0.0176736
WBGene00011409	T04A8.7	2189.54	2643.38	2022.73	3658.35	4009.83	4143.4	3653.98	2274.57	1833.21	2185.97	1458.63	1829.45	1807.66	1324.03	2285.21	3866.39	0.758659	6.00752e-08	1.16841e-06
WBGene00009819	F47B10.8	580.796	709.313	525.035	984.095	858.36	1162.04	1089.35	635.24	559.548	621.658	475.527	805.413	788.707	412.612	605.048	1023.46	0.758333	2.30157e-06	3.21273e-05
WBGene00013749	Y113G7A.12	103.669	103.555	94.288	163.016	150.609	198.621	167.592	89.1988	58.718	62.0588	64.9628	107.893	67.6035	42.2987	100.504	169.96	0.757939	0.00206112	0.0119423
WBGene00011673	cyp-13A6	103.669	86.4256	82.3779	146.014	154.007	153.573	160.511	89.1988	83.7594	59.9188	79.6876	40.6966	48.988	65.4432	90.8242	153.526	0.757336	0.00172436	0.0102438
WBGene00011456	T05A1.5	87.4317	113.677	85.3554	136.013	124.564	199.645	185.295	103.663	113.118	74.8986	88.3493	100.322	114.632	118.915	95.488	161.379	0.757065	0.00201342	0.011716
WBGene00000542	clp-1	10490.6	11909.6	9359.32	17011.6	17836.4	18383.7	18249.8	10985.9	8627.22	8321.23	7488.04	8338.06	7392.29	6391.09	10586.5	17870.4	0.755348	5.75294e-07	9.11366e-06
WBGene00006979	zig-2	146.136	156.5	132.996	174.017	229.877	269.265	305.679	61.4748	65.626	71.6886	58.8996	128.715	128.349	118.915	145.211	244.709	0.752922	0.000679242	0.00466082
WBGene00206460	F56H9.9	156.128	254.605	192.546	324.031	288.762	423.862	316.301	136.209	150.249	145.517	190.557	191.179	160.681	148.444	201.093	338.239	0.75018	0.00020138	0.00165633
WBGene00016396	C34B2.11	741.92	755.251	945.857	1225.12	1209.4	1660.64	1382.04	826.897	744.337	731.866	821.129	839.485	830.837	851.56	814.343	1369.3	0.749732	2.65873e-07	4.53543e-06
WBGene00023191	Y73B3A.17	64.9493	49.831	34.7377	66.0064	83.7977	100.334	84.9763	53.0371	37.1305	50.289	31.1821	62.4645	82.2999	36.7121	49.8393	83.7787	0.749299	0.00784456	0.0358449
WBGene00021722	srz-5	22.4824	34.2588	38.7077	37.0036	40.7664	74.739	61.3717	30.1347	29.359	34.2393	33.7806	26.5001	30.3726	16.7599	31.8163	53.4702	0.748968	0.00910672	0.0403737
WBGene00000531	clh-4	306.011	495.195	202.471	468.045	520.904	634.769	624.34	378.492	294.453	280.335	211.345	365.323	284.131	163.608	334.559	562.015	0.748346	1.07805e-05	0.000128839
WBGene00220020	K10F12.9	92.4278	119.127	77.4154	146.014	101.916	247.765	151.069	103.663	88.9404	98.4381	56.3011	135.34	134.227	35.1159	96.3235	161.691	0.74728	0.00246288	0.013853
WBGene00015218	B0507.1	307.26	329.352	283.856	459.044	449.563	653.198	498.055	373.67	412.753	505.03	344.736	413.591	423.257	360.736	306.823	514.965	0.74707	1.98512e-05	0.000219225
WBGene00003786	npa-1	11625.9	12274	9842.67	18154.8	20589.3	15677.8	20993.9	13085.7	9385.38	9114.08	8752.65	5029.34	4601.94	5607.37	11247.5	18853.9	0.745257	8.93349e-07	1.37077e-05
WBGene00019311	K02E7.6	92.4278	86.4256	154.831	170.016	186.846	206.812	181.755	73.5287	77.715	66.3387	88.3493	70.0359	77.4011	214.686	111.228	186.357	0.744551	0.00135089	0.00836699
WBGene00010871	M05B5.3	239.813	354.267	274.924	437.042	457.49	585.626	459.108	365.233	321.222	288.894	269.379	403.18	322.341	273.744	289.668	484.816	0.743039	2.71348e-05	0.000287695
WBGene00011197	srw-145	82.4356	133.142	127.041	148.014	143.815	277.456	194.737	154.29	80.3054	63.1288	80.5538	119.25	90.138	130.088	114.206	191.006	0.741974	0.00114429	0.0072567
WBGene00015056	B0222.5	206.089	274.07	233.239	282.027	358.971	511.911	437.864	153.084	159.747	96.2981	155.044	120.197	99.9356	172.387	237.799	397.693	0.741911	0.000165882	0.00138677
WBGene00011209	R10E8.3	38.7197	30.3658	44.6627	70.0068	64.5469	55.2863	63.7322	74.7341	49.2195	34.2393	67.5613	28.3929	22.5345	31.9235	37.9161	63.393	0.741515	0.00814493	0.0368863
WBGene00000883	cyn-7	5123.5	6063.81	5338.68	7900.76	9585.77	9296.3	10043.7	4305.65	3721.68	3279.49	3373.73	3228.28	2980.43	5423.81	5508.66	9206.64	0.740972	5.37931e-08	1.05802e-06
WBGene00021936	zipt-15	1491.33	1369.57	1361.72	2354.23	2406.35	2559.55	2086.64	1318.7	1401.46	2378.56	1221.3	1577.7	1800.8	1199.53	1407.54	2351.69	0.740522	5.73738e-08	1.12122e-06
WBGene00007970	C36A4.10	86.1827	56.8385	76.4229	92.0089	149.477	142.311	105.04	80.761	84.6229	95.2282	90.0817	82.3396	83.2796	106.146	73.148	122.209	0.740463	0.00337195	0.017969
WBGene00011026	R05D7.1	1960.97	2057.86	1848.04	2952.28	3161.66	3949.9	3004.86	1744.2	1851.34	1591.06	1566.04	1849.33	1700.86	1530.73	1955.63	3267.18	0.740414	1.18766e-07	2.17482e-06
WBGene00219752	anr-50	33.7237	57.6171	34.7377	53.0051	67.9441	89.0724	70.8136	57.8587	63.899	58.8489	26.8513	68.1431	69.563	21.5484	42.0261	70.2088	0.740365	0.00705342	0.0328819
WBGene00010967	nduo-5	7637.78	9682	5527.26	13773.3	12340.9	12965.7	11720.8	10801.5	9040.84	7742.37	6257.21	10005.7	9623.21	5095.79	7615.68	12700.2	0.737804	6.88503e-08	1.31315e-06
WBGene00014073	ZK757.1	156.128	162.729	138.951	256.025	217.421	276.432	267.911	153.084	167.519	136.957	160.241	171.304	184.195	158.82	152.603	254.447	0.737586	0.000862362	0.00569038
WBGene00012408	Y7A5A.2	33.7237	36.5946	37.7152	65.0063	60.0172	58.3578	56.6508	20.4916	37.994	39.5892	48.5055	19.8751	30.3726	35.1159	36.0112	60.008	0.736712	0.00916831	0.0405878
WBGene00017580	lgc-4	448.4	460.937	369.212	594.057	629.615	904.034	712.856	367.644	334.174	300.664	288.435	439.144	421.297	277.735	426.183	710.141	0.736633	3.15475e-06	4.21117e-05
WBGene00220088	T23F11.12	141.14	131.585	97.2655	213.021	183.449	283.598	141.627	155.495	141.614	98.4381	96.1449	174.143	170.478	77.4146	123.33	205.424	0.736079	0.000864344	0.00570038
WBGene00014065	ZK673.11	207.338	191.538	138.951	252.024	260.452	358.337	323.382	190.451	159.747	162.637	155.911	229.036	201.831	130.088	179.276	298.549	0.735789	0.000401424	0.00298781
WBGene00004384	rnp-1	3521	4035.53	3076.77	5710.55	5639.36	6930.25	5324	4428.6	3625.83	3735.3	2922.46	4157.67	3730.93	2574.63	3544.43	5901.04	0.735414	1.83408e-07	3.21859e-06
WBGene00020946	W02D7.11	1525.06	1814.16	1906.6	3140.3	3409.66	2284.15	2805.4	2971.28	1948.05	1792.22	1939.35	762.824	908.238	930.571	1748.61	2909.88	0.734752	5.441e-08	1.06843e-06
WBGene00012618	dct-10	37.4707	37.3732	47.6402	82.0079	73.6061	67.5722	48.3893	54.2425	56.1275	72.7586	55.4349	78.5538	118.551	71.0298	40.8281	67.8939	0.73372	0.00729489	0.0338268
WBGene00001374	exp-2	3133.8	3618.2	2739.31	4946.48	4670.02	6248.38	5177.65	3619.78	3370.24	3136.11	2644.42	4081.01	3975.87	2162.02	3163.77	5260.63	0.733591	1.616e-07	2.86887e-06
WBGene00015332	tyr-1	555.816	508.432	525.035	1031.1	830.05	752.509	904.053	499.031	363.533	348.813	265.048	309.483	318.422	387.871	529.761	879.428	0.731224	2.64426e-06	3.63705e-05
WBGene00018222	F40A3.7	249.805	318.451	255.074	476.046	422.386	529.316	394.195	233.845	227.964	206.506	213.944	302.858	255.717	176.377	274.443	455.486	0.730898	4.54785e-05	0.000453688
WBGene00020189	tfbm-1	299.766	316.894	352.339	434.042	549.214	566.173	594.834	398.984	336.765	293.174	348.2	226.197	205.75	357.544	323	536.066	0.730878	2.60283e-05	0.000277893
WBGene00004765	sel-8	763.154	662.596	516.103	997.096	1035.01	1321.75	943.001	685.866	648.488	664.457	511.04	790.27	753.436	437.352	647.284	1074.22	0.730813	1.62612e-06	2.36445e-05
WBGene00008341	ttr-44	1117.88	749.022	1142.37	2047.2	1931.88	1015.63	1661.76	1189.72	949.849	2391.4	1263.74	500.662	715.225	840.387	1003.09	1664.12	0.730304	2.83033e-07	4.78804e-06
WBGene00003738	nid-1	1164.09	1416.29	882.337	1694.16	1695.2	2398.81	1858.86	1303.03	1211.49	1093.52	820.263	1477.38	1441.23	951.321	1154.24	1911.76	0.727959	6.77603e-08	1.29519e-06
WBGene00016324	C32E8.6	279.781	443.807	329.512	538.052	515.242	679.817	592.473	439.967	385.121	364.863	297.096	439.144	377.208	280.927	351.033	581.396	0.727913	1.27443e-05	0.000148388
WBGene00006764	unc-27	2898.99	3228.89	3036.07	4847.47	4766.28	5116.03	5491.59	2845.92	2296.91	2052.22	1984.4	2413.4	1967.36	2403.84	3054.65	5055.34	0.726802	1.65946e-07	2.93748e-06
WBGene00016499	txt-5	202.342	260.834	304.699	330.032	402.002	450.481	511.038	272.418	158.02	157.287	206.148	140.072	128.349	227.455	255.958	423.388	0.726073	0.000103645	0.000918661
WBGene00043705	egrh-2	113.661	125.356	120.093	181.017	146.08	252.884	211.26	133.798	128.661	116.628	154.178	164.679	147.944	125.3	119.703	197.81	0.724653	0.00124277	0.00777624
WBGene00019753	M03E7.1	287.276	365.946	318.594	534.052	442.769	674.698	488.614	229.024	262.504	196.876	239.929	357.751	344.876	262.571	323.939	535.033	0.723907	3.1357e-05	0.000328922
WBGene00017640	F20D6.11	464.637	493.638	438.687	760.073	764.371	805.747	745.903	347.152	388.575	311.364	369.855	383.305	389.945	495.613	465.654	769.024	0.723769	3.54265e-06	4.65768e-05
WBGene00007820	clec-199	88.6807	56.8385	53.5953	122.012	106.446	116.716	93.2378	30.1347	56.1275	88.8083	37.2453	58.6788	79.3606	36.7121	66.3715	109.603	0.723648	0.00522398	0.0257696
WBGene00019648	K11D12.8	117.408	161.172	144.906	192.019	264.982	259.027	215.981	128.977	70.807	71.6886	64.0966	80.4467	66.6237	75.8184	141.162	233.002	0.722991	0.00106355	0.006819
WBGene00002055	ifc-1	2444.34	2764.84	3052.95	5274.51	4976.9	3294.66	4632.39	2889.32	1824.57	1660.61	1967.07	949.271	631.946	1182.77	2754.04	4544.61	0.722607	1.57775e-07	2.82148e-06
WBGene00004304	ran-3	1801.09	1948.86	1671.38	2451.24	3082.4	3405.23	2978.89	1809.29	1410.96	1431.63	1296.66	1475.49	1272.71	1609.74	1807.11	2979.44	0.721356	1.47491e-07	2.65701e-06
WBGene00000987	dhs-24	1902.26	2167.65	1728.94	2948.28	3401.73	3444.13	2950.56	1990.1	1888.47	1708.76	1554.78	1740.49	1794.92	1368.72	1932.95	3186.18	0.721022	2.15037e-07	3.75746e-06
WBGene00010515	K02E11.6	64.9493	56.8385	53.5953	119.011	103.048	76.7866	86.1565	28.9293	29.359	34.2393	26.8513	24.6072	30.3726	23.1446	58.461	96.2508	0.719324	0.00666486	0.0314262
WBGene00003124	mai-1	608.275	673.497	509.155	1109.11	943.29	1082.18	796.653	660.553	497.376	849.564	375.052	565.02	523.192	325.62	596.976	982.807	0.719236	7.85255e-06	9.61996e-05
WBGene00019732	M02D8.6	58.7041	91.8759	84.3629	127.012	117.77	144.359	126.284	72.3233	59.5815	53.499	68.4274	58.6788	57.8059	71.8279	78.3143	128.856	0.718414	0.00437606	0.0223077
WBGene00017291	F09E5.14	468.384	761.48	564.735	716.069	811.931	1360.66	1045.68	691.893	660.577	459.021	617.579	731.592	655.46	721.472	598.2	983.585	0.717422	8.2459e-06	0.000100816
WBGene00018748	F53C3.4	599.532	640.017	789.041	1036.1	1020.29	1199.92	1190.85	831.718	809.962	659.107	958.85	1059.06	964.084	1193.14	676.197	1111.79	0.71737	6.60862e-07	1.04018e-05
WBGene00017823	pals-34	52.459	85.647	80.3929	105.01	134.756	95.2154	143.988	131.387	77.715	68.4787	86.617	50.1609	62.7047	59.8566	72.833	119.742	0.717268	0.0047861	0.0240072
WBGene00012034	T26C5.4	94.9258	127.692	127.041	160.015	175.522	238.55	192.377	104.869	115.709	87.7383	128.193	113.572	101.895	146.848	116.553	191.616	0.717236	0.00158346	0.00956973
WBGene00015188	B0432.7	387.197	419.67	430.747	764.074	663.587	645.007	638.502	431.529	449.02	446.181	424.423	333.144	392.884	404.631	412.538	677.793	0.716316	1.1044e-05	0.000131601
WBGene00001389	far-5	169.867	337.138	292.789	378.036	415.591	490.41	466.189	166.344	98.4389	65.2687	181.03	102.215	82.2999	179.57	266.598	437.557	0.714804	9.38522e-05	0.000840527
WBGene00010854	M04C7.3	39.9688	43.6021	29.7751	60.0058	54.3552	67.5722	66.0927	47.0102	27.632	28.8894	21.6543	39.7501	25.4738	18.356	37.782	62.0065	0.714719	0.0105244	0.0452942
WBGene00009385	sas-5	198.595	181.416	358.294	408.039	396.34	393.147	417.8	231.435	183.925	219.346	343.869	223.358	184.195	557.864	246.102	403.832	0.7145	0.000263747	0.00208505
WBGene00009722	F45D3.2	522.092	568.385	485.335	798.077	811.931	928.606	908.774	511.085	408.435	437.622	355.13	477.948	429.135	351.159	525.271	861.847	0.714371	5.03741e-06	6.42691e-05
WBGene00010955	M199.7	111.163	106.669	208.426	250.024	216.289	224.217	241.946	118.128	107.937	94.1582	97.8772	67.1966	74.4618	83.7993	142.086	233.119	0.7143	0.00126749	0.00791873
WBGene00001859	hil-8	82.4356	82.5326	52.6028	92.0089	105.313	172.002	106.22	77.1449	78.5785	65.2687	57.1672	93.6967	94.057	51.8757	72.5236	118.886	0.713057	0.00523038	0.0257908
WBGene00016342	C33C12.10	1285.25	1504.27	1125.5	2118.2	1997.56	2399.84	2035.89	1254.81	1232.21	1124.55	1101.77	1513.34	1345.21	1036.72	1305.01	2137.87	0.712118	1.66999e-07	2.95185e-06
WBGene00010675	K08E7.8	131.148	193.095	172.696	273.026	293.292	266.194	252.568	138.62	156.293	98.4381	145.517	142.911	117.571	191.541	165.646	271.27	0.711625	0.00113717	0.00721905
WBGene00019064	myo-5	40056.2	31588.2	22614.2	48468.7	52142.5	50102.7	55016.2	41647.4	41345.2	42400.1	24985.5	39908.2	37646.3	19437.4	31419.5	51432.5	0.71102	1.37493e-07	2.4879e-06
WBGene00023515	srz-97	54.9571	77.0823	62.5278	80.0077	99.6513	138.216	106.22	65.091	54.4005	74.8986	56.3011	66.2502	61.7249	50.2796	64.8557	106.024	0.709082	0.00682552	0.0319781
WBGene00009663	hda-5	1963.47	2356.07	2293.68	3341.32	4012.1	3036.65	4024.57	3117.14	1942.01	2250.17	2121.25	1187.77	1018.95	1571.44	2204.41	3603.66	0.709074	5.61387e-07	8.93973e-06
WBGene00003929	pat-2	1807.34	1919.27	1408.36	2847.27	2717.76	3014.13	2610.66	1418.74	1496.44	1246.53	1101.77	1740.49	1484.34	1439.75	1711.66	2797.46	0.708721	1.23318e-07	2.24865e-06
WBGene00006623	try-5	48.7119	63.8459	67.4903	91.0088	91.7245	72.6913	136.906	78.3503	69.08	65.2687	78.8215	34.0715	41.1499	71.8279	60.0161	98.0827	0.70865	0.00729958	0.0338357
WBGene00012322	W07A12.4	287.276	329.352	316.609	484.047	481.27	560.03	507.497	330.276	369.578	232.186	470.33	434.412	374.269	446.131	311.079	508.211	0.708148	5.48697e-05	0.000533158
WBGene00019476	timp-1	194.848	238.254	207.434	342.033	345.382	350.147	357.608	161.522	127.798	82.3884	109.137	144.804	119.531	138.867	213.512	348.793	0.708053	0.00055264	0.00390396
WBGene00008032	C39E9.8	1219.05	1606.27	1307.13	1963.19	2299.91	2306.67	2424.18	1233.11	942.078	597.048	900.817	1006.06	761.274	1105.35	1377.48	2248.49	0.706921	1.60034e-07	2.84936e-06
WBGene00007886	ethe-1	319.75	347.26	330.504	602.058	510.713	552.863	503.956	290.499	317.768	409.802	291.033	276.358	273.353	301.677	332.505	542.398	0.705976	4.58676e-05	0.000456955
WBGene00008954	F19C6.5	64.9493	67.739	86.3479	133.013	109.843	95.2154	138.086	85.5826	78.5785	69.5487	79.6876	35.018	59.7654	67.0394	73.0121	119.039	0.705232	0.00590987	0.0284409
WBGene00013962	ZK287.1	1792.35	2064.09	1585.03	2716.26	2695.11	3537.3	2876.21	1656.2	1680.37	1676.66	1274.14	2210.86	1936.01	1446.14	1813.82	2956.22	0.70472	2.68824e-07	4.573e-06
WBGene00018512	trpp-8	3068.85	3934.31	2884.22	4886.47	4689.27	6600.58	5302.76	4047.7	3166.45	3218.5	2636.62	3439.33	3041.18	2171.6	3295.79	5369.77	0.704234	6.12923e-07	9.69721e-06
WBGene00018174	F38B6.4	51.21	54.5026	41.6852	84.0081	69.0765	66.5484	100.319	39.7778	28.4955	34.2393	25.1189	15.1429	19.5952	34.3178	49.1326	79.988	0.703103	0.0117061	0.0492689
WBGene00009325	F32D8.15	311.007	356.603	309.662	496.048	447.298	672.651	505.137	278.445	258.186	217.206	215.676	274.465	255.717	290.504	325.757	530.283	0.702967	5.0716e-05	0.00049915
WBGene00013024	cept-2	1277.75	1510.5	1162.22	2039.2	2158.36	2117.26	2258.95	1615.22	1297.84	1247.6	1019.48	1280.52	1195.31	1095.78	1316.83	2143.44	0.702865	2.23188e-07	3.88321e-06
WBGene00015138	B0310.2	53.708	42.8235	87.3404	108.01	95.1217	69.6198	126.284	38.5724	20.724	19.2596	34.6468	24.6072	32.3321	75.0203	61.2907	99.759	0.70278	0.00749373	0.0346043
WBGene00021543	Y43B11AR.1	743.169	765.373	1212.84	1452.14	1381.53	1454.85	1616.91	843.772	677.847	402.312	698.999	587.734	457.548	812.454	907.128	1476.36	0.702664	1.02075e-06	1.55261e-05
WBGene00002267	lec-4	730.679	648.581	770.184	1211.12	1159.58	1218.35	1074.01	658.142	617.402	483.631	542.222	496.877	515.354	671.192	716.481	1165.76	0.702272	1.18027e-06	1.7717e-05
WBGene00006832	unc-105	354.723	379.183	383.107	583.056	572.995	662.412	604.276	342.33	324.676	284.614	297.096	457.126	404.641	363.928	372.337	605.685	0.701956	2.2667e-05	0.000247412
WBGene00002016	hsp-16.2	971.741	1164.8	1431.19	2221.21	1978.3	2211.45	1324.21	619.57	1057.79	1004.71	1060.19	660.609	917.056	1771.76	1189.24	1933.8	0.701391	2.24838e-07	3.90636e-06
WBGene00014053	ZK669.3	172.365	200.103	330.504	285.027	289.895	519.077	429.602	198.889	221.056	133.747	349.933	200.644	168.519	541.104	234.324	380.9	0.700909	0.000472794	0.00342712
WBGene00006671	twk-17	432.162	457.044	369.212	620.06	600.172	800.628	705.775	486.977	485.287	426.922	433.085	534.734	559.443	422.987	419.473	681.659	0.700473	1.42119e-05	0.000163759
WBGene00022474	zig-9	771.897	1048.79	1296.21	1664.16	1901.3	1327.9	1860.04	1183.69	674.393	792.855	1066.26	329.358	340.957	770.155	1038.96	1688.35	0.700466	4.68516e-07	7.57941e-06
WBGene00006486	zipt-16	199.844	231.247	266.984	348.034	372.56	404.409	387.114	191.657	152.839	157.287	155.044	175.09	148.924	147.646	232.692	378.029	0.700079	0.000514359	0.0036739
WBGene00008986	F20G2.2	108.665	101.998	151.853	191.018	236.672	186.335	171.133	68.7072	68.2165	72.7586	91.814	50.1609	70.5428	248.205	120.839	196.29	0.699901	0.00191329	0.0111867
WBGene00000217	asp-4	5362.06	6470.24	5730.72	8061.78	8881.42	11844.6	9247.07	4559.99	4124.07	4090.53	3493.26	4346.96	3814.21	3688.76	5854.34	9508.71	0.699743	4.03081e-07	6.5995e-06
WBGene00022815	asic-1	233.568	268.62	170.711	351.034	297.821	459.696	348.167	242.283	251.278	221.486	184.494	289.608	268.454	168.397	224.3	364.179	0.699223	0.000661468	0.00455678
WBGene00007351	C05G5.5	108.665	112.12	98.258	160.015	172.125	195.55	162.871	190.451	142.477	154.077	106.539	205.376	165.58	113.329	106.348	172.64	0.698982	0.00401954	0.0207852
WBGene00000978	dhs-15	350.976	537.24	580.615	747.072	759.841	855.915	815.536	424.297	337.628	359.513	362.059	369.108	287.07	375.9	489.61	794.591	0.698578	6.79008e-06	8.47996e-05
WBGene00019806	pgap-3	316.003	364.389	377.152	544.052	570.73	569.245	604.276	358	316.904	283.545	282.371	270.679	252.778	276.937	352.515	572.076	0.698523	3.13393e-05	0.000328922
WBGene00009803	F47B8.2	2162.06	2228.38	2140.83	3243.31	3457.22	4074.81	3355.38	2132.33	1972.23	1955.92	1996.52	2091.61	1917.39	1925.79	2177.09	3532.68	0.698362	8.29364e-07	1.28551e-05
WBGene00013633	Y105C5A.8	548.322	696.077	761.251	1055.1	1036.15	1127.23	1118.85	556.89	432.613	405.522	549.152	459.019	366.43	612.932	668.55	1084.33	0.6977	2.67607e-06	3.67253e-05
WBGene00077766	rgba-1	107.416	126.913	152.846	159.015	217.421	223.193	236.045	224.202	202.922	262.145	224.338	97.4825	89.1582	202.714	129.058	208.919	0.694917	0.00160464	0.00967857
WBGene00020682	T22D1.3	2699.14	3376.05	2746.26	4274.41	4607.74	5257.32	4888.5	3390.76	2566.32	2741.29	2330.86	2369.86	2095.71	2361.54	2940.48	4756.99	0.693996	4.80375e-07	7.7405e-06
WBGene00004485	rps-16	52116.8	82120.7	39962.2	83045	81520.4	132418	78756.5	64023	63421.4	56985	40535.9	56499.1	48331.6	34713.6	58066.6	93935	0.693955	5.12966e-06	6.51285e-05
WBGene00020577	T19D12.2	1689.93	1628.85	2051.51	3149.3	3047.29	2330.22	3050.88	2155.23	1524.08	1411.3	1886.52	880.181	855.331	1255.39	1790.1	2894.42	0.693239	3.20062e-07	5.35909e-06
WBGene00012626	famh-161	540.827	714.763	436.702	826.08	854.963	1115.97	850.943	588.23	602.723	499.68	438.282	766.61	720.124	450.122	564.098	911.988	0.693069	7.20421e-06	8.93322e-05
WBGene00003583	ndx-6	728.181	914.087	789.041	1241.12	1281.88	1468.16	1246.32	873.907	738.292	697.626	664.352	804.467	691.711	623.307	810.437	1309.37	0.692101	4.85649e-06	6.22425e-05
WBGene00018603	F48E3.2	62.4512	85.647	63.5203	121.012	114.372	118.763	101.499	71.1179	66.4895	71.6886	51.9702	88.9646	71.5225	85.3954	70.5395	113.912	0.691413	0.00725948	0.0336882
WBGene00010336	acox-1.6	850.585	1034.77	741.401	1416.14	1589.89	1244.97	1404.47	1165.61	695.117	1105.29	706.795	358.698	410.52	498.007	875.586	1413.87	0.691324	4.32584e-07	7.04477e-06
WBGene00012270	W04G5.10	81.1866	113.677	76.4229	139.013	93.9893	212.955	138.086	90.4041	99.3024	147.657	84.0185	141.018	133.247	83.7993	90.4288	146.011	0.691223	0.00400788	0.0207425
WBGene00010522	K03A11.5	1004.22	942.117	945.857	1527.15	1570.64	1525.49	1600.39	1059.54	906.674	878.453	826.326	801.628	853.371	565.046	964.063	1555.92	0.690565	2.7182e-06	3.71366e-05
WBGene00011927	T22C8.6	186.105	182.195	241.179	333.032	364.633	280.527	332.824	173.576	237.462	169.057	163.706	210.108	218.487	300.879	203.159	327.754	0.690002	0.000537397	0.00381614
WBGene00017657	F21C10.7	1751.13	2011.93	1313.08	2666.26	2708.7	2958.84	2578.79	1574.24	1398.87	1438.05	883.493	1952.49	1946.78	1189.95	1692.05	2728.15	0.689153	3.05304e-07	5.14343e-06
WBGene00009805	F47B8.4	237.315	288.864	422.807	500.048	594.51	374.719	570.049	378.492	256.459	310.294	424.423	132.5	142.065	207.503	316.329	509.832	0.688597	8.72948e-05	0.000790963
WBGene00018532	F47B7.1	1899.77	1818.05	1811.32	2986.29	3093.72	2884.1	2891.55	1952.73	1935.1	1836.08	1856.2	1832.29	1648.94	1834.8	1843.05	2963.92	0.685412	6.29048e-07	9.93945e-06
WBGene00001109	dsl-7	128.649	132.364	125.056	190.018	198.17	205.788	233.685	92.8149	99.3024	74.8986	81.42	113.572	97.9761	117.319	128.69	206.915	0.685146	0.00190498	0.0111434
WBGene00007132	pals-27	126.151	137.814	244.156	270.026	246.863	313.289	258.469	162.727	151.112	115.558	171.502	108.84	132.268	320.033	169.374	272.162	0.684255	0.0017058	0.0101699
WBGene00003834	nxf-1	20796.3	25930	18565.8	32006.1	30820.6	44072.4	32852.8	25826.7	24045	24643.8	18115.9	27073.6	25734.4	14417.5	21764	34938	0.68285	4.80719e-06	6.16755e-05
WBGene00010010	gmeb-2	158.626	109.784	93.2955	174.017	164.198	254.931	180.575	149.468	160.611	201.156	121.264	167.518	146.964	151.637	120.568	193.43	0.681961	0.00249618	0.0139855
WBGene00011938	alh-13	133.646	138.592	152.846	223.022	235.539	194.526	256.109	215.765	135.569	164.777	148.981	48.268	73.482	209.099	141.695	227.299	0.681807	0.00206526	0.011955
WBGene00007841	C31C9.7	380.952	337.916	200.486	465.045	549.214	459.696	492.154	273.623	204.649	235.395	245.126	203.483	255.717	216.282	306.452	491.527	0.681612	0.000113687	0.000993253
WBGene00011445	T04F8.7	681.967	606.537	739.416	1097.11	1041.81	1017.68	1180.23	882.345	568.183	770.385	640.1	403.18	434.034	505.19	675.973	1084.2	0.681599	3.99046e-06	5.19057e-05
WBGene00008707	F11E6.3	1100.39	1146.89	924.022	1921.19	1699.73	1536.76	1621.63	887.166	910.128	597.048	640.1	791.217	651.541	818.838	1057.1	1694.83	0.681024	8.4573e-07	1.30426e-05
WBGene00014161	arrd-5	46.2139	79.4181	56.5728	82.0079	80.4005	116.716	109.761	56.6533	47.4925	49.219	50.2379	45.4287	32.3321	56.6643	60.7349	97.2213	0.678745	0.0100258	0.0436248
WBGene00012404	Y6G8.2	949.258	981.047	927	1756.17	1608.01	1230.63	1503.61	1057.13	749.518	750.055	861.839	530.002	485.961	570.633	952.435	1524.6	0.678743	4.4037e-06	5.67971e-05
WBGene00018856	F55A4.4	271.038	355.824	269.961	475.046	423.518	557.983	456.747	431.529	341.946	385.193	284.97	418.323	401.702	233.042	298.941	478.323	0.678124	0.00013254	0.00113843
WBGene00196315	Y24D9A.11	122.404	116.791	89.3254	172.017	110.975	270.289	147.528	126.566	96.7119	51.359	128.193	103.161	108.753	175.579	109.507	175.202	0.677997	0.00496275	0.0247408
WBGene00000728	col-155	104.918	79.4181	90.318	172.017	144.947	141.287	127.464	54.2425	115.709	81.3184	63.2304	68.1431	85.2392	112.53	91.5514	146.429	0.677547	0.0050256	0.0250031
WBGene00044316	F41G3.21	316.003	327.016	506.178	581.056	671.514	522.149	675.089	263.98	252.142	123.048	333.475	141.018	161.66	457.305	383.065	612.452	0.677006	4.80855e-05	0.000477609
WBGene00009340	best-14	1838.56	2373.2	2602.35	3712.36	3636.14	3690.88	3486.39	1611.6	1258.98	692.277	1292.33	1072.31	900.4	1489.23	2271.37	3631.44	0.676979	1.80058e-06	2.58733e-05
WBGene00007680	maa-1	664.481	629.116	602.451	856.083	1059.93	1049.42	1076.37	609.927	573.364	516.8	633.17	438.198	426.196	467.68	632.016	1010.45	0.676963	2.39323e-05	0.000258452
WBGene00044737	ttr-45	335.987	228.132	301.722	526.051	514.11	445.362	358.789	180.808	257.323	175.477	196.621	180.768	233.183	420.592	288.614	461.078	0.67587	0.000145589	0.00123574
WBGene00017201	grsp-4	211.085	206.331	233.239	483.047	344.25	262.098	296.237	161.522	240.053	170.127	187.959	196.858	148.924	153.233	216.885	346.408	0.675541	0.00099437	0.0064568
WBGene00010280	rde-12	5380.8	5535.91	4258.84	7416.72	7845.27	9155.01	7896.89	5149.42	4799.33	5083.47	3972.26	5246.07	5148.64	3610.55	5058.52	8078.47	0.675369	3.98325e-07	6.5304e-06
WBGene00001590	C45G3.3	209.836	196.988	238.201	323.031	374.825	377.79	297.417	163.933	150.249	192.596	183.628	153.322	155.782	209.099	215.008	343.266	0.674932	0.00101291	0.00655283
WBGene00003991	pfn-3	237.315	281.078	298.744	474.046	414.459	412.6	437.864	214.559	272.002	213.996	239.929	224.304	242.981	395.054	272.379	434.742	0.674545	0.000222246	0.00180366
WBGene00077788	W07G4.8	97.4239	123.799	99.2505	152.015	165.331	195.55	168.772	45.8048	120.026	113.418	89.2155	106.947	103.855	81.405	106.824	170.417	0.673827	0.00566356	0.0275158
WBGene00000065	act-3	1195.32	1179.59	1350.8	2192.21	1960.19	1809.09	1954.45	1096.9	1220.99	1063.56	996.962	1042.97	981.72	2020.76	1241.9	1978.99	0.672209	8.48583e-07	1.30701e-05
WBGene00014028	trxr-2	204.84	263.948	208.426	332.032	382.751	352.195	371.771	236.256	179.608	211.856	165.438	176.036	167.539	165.204	225.738	359.687	0.672093	0.00105033	0.0067484
WBGene00019904	twk-49	1019.2	1321.3	964.715	1609.16	1585.36	2036.38	1789.22	1152.35	1113.91	1034.67	830.657	1616.51	1375.58	979.254	1101.74	1755.03	0.671713	8.53074e-07	1.31227e-05
WBGene00017128	E04F6.9	793.13	1105.62	1014.34	1413.14	1437.02	1727.19	1606.29	741.314	484.423	389.472	323.081	403.18	309.604	225.061	971.032	1545.91	0.670863	5.34852e-06	6.76962e-05
WBGene00044901	Y41G9A.10	72.4434	97.3261	85.3554	121.012	129.094	134.121	156.97	71.1179	50.9465	28.8894	68.4274	37.8573	48.0083	124.502	85.0417	135.299	0.66991	0.00617295	0.0295556
WBGene00020143	T01C8.2	459.641	651.696	617.338	899.087	902.524	1020.75	840.321	453.226	412.753	300.664	374.185	363.43	403.661	545.892	576.225	915.67	0.668196	1.44863e-05	0.000166763
WBGene00013216	Y54G11A.7	2616.71	3014	2532.87	4245.41	4340.49	4339.98	4356.21	2935.12	2479.97	2612.89	2019.91	2229.79	2013.41	1554.68	2721.19	4320.52	0.666968	1.23571e-06	1.84511e-05
WBGene00001439	fkh-7	8693.21	8609.08	7555.94	12789.2	12970.5	14471.7	12372.3	10254.2	8880.23	9110.87	7863.09	9684.83	9124.51	6043.92	8286.08	13150.9	0.666405	1.62248e-06	2.36198e-05
WBGene00020576	T19D12.1	167.369	230.468	292.789	499.048	287.63	254.931	418.98	175.987	101.029	99.5081	139.453	65.3038	53.8868	140.464	230.209	365.147	0.665536	0.00119363	0.00751885
WBGene00001549	gcy-25	111.163	157.279	54.5878	209.02	127.961	162.788	182.935	131.387	108.801	86.6683	87.4832	180.768	133.247	84.5973	107.677	170.676	0.664555	0.00631401	0.0300309
WBGene00001210	egl-46	88.6807	86.4256	115.131	182.018	131.359	153.573	146.348	124.155	137.296	110.208	104.807	123.983	110.713	284.119	96.7456	153.324	0.664318	0.00668315	0.031468
WBGene00002348	myo-1	72393.4	62112	47159.9	86754.4	96156.7	94147.5	106521	75210.2	67895.2	75796.3	48273.4	63142.1	60574.7	37687.3	60555.1	95895	0.663207	1.29665e-05	0.000150544
WBGene00008022	lgc-41	173.614	214.118	159.793	260.025	280.835	361.409	253.749	124.155	116.572	124.118	97.8772	153.322	150.883	122.107	182.508	289.004	0.663129	0.00168292	0.0100662
WBGene00021486	lbp-9	3041.37	3534.89	3829.08	4644.45	5543.1	6039.52	5731.18	3676.44	3135.37	2910.34	3346.88	2480.6	2159.39	3352.77	3468.45	5489.56	0.662401	3.29015e-06	4.35817e-05
WBGene00021868	atln-1	1264.01	1315.07	1255.52	1801.17	2042.85	2171.52	2070.12	1211.42	1144.14	1088.17	1123.42	1057.16	961.145	1441.35	1278.2	2021.42	0.661252	1.39349e-06	2.06054e-05
WBGene00017163	dnpp-1	1446.37	1343.1	1227.73	2005.19	2237.62	1891	2334.49	1266.86	1076.78	953.352	1017.75	828.128	776.95	1098.17	1339.07	2117.08	0.660845	1.21056e-06	1.81198e-05
WBGene00006547	tbx-11	51.21	67.739	69.4753	104.01	89.4597	127.978	75.5345	83.1718	88.9404	110.208	72.7583	124.929	110.713	86.1935	62.8081	99.2455	0.66005	0.011866	0.0497877
WBGene00011643	slc-17.9	182.358	136.257	166.741	249.024	229.877	252.884	290.336	143.441	179.608	164.777	168.037	148.59	171.458	172.387	161.785	255.53	0.659416	0.00279688	0.0154156
WBGene00006816	unc-84	1161.59	1251.22	1109.62	1848.18	1726.91	2017.95	1821.09	1107.75	1060.38	1117.06	841.917	1002.27	1070.88	1106.15	1174.15	1853.53	0.658666	1.18074e-06	1.7717e-05
WBGene00021671	Y48G1BM.6	634.504	747.465	600.465	818.079	921.774	1447.68	983.128	319.428	403.254	617.378	352.531	456.18	495.759	330.409	660.812	1042.67	0.657967	2.31303e-05	0.000251123
WBGene00009106	acs-12	600.781	646.246	900.202	994.096	1174.3	1165.11	1181.41	601.489	591.497	627.008	738.843	572.591	539.848	788.511	715.743	1128.73	0.657184	4.33897e-06	5.60806e-05
WBGene00022500	lfi-1	7907.57	7855.39	5734.69	11753.1	10594.7	12366.7	10486.3	7556.58	7657.51	7429.94	4887.8	9611.01	9519.35	4707.12	7165.88	11300.2	0.657136	1.49802e-06	2.20179e-05
WBGene00006504	kcc-1	5699.3	6026.43	4198.3	7636.74	8559.82	8972.77	8274.56	5641.22	4730.25	4714.33	3299.24	4187.96	3866.14	3466.1	5308.01	8360.97	0.6555	8.92771e-07	1.37077e-05
WBGene00006767	unc-31	6958.31	7788.43	4974.43	9384.91	9428.37	12733.3	9869.05	8241.24	8163.52	7455.62	5110.4	10119.2	10069	3636.09	6573.73	10353.9	0.655391	2.17398e-06	3.05558e-05
WBGene00012605	Y38F1A.1	109.914	150.272	111.161	189.018	173.257	166.883	250.208	182.014	110.528	119.838	96.1449	100.322	93.0773	81.405	123.782	194.842	0.654499	0.00352732	0.0186829
WBGene00001052	dop-1	948.009	1104.07	792.019	1336.13	1252.44	1907.38	1470.56	852.21	905.811	944.792	768.293	1431	1210	719.077	948.032	1491.63	0.653878	8.73318e-06	0.000106136
WBGene00022489	Y119D3B.12	4004.37	4313.49	3122.42	5746.55	5635.96	7115.56	5501.03	4183.9	4270.87	4393.33	3332.16	5466.59	4986.98	2846.78	3813.43	5999.78	0.65382	3.0945e-06	4.13978e-05
WBGene00021637	Y47G6A.7	2147.07	2579.53	2070.37	3437.33	3690.49	3370.42	3760.2	2860.39	2074.13	1839.29	1701.16	1789.7	1542.14	1347.17	2265.66	3564.61	0.653816	4.06178e-06	5.27772e-05
WBGene00009677	F44A6.5	168.618	186.866	223.314	336.032	324.999	243.669	309.219	166.344	122.617	119.838	114.334	73.8217	94.057	110.136	192.933	303.48	0.653504	0.00137348	0.00848541
WBGene00008446	E01G4.3	399.688	532.569	402.957	560.054	561.671	912.225	765.967	319.428	295.317	277.125	399.304	352.073	285.11	563.45	445.071	699.979	0.653276	3.65385e-05	0.000377098
WBGene00044756	F58F12.4	64.9493	96.5475	81.3854	114.011	110.975	155.621	128.645	74.7341	81.1689	53.499	84.8847	76.661	67.6035	75.8184	80.9607	127.313	0.653085	0.00987806	0.043182
WBGene00017127	E04F6.8	2084.62	3778.59	2629.15	4749.46	4246.5	5404.75	3402.59	2258.9	2575.82	2093.95	1825.02	1882.45	1920.33	1557.87	2830.79	4450.83	0.652871	2.18242e-06	3.06039e-05
WBGene00010116	cest-13	151.132	202.438	157.808	288.028	278.571	247.765	257.289	230.229	162.338	172.267	155.044	111.679	85.2392	102.953	170.46	267.913	0.652336	0.00279355	0.0154042
WBGene00022855	tcer-1	11663.4	13620.2	9281.91	16089.6	16154.8	22405.3	17718.7	13975.3	12543.2	12990.6	9687.25	16501	14648.4	7060.69	11521.8	18092.1	0.65099	1.78392e-05	0.000199349
WBGene00006820	unc-89	18500.5	15623.6	13313.5	26434.6	25373.7	23883.7	23617.5	17831.3	17278.6	15376.7	12485	20868.8	22088.7	10234.7	15812.5	24827.4	0.650863	3.08736e-05	0.000324798
WBGene00006876	vab-10	22848.4	22263.5	18259.1	31853.1	33802.2	34542.7	32458.6	23333.9	22335.3	22456.7	17408.3	22066.1	21977	13850	21123.7	33164.1	0.650762	2.09771e-05	0.000230616
WBGene00011400	T03F6.4	585.792	791.067	572.675	1051.1	953.482	1090.37	984.308	666.58	561.275	427.992	436.55	600.038	549.646	385.477	649.845	1019.82	0.650141	4.17298e-05	0.000422978
WBGene00019875	mca-2	4174.24	4859.3	3815.19	6308.61	6543.01	7159.58	6872.46	4913.16	3903.02	3606.9	2897.34	3774.37	3291.02	3048.7	4282.91	6720.91	0.650067	1.51388e-06	2.22242e-05
WBGene00021943	Y55F3BR.6	228.571	251.491	372.189	540.052	439.372	398.266	404.817	195.273	220.192	165.847	209.613	234.715	215.547	286.514	284.084	445.627	0.64952	0.000308424	0.00237372
WBGene00004827	skr-21	301.015	303.658	357.302	549.053	492.594	504.744	465.009	327.866	328.13	288.894	338.672	294.34	364.471	605.749	320.658	502.85	0.649093	0.000224979	0.00182342
WBGene00009430	F35E12.6	74.9414	78.6395	79.4004	126.012	118.902	75.7628	166.412	71.1179	59.5815	55.6389	62.3642	34.0715	42.1297	75.8184	77.6605	121.772	0.648933	0.0110676	0.0470593
WBGene00004030	pin-2	530.835	840.119	725.521	1024.1	1020.29	1329.94	1005.55	802.789	725.34	702.976	741.442	480.787	582.958	480.449	698.825	1094.97	0.647891	7.19974e-06	8.93322e-05
WBGene00010407	scb-1	577.049	718.656	674.903	905.087	994.248	1150.78	1065.74	771.449	704.616	647.337	617.579	760.931	726.003	732.645	656.87	1028.96	0.647513	3.96417e-05	0.000405174
WBGene00008538	sqrd-1	635.753	941.338	724.529	1237.12	1093.9	1351.44	1122.39	726.849	653.669	616.308	476.394	481.734	539.848	631.288	767.207	1201.21	0.646806	1.97448e-05	0.000218247
WBGene00016749	C48E7.1	816.862	841.676	1013.35	1446.14	1423.43	1341.21	1365.52	689.482	619.129	431.202	669.549	448.609	406.601	1009.58	890.629	1394.07	0.646411	2.51959e-06	3.48914e-05
WBGene00021810	phf-15	1112.88	1361.01	1098.7	1606.15	1720.12	2364	1759.72	1404.28	1196.81	1396.32	1041.14	1321.22	1245.28	909.022	1190.86	1862.5	0.64523	1.88423e-06	2.6917e-05
WBGene00004342	rfs-1	167.369	171.294	119.101	220.021	191.376	279.503	263.19	148.263	133.842	119.838	110.004	176.983	192.033	122.107	152.588	238.523	0.644485	0.00370959	0.0194542
WBGene00007595	C15A7.2	187.354	238.254	172.696	294.028	268.379	387.004	297.417	222.997	229.691	256.795	172.368	247.965	242.981	153.233	199.435	311.707	0.644276	0.00134443	0.00833125
WBGene00010279	letm-1	1566.28	1325.19	1270.41	2123.2	2183.27	2212.48	2153.91	1233.11	1195.95	1269	1171.06	1146.13	1143.38	1318.44	1387.29	2168.22	0.644237	1.81662e-06	2.60731e-05
WBGene00019332	K02F3.9	624.512	652.474	636.196	1020.1	988.586	1044.3	933.559	496.62	432.613	363.793	356.862	446.716	380.147	335.197	637.727	996.635	0.644126	6.27804e-05	0.000596731
WBGene00016580	ppm-1.H	148.634	162.729	132.996	199.019	232.142	230.36	264.371	196.478	189.106	153.007	161.108	225.251	206.729	149.242	148.12	231.473	0.644081	0.00350441	0.0185881
WBGene00002192	kin-4	7374.24	7084.56	5584.83	9881.95	10201.8	11676.7	10002.4	7413.14	6921.81	6309.67	5080.95	7649.06	7622.54	3956.12	6681.21	10440.7	0.644039	3.18198e-06	4.23824e-05
WBGene00017510	nhr-178	151.132	109.784	141.928	235.023	228.745	161.764	213.621	130.182	126.934	83.4584	114.334	73.8217	100.915	134.079	134.281	209.788	0.643674	0.0037239	0.0195126
WBGene00001651	gon-2	4065.57	3746.67	2820.7	5218.5	5455.91	6173.64	5300.39	3639.07	3465.22	3383.27	2694.65	3096.72	3388.99	2236.24	3544.31	5537.11	0.643628	6.11951e-06	7.66603e-05
WBGene00020234	T05A12.3	2980.17	3327.78	3084.71	4309.42	4768.54	5327.97	5155.23	3900.64	3034.34	2785.16	3004.74	2974.63	2859.92	2496.42	3130.88	4890.29	0.643349	3.52119e-06	4.63446e-05
WBGene00019484	K07D4.4	92.4278	110.562	96.273	124.012	150.609	183.264	165.232	83.1718	95.8484	92.0182	57.1672	143.858	105.814	99.761	99.7544	155.779	0.64305	0.00900595	0.0400432
WBGene00004031	pis-1	2947.7	3160.37	2414.76	4008.39	4188.75	5242.99	4297.2	3250.93	2677.71	3111.5	2263.3	3322.92	2970.63	1687.16	2840.95	4434.33	0.642346	3.05884e-06	4.09657e-05
WBGene00018157	lron-6	99.9219	119.127	91.3105	137.013	149.477	204.764	154.61	91.6095	111.391	80.2484	79.6876	155.215	115.612	75.0203	103.453	161.466	0.642252	0.00929509	0.0410598
WBGene00004093	ppw-1	238.564	235.919	291.796	369.036	412.194	401.338	411.899	219.381	215.011	246.095	271.111	178.876	188.114	505.988	255.426	398.617	0.642095	0.00101479	0.00655803
WBGene00019719	M01H9.3	19777	19325.1	16796.2	28253.7	29742.5	30703.4	27612.6	20507.3	17705.2	17079	14979.5	16764.1	15719.3	11106.2	18632.8	29078	0.642089	5.53651e-05	0.000537117
WBGene00015514	nlp-77	1836.07	1952.75	1774.6	3132.3	2938.58	2680.36	2823.1	1186.1	1344.47	1426.28	1123.42	1149.91	1177.67	2471.68	1854.47	2893.59	0.64185	2.68873e-06	3.68163e-05
WBGene00000723	col-150	77.4395	106.669	132.003	134.013	157.404	198.621	167.592	78.3503	82.0324	64.1988	72.7583	67.1966	59.7654	123.704	105.371	164.408	0.641802	0.00909874	0.0403737
WBGene00011270	R31.2	1907.26	1916.16	1762.69	2871.28	3101.65	2920.96	2725.14	2045.54	1752.04	1832.87	1681.24	1570.13	1586.23	1537.92	1862.04	2904.76	0.641537	2.85889e-06	3.87123e-05
WBGene00020346	rbm-5	4606.4	5343.59	3693.11	6328.61	6558.87	8288.86	7194.66	4997.54	4624.04	4436.13	3934.14	5478.89	5274.05	3250.61	4547.7	7092.75	0.641207	1.82055e-06	2.60988e-05
WBGene00001178	egl-9	1560.03	1656.1	1377.6	2753.27	2105.13	2630.2	2061.85	1824.96	1625.11	3245.25	1396.27	1820.93	1904.65	1196.33	1531.24	2387.61	0.640865	2.6191e-06	3.6065e-05
WBGene00001684	gpd-2	6497.42	5786.62	5819.06	10084	10892.6	7939.73	8719.51	5948.59	6428.75	8064.43	4719.76	6363.81	4599.98	3234.65	6034.37	9408.94	0.64083	3.61228e-06	4.74236e-05
WBGene00016266	idhg-2	379.703	415.777	402.957	697.067	588.848	593.816	611.357	263.98	329.857	222.556	226.07	266.894	272.373	243.417	399.479	622.772	0.640584	0.000124728	0.00108121
WBGene00015137	B0310.1	113.661	98.8834	110.168	221.021	180.052	143.335	126.284	100.047	92.3944	62.0588	54.5687	88.9646	90.138	113.329	107.571	167.673	0.640363	0.0092667	0.0409622
WBGene00010199	bet-2	6779.7	8185.52	6271.64	9465.91	9906.24	13804.2	10952.5	9016.31	8036.59	7958.51	6193.98	9098.99	8237.83	4883.5	7078.95	11032.2	0.640114	3.00004e-06	4.03552e-05
WBGene00013354	snx-6	2082.12	2510.24	1874.84	3209.31	3340.58	3649.92	3238.54	2508.41	2198.47	2119.63	1758.33	2149.35	2085.91	1653.64	2155.73	3359.59	0.640106	5.79636e-06	7.29863e-05
WBGene00013855	cubn-1	338.486	443.807	362.264	531.051	523.169	715.651	605.456	396.573	363.533	294.244	225.204	331.251	288.05	267.36	381.519	593.832	0.6383	0.000121247	0.00105253
WBGene00003224	mes-6	746.916	794.181	641.158	999.096	1061.06	1341.21	1124.76	714.795	576.818	736.146	625.375	723.074	751.476	610.537	727.419	1131.53	0.637416	8.77791e-06	0.000106574
WBGene00001633	gly-8	199.844	220.346	179.643	352.034	338.588	260.051	292.696	154.29	196.878	162.637	149.847	180.768	223.385	482.843	199.945	310.842	0.636582	0.00155957	0.00947689
WBGene00012776	Y42A5A.1	1232.79	1339.99	1493.72	1943.19	2099.47	2459.22	1926.13	996.856	809.099	687.997	947.59	969.146	777.93	935.359	1355.5	2107	0.636369	3.02143e-06	4.05982e-05
WBGene00016682	C45G9.11	87.4317	100.441	69.4753	125.012	117.77	145.383	145.168	63.8856	64.7625	82.3884	62.3642	128.715	113.652	63.8471	85.7825	133.333	0.636278	0.00944965	0.0416221
WBGene00001263	emb-9	21821.7	25508	16393.2	29527.8	29432.2	38736.3	34277.3	18448.5	16854.6	19684.4	10275.4	19007.2	17699.4	9435.8	21241	32993.4	0.635328	3.29643e-05	0.000344125
WBGene00000161	apa-2	2892.74	3420.43	2380.03	4274.41	4092.5	5154.94	4474.24	3070.12	2983.39	3151.09	2244.25	3564.26	3361.56	2205.12	2897.73	4499.02	0.634687	3.96529e-06	5.16884e-05
WBGene00020325	bath-46	78.6885	110.562	114.138	163.016	151.742	112.62	200.638	98.8419	51.81	67.4087	98.7434	40.6966	20.575	75.8184	101.13	157.004	0.634595	0.00992494	0.043294
WBGene00009578	F40F8.5	10480.6	13056.5	10125.5	17102.6	16541	17178.7	18858.8	14309.2	10236.8	9778.54	9306.13	9836.26	8023.26	7586.63	11220.9	17420.3	0.634585	2.70899e-05	0.000287468
WBGene00000720	col-147	2913.97	4029.3	2996.37	5778.56	5255.47	5217.39	4312.55	2675.96	2547.32	1229.41	1611.94	1380.84	903.339	1486.84	3313.22	5140.99	0.633815	6.36251e-06	7.95412e-05
WBGene00004876	smf-1	168.618	131.585	155.823	223.022	221.951	261.074	237.225	142.236	120.89	163.707	132.524	98.4289	102.875	157.223	152.009	235.818	0.633519	0.00444249	0.0225616
WBGene00016173	fust-1	2745.36	3298.19	2311.54	3627.35	3920.37	5131.39	4600.52	3150.89	2549.05	2759.48	2245.98	3169.6	2419.03	2312.86	2785.03	4319.91	0.633308	4.08886e-06	5.30726e-05
WBGene00018217	F40A3.2	853.083	842.455	1056.03	1404.14	1527.61	1324.82	1432.79	499.031	490.468	304.944	537.025	422.108	448.73	599.364	917.188	1422.34	0.632978	5.30557e-06	6.72222e-05
WBGene00000786	cpr-6	11506	11539	16424	21704.1	22560.8	15361.4	21980.5	16739.2	9753.23	8711.77	13765.2	5260.27	4676.4	10027.2	13156.3	20401.7	0.632934	2.28287e-05	0.000248371
WBGene00044423	F53F10.8	148.634	165.844	144.906	224.022	220.818	279.503	225.423	131.387	143.341	124.118	151.58	148.59	145.984	142.06	153.128	237.442	0.632836	0.00430601	0.0220119
WBGene00010964	ctc-1	59211.2	65463.1	47974.7	91170.8	83154.5	98919.6	83635.5	67100.4	61229.9	51850.1	44166	62438	57936.2	44146.2	57549.7	89220.1	0.63256	3.32447e-05	0.000346164
WBGene00010001	F53F8.4	2281.97	2481.43	2091.21	3725.36	3855.83	3385.78	3200.77	1642.94	1332.38	1047.51	1027.28	1209.54	973.882	1201.12	2284.87	3541.93	0.632427	8.52047e-06	0.000103758
WBGene00006939	wee-1.2	81.1866	98.8834	77.4154	144.014	109.843	149.478	128.645	87.9934	103.62	127.328	78.8215	102.215	127.369	157.223	85.8284	132.995	0.631842	0.00986145	0.0431558
WBGene00016566	eri-7	709.446	738.9	730.484	1042.1	997.645	1280.8	1179.05	552.068	501.693	543.549	527.498	664.395	719.144	604.951	726.276	1124.9	0.631203	1.04066e-05	0.000124614
WBGene00017151	EGAP9.3	88.6807	111.341	110.168	154.015	175.522	136.168	174.673	127.771	98.4389	92.0182	128.193	64.3573	83.2796	90.184	103.397	160.095	0.630736	0.0113286	0.0479611
WBGene00013111	sta-1	3658.39	4132.08	3502.55	5540.53	5137.7	7077.68	5554.14	4300.83	3377.15	3640.07	3019.47	4081.96	3300.81	2691.95	3764.34	5827.51	0.630484	7.97955e-06	9.76576e-05
WBGene00022569	ZC239.6	764.403	928.881	785.071	1100.11	1106.36	1644.26	1262.84	708.769	646.761	762.895	595.925	755.252	757.355	611.336	826.118	1278.39	0.629908	3.44246e-05	0.000357232
WBGene00022258	Y73C8B.1	136.144	79.4181	102.228	211.02	186.846	127.978	129.825	98.8419	153.703	98.4381	103.074	99.3753	164.6	211.493	105.93	163.917	0.629858	0.0107084	0.0457959
WBGene00012399	Y6E2A.5	233.568	205.553	254.081	305.029	357.839	418.743	348.167	188.041	184.789	194.736	188.825	207.269	200.851	169.195	231.067	357.444	0.629406	0.00223408	0.0127796
WBGene00001631	gly-6	1159.09	1267.58	1239.64	2005.19	1914.89	1767.12	1874.2	1164.41	889.404	761.825	955.386	919.932	816.141	955.312	1222.1	1890.35	0.629287	3.33527e-06	4.40876e-05
WBGene00008254	C51E3.9	415.925	382.297	459.53	752.073	603.57	630.674	606.636	303.758	349.717	488.981	342.137	305.697	298.827	288.11	419.251	648.238	0.628711	0.000148773	0.00125926
WBGene00000959	dgk-2	3122.56	3523.98	3245.49	4605.44	4785.53	5719.07	5273.25	3718.62	3305.48	3257.02	3051.52	3251.94	2987.29	2702.33	3297.35	5095.82	0.62801	7.41101e-06	9.16175e-05
WBGene00001685	gpd-3	23194.4	23960.9	17725.1	35886.5	33531.5	31269.5	32948.4	24969.6	20237	29151.6	14057.1	18304	15998.5	11965.7	21626.8	33409	0.627415	3.67991e-05	0.000378975
WBGene00018035	sek-4	328.493	463.272	597.488	654.063	758.709	547.744	900.512	584.614	381.667	444.041	572.538	224.304	215.547	370.313	463.085	715.257	0.627186	8.96142e-05	0.000807784
WBGene00000170	aqp-2	11208.7	11052.4	9896.27	17686.7	16248.8	16777.4	15495.2	9464.71	10456.1	9198.61	7715.84	11267.3	9958.29	11587.4	10719.1	16552	0.62682	2.69192e-05	0.000286154
WBGene00007384	swt-3	93.6768	130.806	143.913	167.016	135.888	208.86	246.667	89.1988	123.48	154.077	128.193	139.125	134.227	171.589	122.799	189.608	0.626722	0.00560679	0.0272617
WBGene00000120	aly-1	1176.58	1226.31	1109.62	1832.18	1904.7	1817.28	1671.2	1286.15	1226.17	1118.13	925.936	1107.32	1117.91	1524.35	1170.84	1806.34	0.625529	4.56851e-06	5.87366e-05
WBGene00008098	C44H9.2	218.579	177.523	177.658	303.029	344.25	262.098	270.272	124.155	167.519	208.646	124.728	184.554	235.143	71.8279	191.253	294.912	0.6248	0.00253589	0.0141797
WBGene00009306	maph-1.1	2739.11	3130.79	2336.36	4041.39	4169.5	4388.1	4260.62	2994.19	2438.52	2473.79	1734.94	2192.88	1792.96	1861.94	2735.42	4214.9	0.623737	5.69331e-06	7.18369e-05
WBGene00000397	cdh-5	168.618	130.028	119.101	256.025	167.595	246.741	187.656	130.182	181.335	191.526	133.39	229.983	194.972	276.937	139.249	214.504	0.623341	0.00542004	0.0265014
WBGene00008228	C50B8.6	420.921	519.332	604.436	806.078	814.196	671.627	879.268	560.506	419.661	455.811	519.702	266.894	352.714	465.285	514.896	792.792	0.622661	6.71397e-05	0.000631115
WBGene00017936	zipt-2.2	119.906	133.921	101.236	157.015	168.728	211.931	191.197	119.333	78.5785	68.4787	68.4274	84.2324	73.482	85.3954	118.354	182.218	0.622552	0.00717364	0.0333532
WBGene00016006	fln-2	25508.8	26197.9	18751.4	35713.4	33506.6	42357.5	33012.1	29468.1	27112.2	26795.5	18461.5	30651.1	30596.9	14841.2	23486	36147.4	0.62209	1.79787e-05	0.00020054
WBGene00014108	ZK856.7	509.602	642.353	686.813	954.092	985.189	908.129	922.937	400.189	333.311	311.364	364.658	327.465	384.066	475.661	612.923	942.587	0.62092	8.76471e-05	0.000792979
WBGene00001500	ftn-1	388.447	826.883	1300.18	1942.19	1136.93	811.89	1266.38	1249.99	525.871	331.694	1495.88	223.358	158.721	1023.15	838.504	1289.35	0.620752	4.44235e-05	0.00044511
WBGene00010110	F55D12.1	510.851	581.621	402.957	728.07	766.635	904.034	666.828	595.462	480.106	436.552	395.84	593.413	514.374	373.505	498.476	766.392	0.620557	6.68161e-05	0.00062924
WBGene00196645	C34D10.3	88.6807	112.898	65.5053	111.011	112.108	179.169	145.168	92.8149	107.937	85.5983	72.7583	140.072	108.753	48.6834	89.0281	136.864	0.620407	0.0106585	0.0456462
WBGene00019882	R05D3.9	254.801	239.033	252.096	385.037	368.03	400.314	375.312	206.121	208.103	126.258	168.037	153.322	113.652	219.474	248.643	382.173	0.620149	0.00185937	0.0109384
WBGene00007951	dmsr-8	587.041	643.91	551.833	786.076	767.768	1147.7	951.262	600.284	528.462	497.54	524.899	743.895	700.529	477.257	594.261	913.202	0.619837	5.61011e-05	0.000541675
WBGene00022574	ZC239.16	457.143	590.186	546.87	692.067	851.565	930.654	791.932	566.533	532.779	530.71	659.155	393.716	459.508	441.343	531.4	816.554	0.619752	8.74298e-05	0.000791599
WBGene00009810	srm-6	81.1866	100.441	103.221	140.014	139.285	164.835	139.267	68.7072	77.715	68.4787	70.1598	100.322	99.9356	89.3859	94.9492	145.85	0.619259	0.0110694	0.0470593
WBGene00018931	ugt-52	1226.54	1241.1	1270.41	1932.19	2033.79	1481.47	2205.84	1598.35	1284.89	1086.03	1453.43	818.663	765.193	734.241	1246.02	1913.32	0.618756	4.9398e-06	6.31778e-05
WBGene00021647	Y47G6A.22	554.567	664.154	676.888	950.092	1072.38	947.035	909.954	737.698	565.592	559.599	705.929	351.126	357.613	542.7	631.87	969.866	0.618159	0.000134207	0.00115193
WBGene00006508	tns-1	2459.33	2271.2	1988.98	3536.34	3333.79	3767.66	3108.72	2256.49	2176.88	2093.95	1859.67	2442.74	2194.66	2159.63	2239.84	3436.63	0.617599	1.36244e-05	0.000157734
WBGene00008515	F02C12.1	248.556	206.331	252.096	400.039	374.825	365.504	305.679	248.31	261.64	350.953	239.063	229.036	269.434	322.428	235.661	361.511	0.617328	0.0027133	0.0150372
WBGene00013307	Y57G11C.9	6323.81	6759.88	5563.98	8921.86	8995.79	10840.2	9380.44	6670.62	5710.32	5491.13	4999.53	6586.22	6009.85	5151.66	6215.89	9534.58	0.617207	8.80275e-06	0.000106769
WBGene00009447	F35H8.2	324.746	327.016	398.987	476.046	525.434	556.959	590.113	260.364	235.735	243.955	279.773	216.733	247.879	306.466	350.25	537.138	0.616909	0.000350111	0.00265936
WBGene00044191	F43D2.6	1084.15	1117.3	1119.55	1748.17	1706.53	1716.95	1618.09	1106.55	1204.58	1048.58	982.237	927.503	916.076	798.886	1107	1697.43	0.616699	7.3162e-06	9.06289e-05
WBGene00001160	efk-1	8643.25	9906.24	9263.05	16105.6	13986.3	12886.8	13833.4	10300	7600.52	14551.7	7591.98	7996.4	7203.2	6325.65	9270.85	14203	0.615425	1.59953e-05	0.000180561
WBGene00003060	lpd-3	9581.26	10430.2	7330.64	13592.3	13139.2	15884.6	13199.6	10648.4	10178.9	10498.6	7457.72	12315	12450.8	5532.35	9114.05	13953.9	0.614509	1.47543e-05	0.000169528
WBGene00011453	ugt-56	134.895	137.814	163.763	202.019	206.097	218.074	264.371	139.825	125.207	90.9482	104.807	116.411	91.1177	126.896	145.491	222.64	0.613789	0.00572023	0.0277249
WBGene00017062	glrx-3	1277.75	1385.15	1861.94	2063.2	2579.61	2133.64	2451.33	2684.4	1910.92	1657.4	2181.02	1039.18	991.518	1754.2	1508.28	2306.95	0.613081	7.6666e-06	9.40159e-05
WBGene00018898	F55F10.1	9548.79	10258.2	7503.34	12731.2	12638.7	16593.1	13731.9	11000.4	9727.32	10261.1	8108.22	11760.4	11861	5733.47	9103.43	13923.7	0.613064	1.53416e-05	0.000174472
WBGene00010567	K04G2.9	292.272	275.628	382.114	511.049	511.845	412.6	501.596	266.391	291.863	241.815	309.223	221.465	243.96	427.775	316.671	484.273	0.612834	0.000568757	0.00399241
WBGene00016978	C56G2.3	542.076	634.566	543.893	773.075	800.607	1020.75	911.134	644.883	657.123	645.198	546.553	683.324	711.306	438.949	573.512	876.392	0.611752	9.18715e-05	0.000826303
WBGene00004113	pqn-24	705.699	708.534	802.937	1038.1	1061.06	1228.59	1189.67	606.31	566.456	579.929	500.646	617.073	564.342	556.267	739.056	1129.35	0.61174	2.14037e-05	0.000235094
WBGene00010873	trpa-2	819.36	913.309	989.527	1301.13	1201.48	1603.3	1437.52	1029.4	912.719	803.554	924.203	1039.18	1002.3	831.608	907.399	1385.86	0.610969	8.66511e-06	0.000105414
WBGene00003151	mca-1	9433.88	13533	7062.67	12952.2	13716.8	16774.3	17685.7	13390.7	9973.42	9548.5	6014.68	10351.1	8250.56	6432.59	10009.8	15282.2	0.610436	2.26263e-05	0.000247189
WBGene00194769	Y32B12C.5	1467.6	1376.58	1560.22	2290.22	2513.93	2018.98	2142.11	1216.24	1214.08	1164.14	1453.43	949.271	1080.68	938.552	1468.13	2241.31	0.610358	7.58822e-06	9.33358e-05
WBGene00018576	F47G3.1	236.066	302.879	243.164	376.036	369.163	449.458	396.556	402.6	278.047	251.445	248.591	269.733	250.819	228.253	260.703	397.803	0.609649	0.00174814	0.0103668
WBGene00006602	tps-1	3494.77	2883.97	2533.87	4342.42	4666.62	4782.27	4338.51	2498.77	2654.4	2700.63	1998.25	2614.99	2718.84	1872.31	2970.87	4532.46	0.609409	9.64728e-06	0.00011655
WBGene00219780	B0228.10	87.4317	126.135	60.5428	147.014	117.77	147.43	145.168	77.1449	82.0324	80.2484	57.1672	142.911	136.187	51.8757	91.3697	139.345	0.608878	0.0119078	0.0499457
WBGene00010661	tyr-2	177.361	132.364	200.486	332.032	286.497	151.526	266.731	160.317	183.062	159.427	149.847	135.34	119.531	471.67	170.07	259.197	0.607915	0.00579392	0.0280009
WBGene00009948	F52H3.6	121.155	123.02	115.131	197.019	157.404	206.812	168.772	141.03	150.249	157.287	141.186	192.126	205.75	130.886	119.769	182.502	0.607659	0.00841792	0.0378977
WBGene00018338	F42A9.9	146.136	154.943	138.951	230.022	187.979	284.622	191.197	136.209	132.979	110.208	127.327	200.644	162.64	101.357	146.677	223.455	0.607345	0.00630244	0.0299992
WBGene00018518	F46H5.2	2384.39	2742.26	2246.04	3419.33	3240.93	4549.86	3762.56	2653.06	2484.29	2738.08	2019.91	3254.78	2872.66	1734.25	2457.56	3743.17	0.607033	1.55182e-05	0.000175989
WBGene00010408	mboa-2	3046.37	3154.15	3165.1	4659.45	4666.62	4975.77	4713.82	3235.26	3080.1	2842.93	2983.96	3266.14	3299.83	2553.08	3121.87	4753.92	0.606706	1.20748e-05	0.000141945
WBGene00008089	C44C10.9	1234.04	1009.86	1132.45	1732.17	1745.03	1636.07	1734.93	1216.24	1360.88	1415.58	1196.18	1307.97	1176.69	971.273	1125.45	1712.05	0.605226	1.01905e-05	0.000122386
WBGene00011261	nphp-4	840.593	960.025	763.236	1153.11	1130.14	1763.02	1153.08	803.994	845.366	855.983	673.014	1209.54	1003.27	648.846	854.618	1299.84	0.604979	5.78989e-05	0.000556394
WBGene00003589	nex-2	2980.17	2468.19	2711.52	4106.4	4115.14	4307.22	4015.13	3179.82	3608.56	3439.98	2948.44	3029.53	3301.79	3398.26	2719.96	4135.97	0.60464	1.17079e-05	0.000138031
WBGene00018857	stau-1	2213.27	2286.78	1657.48	3084.3	2965.76	3503.52	2930.5	2522.88	2274.46	2832.24	1717.62	2539.28	2420.01	1225.07	2052.51	3121.02	0.604628	1.48559e-05	0.000170216
WBGene00011106	acl-5	348.478	341.031	364.249	530.051	489.197	532.387	583.032	285.677	234.872	243.955	237.331	257.429	223.385	357.544	351.253	533.667	0.60343	0.000482248	0.00348325
WBGene00019733	M02E1.1	3931.93	4406.15	2847.5	5002.48	5065.23	7036.72	5534.08	4493.69	4201.79	4624.45	3029.86	5100.32	4957.59	2328.82	3728.52	5659.63	0.602103	2.24279e-05	0.000245241
WBGene00018271	ctsa-1.1	915.535	1349.33	902.187	1500.14	1480.05	1790.66	1638.15	919.712	726.203	683.717	482.457	611.395	606.472	709.5	1055.68	1602.25	0.601924	3.2295e-05	0.000337426
WBGene00021646	Y47G6A.21	389.696	334.023	336.459	524.051	644.336	509.863	466.189	370.054	388.575	323.134	299.695	222.411	193.013	332.005	353.393	536.11	0.601256	0.000495272	0.00355838
WBGene00019300	swt-1	264.793	203.996	226.291	335.032	337.455	336.837	396.556	317.017	283.228	410.872	255.52	340.715	302.746	277.735	231.693	351.47	0.601186	0.00350693	0.018591
WBGene00015823	C16B8.3	923.029	751.358	946.85	1379.13	1577.43	1016.65	1323.03	1033.02	818.597	807.834	908.612	487.412	502.617	651.24	873.745	1324.06	0.599688	4.18941e-05	0.000423939
WBGene00012139	T28F4.4	610.773	660.261	659.023	996.096	885.537	1006.42	1011.45	703.947	671.803	543.549	686.007	849.896	699.549	586.595	643.352	974.876	0.59961	0.000209426	0.00171134
WBGene00012149	VF13D12L.3	926.776	898.515	777.131	1318.13	1447.21	1241.9	1248.68	764.216	565.592	697.626	592.46	392.769	384.066	672.788	867.474	1313.98	0.599048	5.23299e-05	0.000512145
WBGene00016589	ltah-1.1	703.201	697.634	610.391	983.095	996.513	975.702	1105.87	803.994	607.04	671.947	615.847	593.413	547.686	633.682	670.408	1015.3	0.598787	0.000152117	0.00128489
WBGene00004278	rab-19	2077.13	2658.17	2124.95	3124.3	3245.46	4056.38	3426.2	2536.14	2383.26	2295.11	2021.64	2110.54	1901.72	1794.9	2286.75	3463.08	0.598759	2.52794e-05	0.000270844
WBGene00045305	ZC250.4	399.688	645.467	893.254	934.09	986.321	1329.94	662.107	579.792	462.836	221.486	680.81	364.376	381.127	1111.74	646.136	978.115	0.598166	0.000229133	0.00184558
WBGene00022614	ZC449.4	713.193	797.296	764.229	1042.1	1061.06	1373.97	1114.13	788.324	642.444	637.708	673.88	883.967	825.938	662.413	758.239	1147.82	0.598166	4.09399e-05	0.000416006
WBGene00009643	F42G4.6	182.358	154.943	250.111	339.033	306.881	291.789	247.847	233.845	182.198	215.066	258.119	131.554	111.693	146.848	195.804	296.387	0.598074	0.00366057	0.0192467
WBGene00012533	fbxa-209	148.634	160.393	223.314	253.024	235.539	278.479	306.859	153.084	119.163	90.9482	168.037	84.2324	67.6035	120.511	177.447	268.475	0.597402	0.0061331	0.0293764
WBGene00004303	ran-2	1515.07	1581.36	1202.92	2032.2	2236.49	2317.93	2084.28	1432	1270.21	1382.41	1324.37	1175.47	1305.04	1172.39	1433.11	2167.72	0.59703	9.95677e-06	0.000120051
WBGene00009294	F31D4.9	1713.66	2897.98	1839.11	3065.3	3021.25	4290.83	2623.64	2019.03	2252.01	2068.27	1827.62	2202.35	2163.31	2063.86	2150.25	3250.25	0.596047	2.35685e-05	0.000254791
WBGene00195233	F31E9.11	229.82	390.862	241.179	423.041	402.002	597.912	313.94	206.121	282.364	306.014	229.535	263.108	265.515	205.907	287.287	434.224	0.595946	0.00102472	0.00661166
WBGene00007142	ttr-18	564.559	782.502	794.004	1072.1	1078.05	1068.87	1095.25	637.651	626.901	573.509	619.312	670.074	581.978	1028.74	713.688	1078.57	0.59575	4.21209e-05	0.000425529
WBGene00006861	cal-5	686.963	571.499	620.316	1025.1	1081.44	863.081	815.536	519.523	481.833	487.911	428.754	444.823	399.742	501.997	626.259	946.29	0.595522	0.000205561	0.00168279
WBGene00003731	nhx-3	149.883	169.737	207.434	235.023	250.261	287.694	286.795	101.253	71.6705	41.7292	104.807	82.3396	49.9678	132.483	175.684	264.943	0.592696	0.00684523	0.0320581
WBGene00017060	D2063.1	188.603	116.791	175.673	341.033	313.675	179.169	133.366	102.458	306.542	170.127	155.044	104.107	370.349	434.16	160.356	241.811	0.592601	0.00818241	0.0370423
WBGene00003163	mdl-1	3402.34	3070.83	2893.15	4889.47	4279.34	4621.53	5040.74	3758.4	2827.96	3539.49	2576.86	3025.74	2661.03	2007.99	3122.11	4707.77	0.592523	1.87958e-05	0.000208892
WBGene00019656	slc-25A10	462.139	451.593	388.069	711.069	635.277	624.531	644.403	433.94	366.987	632.358	334.342	328.412	329.2	534.719	433.934	653.82	0.591418	0.000319829	0.00244608
WBGene00019489	K07E1.1	956.752	1088.5	1414.32	1825.18	1867.33	1684.19	1572.06	887.166	598.405	442.971	712.858	599.091	465.386	767.761	1153.19	1737.19	0.591125	1.65581e-05	0.000186397
WBGene00015131	B0303.11	708.197	653.253	506.178	813.078	954.614	986.964	993.75	541.22	415.343	326.344	341.271	484.573	375.248	322.428	622.542	937.102	0.590033	0.00019141	0.00158072
WBGene00011205	R10E4.9	214.832	243.705	264.006	384.037	360.103	377.79	328.103	196.478	218.465	172.267	187.093	194.965	141.086	283.321	240.848	362.508	0.589893	0.00405228	0.0209191
WBGene00013261	sinh-1	418.423	484.295	373.182	631.061	647.733	667.531	613.717	468.896	446.429	403.382	388.044	371.948	398.763	352.755	425.3	640.011	0.589616	0.000384043	0.0028742
WBGene00013518	Y73F8A.5	1017.95	1203.73	794.996	1373.13	1378.13	1825.47	1475.28	1151.15	1082.83	934.092	724.118	1448.04	1269.77	689.548	1005.56	1513.01	0.589417	7.03305e-05	0.000659261
WBGene00014505	T05E11.9	17633.7	22195.8	22813.7	27846.7	28257.9	38506.9	31057.6	14101.8	16185.4	15422.7	16020.7	14482.3	15478.3	22931.5	20881.1	31417.3	0.589363	0.000160984	0.00135324
WBGene00006668	twk-13	594.535	733.45	565.728	840.081	760.973	1192.75	1003.19	729.26	600.132	631.288	496.315	852.735	738.739	506.786	631.238	949.25	0.588604	0.000253157	0.00200913
WBGene00017108	cyp-43A1	223.575	166.622	242.171	325.031	320.469	284.622	337.545	380.903	302.225	342.393	320.483	189.286	188.114	302.475	210.79	316.917	0.588301	0.00315908	0.0170278
WBGene00007752	wdfy-3	12196.7	13206	9008.97	16149.6	16192.2	20343.3	16282.4	12848.2	13274.6	12785.2	9497.55	16183	16373.8	7072.66	11470.6	17241.9	0.587981	0.000102916	0.000913529
WBGene00009158	F26E4.3	395.941	432.128	356.309	528.051	594.51	620.436	630.241	336.303	388.575	248.235	294.498	427.787	402.682	517.161	394.793	593.309	0.58769	0.000415134	0.003073
WBGene00003767	nlp-29	429.664	619.773	684.828	973.094	844.771	732.032	924.117	470.102	482.696	243.955	504.977	335.037	312.544	883.484	578.089	868.504	0.587241	0.000181109	0.00150174
WBGene00022370	Y92H12BR.4	199.844	263.17	200.486	286.028	305.748	390.076	346.986	233.845	177.881	181.896	189.691	269.733	221.426	177.176	221.167	332.21	0.58696	0.00419308	0.0215005
WBGene00003371	mlc-3	47150.7	50560.5	36489.4	64079.2	65242.1	71808.8	67470	49822.3	47261.9	45661.4	32425.1	43905.9	37456.2	30089.5	44733.5	67150	0.586031	6.36217e-05	0.000601917
WBGene00009924	cfp-1	2651.68	3043.58	2403.85	3872.37	3578.39	4807.86	3951.4	3032.76	2737.29	2771.25	2282.36	3165.81	2993.17	2166.81	2699.7	4052.51	0.586014	2.23431e-05	0.000244533
WBGene00021316	Y32H12A.8	16371	20002.5	13536.8	23584.3	22773.7	29382.6	24104.9	20578.4	19445.1	22083.3	15057.5	23841.6	23867	10660.1	16636.7	24961.4	0.585326	0.000197062	0.00162301
WBGene00017765	gcst-1	2295.71	2019.71	2655.94	3768.36	3860.35	2727.46	3586.71	2414.39	1946.33	1794.36	2331.73	1268.22	1207.06	1807.67	2323.79	3485.72	0.584979	4.05116e-05	0.000411997
WBGene00012759	sup-1	2122.09	2265.75	2029.67	3033.29	3017.85	3580.3	3200.77	1974.43	2223.51	1924.89	1857.07	2290.36	1997.73	1960.9	2139.17	3208.05	0.584646	3.3008e-05	0.000344287
WBGene00021818	Y53G8B.2	313.505	345.702	408.912	541.052	606.967	545.697	441.404	226.613	395.483	445.111	239.063	205.376	422.277	474.064	356.04	533.78	0.584207	0.000733776	0.00498185
WBGene00019777	M57.1	278.532	299.765	237.209	411.04	396.34	374.719	447.306	313.401	259.05	186.176	240.795	229.983	248.859	192.339	271.835	407.351	0.58354	0.00205047	0.0118976
WBGene00007541	fipr-4	424.668	532.569	275.916	634.061	603.57	855.915	369.411	379.697	618.266	633.428	344.736	765.663	777.93	321.63	411.051	615.739	0.583001	0.000493823	0.00355006
WBGene00020710	T23B3.2	1287.74	1103.29	1462.95	1918.19	1944.33	1944.24	1889.54	1422.36	1393.69	1110.64	1474.22	1147.08	1195.31	2045.5	1284.66	1924.07	0.582776	2.01332e-05	0.000221738
WBGene00017881	asp-13	1017.95	1218.52	1097.71	1946.19	1679.35	944.987	2086.64	1020.96	610.494	543.549	815.932	274.465	379.167	403.035	1111.4	1664.29	0.582535	2.63821e-05	0.000281424
WBGene00008905	F17B5.1	368.462	426.678	465.485	677.065	717.942	467.886	653.845	611.132	389.438	442.971	531.828	222.411	156.762	279.331	420.208	629.185	0.582379	0.000489933	0.00353041
WBGene00000958	dgk-1	3725.84	4614.04	2860.4	5021.48	4898.77	7112.49	5325.18	4024.79	3966.92	3964.27	2710.25	5011.36	4780.25	2122.91	3733.43	5589.48	0.582214	4.33152e-05	0.000435075
WBGene00017074	D2096.7	1066.67	1094.72	1319.04	1684.16	1801.65	1637.09	1821.09	1645.36	1088.01	1247.6	1173.66	807.306	723.063	1019.16	1160.14	1736	0.581462	2.23327e-05	0.000244533
WBGene00020881	T28A11.19	684.465	1048.01	1028.24	872.084	1499.3	1812.16	1324.21	705.152	994.751	717.956	1191.85	1443.31	1180.61	1596.18	920.236	1376.94	0.58139	2.35389e-05	0.000254791
WBGene00015460	C05C8.1	273.536	283.414	319.587	357.034	429.18	530.339	431.963	288.088	245.234	268.565	305.758	224.304	218.487	319.235	292.179	437.129	0.581208	0.00129385	0.00806279
WBGene00019999	srab-14	271.038	330.909	325.542	448.043	465.417	524.196	411.899	280.856	266.821	302.804	291.899	377.626	355.653	266.561	309.163	462.389	0.580739	0.00108216	0.00692015
WBGene00302986	Y37E11AM.4	186.105	208.667	120.093	202.019	232.142	317.385	274.993	179.603	192.56	203.296	103.94	187.393	190.074	134.877	171.622	256.635	0.580485	0.00833904	0.0376119
WBGene00003775	nmr-2	198.595	222.682	169.718	289.028	260.452	350.147	278.533	194.068	159.747	118.768	138.587	230.929	209.669	117.319	196.998	294.54	0.58028	0.00488075	0.0243918
WBGene00002052	ifa-4	1326.46	1503.49	1174.13	2102.2	2123.25	1972.9	1782.14	1264.45	1220.12	1115.99	796.876	1106.38	975.841	1047.09	1334.7	1995.12	0.579967	2.52035e-05	0.000270268
WBGene00019113	F59E11.7	905.543	843.234	1098.7	1619.16	1552.52	1250.09	1251.04	895.604	714.978	425.852	658.289	611.395	676.035	734.241	949.16	1418.2	0.579339	4.35491e-05	0.000436706
WBGene00009968	fig-1	1402.65	1532.3	875.389	1733.17	1866.2	2138.76	1851.77	1481.42	1287.48	1410.23	842.783	1365.7	1243.32	770.155	1270.12	1897.48	0.579121	1.9181e-05	0.000212786
WBGene00016038	cst-2	1141.61	1033.99	737.431	1371.13	1279.61	1685.21	1463.48	1116.19	990.434	943.722	743.174	1191.56	1195.31	625.701	971.011	1449.86	0.578353	7.56629e-05	0.000701698
WBGene00008426	D2045.9	301.015	312.222	311.647	410.04	430.312	508.839	490.974	378.492	292.726	320.994	258.119	340.715	298.827	299.283	308.295	460.041	0.577454	0.00118872	0.00749561
WBGene00019884	R05D3.12	1959.72	2177.77	1789.49	2604.25	2946.51	2939.39	3301.09	2046.75	1563.8	1616.74	1481.15	1560.67	1468.66	1170	1975.66	2947.81	0.57731	3.02691e-05	0.000319539
WBGene00012538	Y37A1B.5	144.887	116.791	264.999	309.03	281.968	186.335	270.272	182.014	132.979	125.188	280.639	85.1788	101.895	373.505	175.559	261.901	0.577067	0.00899066	0.0400297
WBGene00004166	pqn-85	12860	15232.7	9888.33	16904.6	17305.4	23481.3	17783.6	15403.7	14259	14958.3	10232.9	16908.9	15870.2	7450.15	12660.3	18868.7	0.575683	0.000142698	0.00121627
WBGene00012245	rbm-25	6701.01	7496.45	6031.45	9485.92	8927.85	11538.5	10180.6	7643.37	6842.37	6912.07	5989.57	8018.17	7386.41	5256.21	6742.97	10033.2	0.573327	3.76891e-05	0.000387487
WBGene00012316	ctps-1	3694.61	4527.61	3926.35	5056.49	6485.26	5951.47	6591.56	4650.39	3207.04	3805.92	3164.99	3132.69	2792.32	2491.63	4049.53	6021.2	0.572297	4.23774e-05	0.000427767
WBGene00000739	col-166	283.528	187.645	367.227	573.055	545.817	273.36	267.911	145.852	320.358	119.838	229.535	121.143	248.859	980.052	279.467	415.036	0.57056	0.00220239	0.012641
WBGene00003482	mua-3	2530.52	2596.66	1810.33	3323.32	3237.53	4050.24	3114.62	2608.46	2705.34	2541.2	1908.17	3329.55	3369.4	1486.04	2312.5	3431.43	0.569353	6.31996e-05	0.000599317
WBGene00006957	wsp-1	2080.87	2068.76	1882.78	2826.27	3063.14	3090.92	2952.93	2355.33	1913.51	1967.69	1726.28	1971.42	1847.83	1527.54	2010.81	2983.31	0.569142	4.02095e-05	0.000409949
WBGene00008506	tkt-1	4100.55	4174.9	3357.64	5508.53	6591.71	5038.22	5870.44	4051.31	3411.69	3325.5	2836.71	3028.58	2865.8	2977.67	3877.7	5752.23	0.56892	5.83598e-05	0.000559942
WBGene00249826	F42A9.18	1471.35	1874.11	1649.54	2590.25	2335.01	2714.15	2240.07	1609.19	1341.88	1064.63	1077.52	2095.4	1819.42	968.081	1665	2469.87	0.568911	3.51672e-05	0.000364629
WBGene00021321	Y34B4A.5	124.902	174.408	189.568	244.024	246.863	244.693	231.324	139.825	111.391	105.928	99.6096	46.3751	48.988	90.184	162.96	241.726	0.568858	0.0111147	0.0472192
WBGene00006768	unc-32	9216.55	10128.9	7780.25	12412.2	12908.2	14819.8	13508.9	10343.4	9183.32	8759.92	6965.74	10184.6	9322.42	6042.33	9041.91	13412.3	0.568855	5.52194e-05	0.000536129
WBGene00003245	mig-13	222.326	249.934	209.419	336.032	343.117	356.29	312.76	229.024	240.916	231.116	173.234	230.929	222.406	254.59	227.226	337.05	0.568833	0.00596159	0.0286334
WBGene00044509	K07H8.12	377.205	476.509	402.957	617.06	628.482	680.841	558.247	429.118	412.753	423.712	388.91	526.216	457.548	438.15	418.89	621.158	0.568386	0.000682912	0.00467812
WBGene00016705	slcr-46.1	380.952	394.755	438.687	559.054	689.632	476.077	676.269	484.566	380.803	394.822	459.936	270.679	248.859	320.033	404.798	600.258	0.56838	0.000692911	0.00473864
WBGene00018060	arrd-18	397.19	487.409	397.994	541.052	629.615	757.628	606.636	366.438	369.578	283.545	276.308	444.823	321.361	307.264	427.531	633.733	0.567845	0.000661123	0.00455678
WBGene00006594	tom-1	7753.94	8606.75	6156.51	10131	9795.27	13372.1	11136.6	8990.99	8100.49	7435.29	6382.81	9951.73	9411.58	4989.65	7505.73	11108.7	0.565631	3.58282e-05	0.000370225
WBGene00014309	F07H5.5	98174.5	102739	95956.4	143044	156304	134538	151274	115156	85963.1	75602.6	77807.2	66452.7	60407.1	73031.5	98956.6	146290	0.563964	0.000204949	0.00168004
WBGene00004259	pyr-1	8303.51	9525.5	7326.67	11523.1	12164.3	12929.8	12964.8	9826.33	8671.26	8870.13	6844.48	9140.64	8964.81	5784.54	8385.23	12395.5	0.563894	4.1988e-05	0.000424538
WBGene00004378	rme-8	6820.92	7672.41	6003.66	9359.9	9599.36	11237.5	10201.9	8432.9	7609.16	7071.49	6040.67	8121.33	7998.77	4668.82	6832.33	10099.7	0.563855	4.97322e-05	0.000492244
WBGene00003759	nlp-21	4270.41	4789.22	3027.14	5218.5	5461.57	6916.94	6222.15	4418.95	4172.43	4581.65	3376.33	5910.47	4899.78	2926.59	4028.93	5954.79	0.563655	5.77805e-05	0.000556013
WBGene00013289	tag-273	1450.12	1712.16	1473.87	2023.2	2039.45	2682.41	2391.14	1606.78	1448.09	1335.33	1224.76	1369.49	1386.36	1573.83	1545.38	2284.05	0.56363	3.992e-05	0.000407464
WBGene00008924	F17E5.2	608.275	756.808	536.945	933.09	831.182	1106.75	874.547	731.671	593.224	673.017	544.821	720.234	703.468	488.43	634.009	936.393	0.562609	0.000427079	0.00315187
WBGene00009389	F35B12.10	3022.64	2717.35	3395.36	5126.49	4958.78	3513.75	4389.26	3605.32	3119.82	2578.65	3834.53	1991.29	1979.12	2171.6	3045.11	4497.07	0.56249	4.80972e-05	0.000477609
WBGene00003369	mlc-1	8403.43	8049.26	7132.14	12331.2	11258.3	10822.8	12014.7	7660.24	7392.42	7230.92	5703.73	6857.84	5916.77	6710.33	7861.61	11606.8	0.562068	3.96185e-05	0.000405174
WBGene00008076	lgc-43	251.054	323.901	239.194	371.036	362.368	413.624	455.567	313.401	240.053	141.237	153.312	254.59	222.406	210.695	271.383	400.649	0.562008	0.00329108	0.0176072
WBGene00001133	eat-2	209.836	225.018	231.254	288.028	313.675	333.766	374.132	317.017	310.86	465.441	295.364	258.376	265.515	232.244	222.036	327.4	0.560261	0.00624466	0.0297939
WBGene00000955	des-2	534.582	640.795	444.642	762.074	750.782	875.367	795.472	558.095	544.868	497.54	483.323	623.698	537.889	363.928	540.007	795.924	0.559653	0.000392892	0.00293324
WBGene00017166	aldo-2	45671.8	49396.5	39562.2	69737.7	66793.5	59670.4	68372.8	56178.3	41574.9	47348.7	34859.9	36044.8	31332.7	33936.3	44876.9	66143.6	0.55963	0.000129762	0.00112008
WBGene00003594	nft-1	1456.36	1491.82	1275.37	2036.2	2254.61	2056.86	1950.91	1630.89	1232.21	1231.55	1086.18	1028.77	889.623	1082.21	1407.85	2074.64	0.559372	4.29384e-05	0.000432001
WBGene00004234	ptr-20	181.109	278.742	146.891	211.02	300.086	329.67	350.527	221.792	139.023	66.3387	105.673	117.358	91.1177	154.031	202.247	297.826	0.558351	0.0063679	0.0302754
WBGene00021036	W05F2.4	11687.1	13254.3	8384.68	14081.4	15133.4	20257.3	15946	12556.5	11288.5	11858.6	7564.26	13866.2	13247.3	5789.33	11108.7	16354.5	0.558002	0.000191014	0.00157959
WBGene00044481	ZK185.5	1727.4	2089.79	2262.91	2960.29	3257.92	2389.6	3324.7	3496.83	1625.97	2207.37	2541.34	904.789	827.898	1979.26	2026.7	2983.12	0.557692	5.9352e-05	0.000568569
WBGene00007347	C05G5.1	562.061	549.698	557.788	846.082	736.061	894.82	799.013	640.061	632.945	652.687	604.587	685.216	583.937	450.92	556.516	818.994	0.55743	0.000438157	0.00322195
WBGene00012987	Y48C3A.3	1561.28	2000.25	1501.66	2181.21	2357.66	2882.06	2510.34	1980.45	1671.73	1586.78	1341.7	1744.27	1574.48	1112.53	1687.73	2482.82	0.556894	5.0081e-05	0.000494894
WBGene00021355	Y37E3.17	3884.47	4349.31	3471.78	5817.56	5469.5	6092.76	5577.75	3980.19	3482.49	3918.26	2863.56	3160.14	2984.35	2403.04	3901.85	5739.39	0.556738	8.54685e-05	0.000779039
WBGene00001215	ego-2	2237	2137.28	1786.51	2796.27	3117.5	3291.59	2876.21	2137.15	1962.73	2035.1	1733.21	2231.69	2162.33	1460.5	2053.6	3020.39	0.556582	6.30148e-05	0.000598028
WBGene00008041	ufc-1	1887.28	2369.31	2310.55	2926.28	3436.84	3405.23	3109.9	2352.92	1930.78	1917.4	2017.31	1507.67	1497.07	1771.76	2189.04	3219.56	0.556562	8.26904e-05	0.000757107
WBGene00008389	D1086.2	2625.45	3630.65	2905.06	4715.45	4172.9	5318.75	3755.48	2735.03	2346.13	2135.68	2199.21	2927.31	2601.26	1972.87	3053.72	4490.65	0.556354	5.75833e-05	0.000554671
WBGene00006759	unc-22	41086.6	36006.8	25835.9	54510.3	50877.6	50450.8	45972.2	36209.9	35283.5	34027.5	21711.4	38699.6	42594.1	14848.4	34309.8	50452.7	0.556313	4.44933e-05	0.000445444
WBGene00021050	W05H9.3	4029.35	3560.58	6118.79	7111.69	6545.28	6963.01	6245.76	4789.01	4487.61	3597.27	5531.36	4056.41	4588.22	7461.33	4569.57	6716.43	0.555635	4.27304e-05	0.000430618
WBGene00008454	E02A10.4	1242.78	1551.77	1225.74	1518.15	1914.89	2372.19	2072.48	1224.67	1233.94	1209.08	1001.29	1384.63	1162	1087	1340.1	1969.43	0.555438	5.40577e-05	0.000526105
WBGene00002024	hsp-43	2697.89	2501.67	2745.27	3578.35	4124.2	4146.48	3710.63	2276.98	2239.92	2386.05	1985.26	2182.47	2017.33	1882.69	2648.28	3889.91	0.554684	7.38276e-05	0.000687295
WBGene00001475	fmi-1	2544.26	2771.07	1913.55	3338.32	3217.15	4198.69	3397.87	2721.77	2701.03	2644.99	1968.8	3565.21	3575.15	2009.59	2409.63	3538.01	0.554128	9.8486e-05	0.000877394
WBGene00003410	mrp-4	203.591	182.195	168.726	265.026	280.835	252.884	286.795	209.738	140.75	163.707	141.186	74.7681	65.644	260.975	184.837	271.385	0.554086	0.0103339	0.0446792
WBGene00016762	ugt-24	262.295	256.941	393.032	437.042	449.563	438.195	460.288	445.994	401.527	344.533	478.126	248.912	305.685	439.747	304.089	446.272	0.553429	0.00204712	0.0118895
WBGene00007554	pptr-2	2755.35	2897.2	2321.47	3304.32	3764.1	4573.41	3958.48	3006.24	3073.19	2580.79	2245.11	3145.94	2962.8	2095.78	2658.01	3900.08	0.553158	7.4613e-05	0.000694077
WBGene00013119	Y51H4A.25	1261.51	1201.39	1343.85	1686.16	1786.93	1706.71	2261.31	946.23	885.087	852.773	1159.8	635.056	695.63	683.164	1268.92	1860.28	0.551918	4.8483e-05	0.000481049
WBGene00016146	C26F1.1	263.544	355.824	335.467	485.047	536.758	344.004	500.416	283.266	255.596	184.036	165.438	87.0717	139.126	565.845	318.278	466.556	0.551762	0.00202014	0.0117448
WBGene00004130	ketn-1	13482	10741.7	8584.18	17240.7	16724.4	15697.2	14457.8	11204.1	11250.5	12153.9	7704.58	13136.5	14453.4	5802.9	10935.9	16030	0.551699	0.000206842	0.00169214
WBGene00045383	sup-46	1602.5	1668.56	1691.23	2371.23	2470.9	2653.74	2199.94	1718.88	1604.38	1464.8	1465.56	1757.52	1617.58	1834.8	1654.1	2423.95	0.55132	5.9542e-05	0.000569942
WBGene00010809	M01F1.3	11107.6	13471.5	9395.05	14621.4	16838.8	17930.2	16948	12074.4	9375.88	9478.95	7721.91	8165.81	6867.14	6354.38	11324.7	16584.6	0.550371	0.000255007	0.0020225
WBGene00004024	php-3	751.913	657.146	668.948	1146.11	1125.61	857.962	927.658	744.93	636.399	653.757	779.553	486.466	504.577	545.892	692.669	1014.33	0.550295	0.000459999	0.00335228
WBGene00044079	tag-241	8395.94	7976.07	5974.88	10911.1	10272	12184.5	10230.2	10113.2	9732.5	10459	7295.75	11811.5	12444.9	5292.12	7448.96	10899.4	0.549142	6.35998e-05	0.000601917
WBGene00018756	plpp-1.1	9919.75	11183.9	8497.83	14070.4	14559.3	14195.3	14925.1	10507.4	8754.16	8128.63	6865.26	8898.35	7644.09	6453.34	9867.17	14437.5	0.549114	0.000128632	0.0011119
WBGene00014213	ZK1073.1	6552.38	6663.34	5702.93	9648.93	9278.89	9553.28	8424.45	6922.55	6499.56	8910.79	5267.18	6497.25	6086.27	4102.97	6306.22	9226.39	0.548991	7.76418e-05	0.000716792
WBGene00012118	grsp-2	720.687	846.348	552.825	1009.1	968.203	1156.92	997.291	743.725	500.83	541.41	424.423	686.163	447.751	383.88	706.62	1032.88	0.547662	0.000342325	0.00260671
WBGene00018750	F53C3.6	1166.59	921.095	1072.9	1594.15	1388.32	1643.23	1531.93	1258.43	1593.16	1413.44	1618.01	1744.27	1669.51	1675.19	1053.53	1539.41	0.547151	0.000229224	0.00184558
WBGene00011978	T24B8.4	2074.63	2142.73	1646.57	2708.26	2663.41	3382.71	2666.13	2061.21	1996.41	1771.89	1383.27	2278.06	2124.12	1422.19	1954.64	2855.13	0.54665	7.3611e-05	0.000685801
WBGene00000973	dhs-9	1752.38	1364.12	1331.94	2230.22	2564.89	2020	1847.05	1092.08	1444.63	964.051	1119.09	809.199	1279.57	1628.1	1482.82	2165.54	0.546387	5.8495e-05	0.000560799
WBGene00002295	let-19	14326.3	15421.1	10577.1	18367.8	18229.4	23215.1	18674.7	15600.1	14439.4	14283.2	10854	17587.5	17102.7	8211.53	13441.5	19621.8	0.545758	0.000272416	0.00214663
WBGene00019436	K06A9.2	1536.3	1391.37	1202.92	1946.19	2040.59	2097.81	1946.19	1758.66	1958.42	2085.39	1362.49	1826.61	1996.75	1041.51	1376.86	2007.69	0.544154	7.83596e-05	0.000721783
WBGene00011688	T10C6.6	1392.66	1661.55	1372.63	2039.2	2238.76	1992.36	2333.31	1689.95	1220.99	1274.35	1154.6	986.182	888.643	976.86	1475.62	2150.9	0.543626	6.21892e-05	0.000592496
WBGene00000102	akt-1	4533.96	4514.38	4160.58	6088.59	6076.46	6934.34	6559.7	5439.92	4668.94	4247.82	4317.86	4861.82	4569.6	4276.95	4402.97	6414.77	0.542921	7.09541e-05	0.000664087
WBGene00002174	itx-1	3249.96	3456.25	2896.13	4360.42	4642.84	4647.12	4990	3752.37	3249.35	2937.09	3026.4	2362.29	2339.67	2150.05	3200.78	4660.1	0.541937	9.38659e-05	0.000840527
WBGene00017250	F08D12.7	367.213	477.287	414.867	518.05	545.817	719.746	660.927	323.044	352.308	340.253	348.2	442.93	356.633	392.659	419.789	611.135	0.541826	0.00123495	0.00773919
WBGene00011361	lyst-1	793.13	696.077	625.278	1019.1	1113.15	895.844	1070.46	746.136	636.399	842.074	744.04	422.108	523.192	527.536	704.828	1024.64	0.539772	0.00046802	0.00339453
WBGene00021545	Y43H11AL.1	2244.5	2440.16	2246.04	3236.31	3219.42	3588.49	3389.61	2509.62	2066.35	2073.62	2182.75	2269.54	2078.07	1976.07	2310.23	3358.46	0.539761	0.000153223	0.00129245
WBGene00000526	clc-5	320.999	265.506	292.789	400.039	459.755	447.41	396.556	306.169	365.26	302.804	267.647	294.34	289.029	288.11	293.098	425.94	0.539267	0.00312324	0.0168569
WBGene00020360	math-41	1241.53	1347.77	1498.68	2080.2	1953.39	1693.4	2191.68	1405.48	1288.34	1303.23	1552.18	800.681	829.857	1308.07	1362.66	1979.67	0.538831	9.59675e-05	0.000857459
WBGene00011931	srsx-19	233.568	373.732	269.961	355.034	346.515	549.792	447.306	300.142	220.192	175.477	209.613	335.983	237.102	176.377	292.42	424.662	0.53827	0.00323857	0.0173769
WBGene00007679	C18D11.1	805.621	699.191	696.738	1066.1	1121.08	1101.63	971.326	574.97	657.987	510.38	535.293	485.519	497.718	934.561	733.85	1065.03	0.537343	0.000230951	0.00185826
WBGene00000134	amt-2	660.734	867.371	494.267	760.073	853.83	1339.16	958.343	629.213	696.844	646.267	495.449	887.753	845.533	405.429	674.124	977.851	0.536601	0.000880119	0.00579815
WBGene00007150	acly-2	184.856	242.926	164.756	259.025	310.278	243.669	332.824	150.674	122.617	126.258	153.312	136.286	137.166	217.878	197.512	286.449	0.536334	0.0102419	0.0443597
WBGene00001635	gly-10	958.002	1060.47	858.517	1316.13	1452.87	1426.18	1367.88	981.186	868.68	934.092	783.018	830.967	790.667	715.885	958.995	1390.77	0.536285	0.000122445	0.00106218
WBGene00004382	rnh-1.0	1572.52	1868.66	1858.96	2360.23	2539.98	2690.6	2656.69	2032.29	1594.88	1546.12	1781.71	1607.99	1326.6	1521.16	1766.72	2561.87	0.53613	8.42081e-05	0.000768698
WBGene00017885	dip-2	4974.86	5089.77	3684.18	6431.62	6507.91	7520.99	6108.85	4631.1	4443.57	4213.58	3123.41	4953.62	4958.57	3106.16	4582.94	6642.34	0.53542	7.94845e-05	0.000731042
WBGene00000969	dhs-5	239.813	283.414	207.434	344.033	330.661	391.1	345.806	259.159	238.326	175.477	192.29	208.215	266.495	258.581	243.553	352.9	0.535022	0.00993238	0.043311
WBGene00004321	rcan-1	1804.84	1659.99	1386.53	2172.21	2395.03	2410.08	2394.68	1823.75	1768.45	1888.51	1536.59	1746.17	1683.23	1241.03	1617.12	2343	0.534928	9.25506e-05	0.000831186
WBGene00006359	swp-1	1460.11	1398.38	1019.3	1803.17	1750.69	2086.55	1847.05	1265.66	1094.05	1212.29	1067.12	1334.47	1231.56	963.292	1292.6	1871.87	0.534204	8.58313e-05	0.000781762
WBGene00012347	W08G11.3	1903.51	2135.72	1689.24	2624.25	2794.77	2733.6	2902.18	2041.93	1619.92	1755.84	1519.26	1650.58	1494.13	1342.38	1909.49	2763.7	0.53341	8.06027e-05	0.000739922
WBGene00044008	gip-2	583.294	620.551	738.424	925.089	896.862	1092.42	833.24	567.738	569.046	582.069	601.122	489.305	452.649	730.251	647.423	936.902	0.533189	0.000982001	0.00639007
WBGene00018646	mul-1	337.237	302.1	180.636	437.042	458.622	298.956	387.114	198.889	164.928	132.677	173.234	89.911	110.713	144.454	273.324	395.434	0.532822	0.00574721	0.0278226
WBGene00022853	ZK1127.6	1906.01	1905.26	1603.89	2325.22	2237.62	3200.47	2681.47	2242.02	1838.39	1857.48	1570.37	2498.58	2250.51	1397.45	1805.05	2611.2	0.532671	8.61482e-05	0.00078348
WBGene00018417	F44E2.3	2399.38	2564.74	1952.26	3155.3	3090.32	3884.38	3197.23	2408.37	2160.48	2300.46	2045.03	2866.74	2475.85	1858.75	2305.46	3331.81	0.531253	0.000192158	0.00158582
WBGene00003210	mel-28	3298.67	3372.93	2526.92	4106.4	4287.27	5010.58	4318.45	3030.35	2757.15	2827.96	2469.45	2937.72	2927.52	2242.63	3066.18	4430.67	0.531086	0.000120974	0.00105091
WBGene00013481	Y69H2.3	6913.35	8851.23	6415.55	9382.91	10779.3	10592.5	11979.3	7703.64	5754.36	5556.4	5127.73	5658.71	4039.55	4944.16	7393.38	10683.5	0.531078	0.000115423	0.00100607
WBGene00004758	sek-1	6955.82	7725.36	6670.63	9392.91	10043.3	10340.6	11350.2	8706.52	6360.54	7527.3	5679.48	6390.31	5592.47	5079.03	7117.27	10281.7	0.53069	0.000130175	0.00112286
WBGene00015466	hyls-1	385.948	377.625	486.327	519.05	587.716	686.984	613.717	423.091	391.165	391.612	381.115	391.823	358.592	517.161	416.634	601.867	0.530665	0.00164964	0.00989136
WBGene00004313	rbc-1	14636.1	14651.1	10400.5	18009.7	18070.9	22887.5	17466.2	15476	16205.3	16974.2	11489.7	18489.5	19250.3	8570.67	13229.2	19108.6	0.530494	0.000441102	0.00323581
WBGene00022014	Y61A9LA.1	1521.31	2124.05	1349.81	2217.21	2166.28	2928.13	2308.52	1816.52	1308.2	1032.53	1043.73	1455.61	1065	1072.63	1665.05	2405.04	0.53049	0.000109371	0.000962432
WBGene00007602	C15C6.3	2731.62	3024.12	2359.18	3656.35	3636.14	4604.12	3724.79	2880.88	2581	2449.18	2194.87	3084.42	2836.41	2089.39	2704.97	3905.35	0.529839	0.000147689	0.00125201
WBGene00017971	F32A5.8	597.034	796.517	943.872	1096.11	1182.23	936.796	1284.09	763.011	560.411	528.57	705.062	366.269	344.876	786.117	779.141	1124.8	0.529717	0.000287627	0.00224043
WBGene00006588	tnt-3	8247.31	9855.63	6162.46	10997.1	10771.4	12905.3	12027.7	8770.41	7342.34	9063.79	5170.17	7964.22	7628.42	4039.92	8088.47	11675.4	0.529528	0.000109639	0.000964094
WBGene00007372	C06B8.7	484.621	438.357	479.38	679.066	630.747	678.793	709.316	519.523	544.868	644.128	485.921	482.68	532.01	526.738	467.453	674.481	0.528956	0.00091674	0.00601993
WBGene00000072	add-1	730.679	708.534	618.331	1045.1	960.276	994.13	958.343	649.704	695.117	655.897	575.137	763.77	726.982	454.91	685.848	989.463	0.528756	0.000941621	0.00615025
WBGene00004106	pqn-15	7950.04	8514.09	6089.02	10272	9865.48	12991.3	10252.6	9494.85	8633.27	9192.19	6731.87	10741.1	10376.6	5058.28	7517.72	10845.3	0.528709	0.000120661	0.00104893
WBGene00004013	pha-4	3451.05	2984.41	2638.08	4264.41	4568.11	4207.91	4411.68	3725.86	3574.02	3782.38	3056.71	3221.65	3243.99	2190.75	3024.51	4363.03	0.528626	0.000130807	0.00112671
WBGene00019847	R03G5.6	760.656	713.985	584.585	981.095	897.994	1035.08	1045.68	730.466	704.616	668.737	638.367	732.538	757.355	584.201	686.409	989.963	0.528307	0.000933833	0.00611245
WBGene00022491	Y119D3B.14	554.567	628.338	590.54	778.075	861.757	925.534	843.862	632.829	561.275	533.92	538.758	537.573	512.415	469.276	591.148	852.307	0.527853	0.000795926	0.00534124
WBGene00021395	pnc-1	1520.06	1711.38	1321.02	1987.19	2049.65	2605.63	2109.06	1511.56	1442.04	1446.61	1181.46	1351.5	1248.21	1051.08	1517.49	2187.88	0.527848	0.000112642	0.000985533
WBGene00014300	D2023.1	258.548	341.809	292.789	438.042	425.783	461.743	390.655	306.169	256.459	279.265	226.07	304.751	276.292	203.512	297.715	429.056	0.527231	0.00375508	0.0196506
WBGene00008690	F11C1.1	257.299	280.299	309.662	360.035	403.135	439.219	424.881	325.455	310.86	273.915	368.988	339.769	387.985	314.447	282.42	406.818	0.52654	0.00509931	0.0252811
WBGene00015061	cpna-2	13425.8	15383.8	10397.5	17180.7	17733.4	21326.2	19048.8	14191	13501.7	12253.4	9281.88	16979.9	16344.4	9208.34	13069	18822.3	0.526292	0.000509839	0.00364802
WBGene00219303	Y13C8A.4	539.578	692.184	419.83	673.065	596.775	1212.2	689.252	571.354	567.319	1256.16	504.111	865.985	890.602	586.595	550.531	792.824	0.526178	0.000925048	0.00606795
WBGene00014006	ZK596.1	1461.36	1038.66	1763.68	1345.13	2161.75	1705.69	2971.81	1468.16	1555.16	960.841	2026.84	616.127	701.509	1130.89	1421.23	2046.09	0.525728	0.000131512	0.00113119
WBGene00015919	C17G10.7	660.734	727.221	627.263	1041.1	1079.18	851.819	895.791	646.088	474.061	392.682	394.107	438.198	478.123	350.361	671.739	966.972	0.525573	0.00118995	0.00749948
WBGene00018522	F46H5.7	2419.36	2590.43	2350.25	3672.35	3752.78	2900.49	3800.33	2633.77	2071.54	2357.16	2176.69	1343.93	1281.53	1675.19	2453.35	3531.49	0.525523	0.000225397	0.0018256
WBGene00016262	C30F12.3	1126.62	999.734	1018.31	1434.14	1447.21	1781.45	1372.6	1303.03	1393.69	831.374	1005.62	1044.86	1163.96	997.61	1048.22	1508.85	0.525506	0.000436253	0.00321181
WBGene00018395	mtch-1	5780.48	5904.19	5493.51	7322.71	7690.13	9787.73	8161.26	5656.89	5725	5372.37	5099.14	6395.04	5704.17	5556.29	5726.06	8240.46	0.525181	9.93674e-05	0.000883957
WBGene00020697	T22F3.7	500.859	703.084	545.878	731.071	736.061	1001.3	888.71	530.371	473.198	433.342	368.988	573.538	538.868	272.148	583.273	839.285	0.524988	0.000847429	0.00561916
WBGene00006614	trp-1	1149.1	1213.85	882.337	1235.12	1238.85	2163.33	1588.58	1219.85	1138.96	981.171	845.382	1592.84	1638.16	763.77	1081.76	1556.47	0.524894	0.00036667	0.00275261
WBGene00020929	W02C12.2	478.376	633.009	523.05	738.071	637.542	900.963	858.024	421.886	425.705	466.511	369.855	553.662	392.884	419.794	544.812	783.65	0.524451	0.000898178	0.00590438
WBGene00017017	D1014.4	711.944	801.967	1040.15	1299.13	1117.68	1225.51	1255.76	771.449	658.85	629.148	1001.29	654.931	603.532	934.561	851.352	1224.52	0.524388	0.0006854	0.00469253
WBGene00021872	clec-85	1378.92	1863.99	1809.34	2305.22	2200.25	2549.31	2633.08	1808.08	1258.12	1363.15	1253.35	582.055	545.727	763.77	1684.08	2421.97	0.524217	0.00014035	0.00119793
WBGene00004010	pha-1	1077.91	1321.3	907.15	1545.15	1457.4	1725.14	1612.19	1147.53	955.03	893.433	793.412	1236.04	1207.06	748.607	1102.12	1584.97	0.524175	0.000283483	0.00221385
WBGene00000982	dhs-19	494.614	495.974	389.062	676.065	736.061	618.388	614.898	263.98	325.539	301.734	300.561	330.305	363.491	393.457	459.883	661.353	0.524153	0.00117452	0.00742141
WBGene00016405	hecd-1	38287.6	41721	28569.3	48024.6	50578.7	57290	52246.2	44107.6	40148.4	42340.2	29344.1	43780	43429.8	23359.2	36192.6	52034.9	0.523784	0.000143988	0.0012247
WBGene00012121	T28C6.7	15636.5	17626.2	11488.2	20661	20204.3	24649.5	20216.1	17802.4	16355.5	17214.9	11604.9	19607.2	19195.5	8473.3	14917	21432.7	0.52286	0.0005759	0.00403328
WBGene00001676	gpa-14	425.917	441.471	402.957	536.052	560.538	731.008	605.456	390.546	382.53	395.892	345.602	485.519	437.953	324.024	423.449	608.264	0.52251	0.00188338	0.0110541
WBGene00003030	lin-45	3043.87	3021.78	2447.52	4065.39	3906.78	4325.64	4000.97	3234.06	2879.77	3151.09	2511.89	3356.05	3187.16	2006.39	2837.72	4074.7	0.521958	0.000160854	0.00135308
WBGene00002200	kin-16	329.742	461.715	428.762	496.048	548.082	603.031	688.072	371.26	215.875	142.307	210.479	236.608	169.499	199.522	406.74	583.808	0.521388	0.00186009	0.0109384
WBGene00003647	nhr-57	500.859	460.158	397.002	711.069	635.277	618.388	633.781	439.967	505.147	658.037	403.635	479.841	539.848	425.381	452.673	649.629	0.521147	0.00145661	0.0089044
WBGene00018051	che-10	5379.55	6535.65	3884.66	7460.72	6943.88	8505.91	7315.04	5523.09	4908.13	4506.75	3426.57	6014.57	5602.27	2695.14	5266.62	7556.39	0.52082	0.000108194	0.000953447
WBGene00002018	hsp-16.41	1067.92	1191.27	1669.39	2081.2	1961.32	2246.26	1226.25	661.758	1257.26	907.342	1175.39	680.484	945.469	1916.21	1309.53	1878.76	0.520735	0.000145484	0.0012357
WBGene00012432	Y11D7A.8	365.964	420.449	355.317	518.05	467.682	631.698	566.508	558.095	499.966	513.59	456.472	711.717	677.994	308.062	380.577	545.984	0.520673	0.0021212	0.0122498
WBGene00007588	C14C10.5	4051.83	4109.5	3311.99	5186.5	5635.96	5741.59	5378.29	4541.9	4106.8	4075.55	3196.17	4113.19	4123.81	2989.64	3824.44	5485.58	0.520397	0.000279965	0.0021948
WBGene00002163	ist-1	4466.51	4768.98	4404.74	6654.64	5947.37	6878.03	6596.28	6423.52	5381.33	5685.87	4918.98	5364.37	4778.29	3485.25	4546.74	6519.08	0.519835	0.000137283	0.00117668
WBGene00008513	F02A9.1	1664.95	1880.34	1575.11	2250.22	2136.84	3072.49	2325.05	1675.49	1583.66	1658.47	1451.7	2244.94	2214.26	1425.39	1706.8	2446.15	0.519219	0.000164602	0.00137796
WBGene00010977	R02D5.3	508.353	559.041	573.668	741.071	776.827	750.461	867.466	591.846	452.474	513.59	552.616	294.34	270.414	383.88	547.021	783.956	0.519178	0.00103099	0.00663868
WBGene00006811	unc-79	6107.73	7205.25	4497.04	7295.7	7563.31	11143.3	7994.85	6926.16	7168.77	7306.89	4809.84	9293.96	9011.84	3607.36	5936.67	8499.28	0.517687	0.000139859	0.00119585
WBGene00004208	ptc-1	18142.1	17304.6	14007.2	22018.1	23843.8	25754.2	22767.7	20753.2	20127.3	18869.1	14922.4	19819.2	20472.1	12083.9	16484.6	23596	0.51742	0.000928701	0.00608729
WBGene00013295	Y57G11B.2	399.688	368.282	917.075	935.09	853.83	614.293	811.995	725.644	666.622	710.466	1088.78	314.215	405.621	777.338	561.681	803.802	0.517088	0.0012171	0.00764301
WBGene00010812	mrpl-35	291.023	343.367	382.114	397.038	548.082	521.125	473.271	285.677	291.863	297.454	297.096	260.269	242.001	348.765	338.835	484.879	0.517044	0.00362609	0.0191066
WBGene00015778	got-2.2	2164.56	2152.08	1770.63	2853.28	2979.35	3040.75	2740.48	2132.33	2082.76	2979.89	1567.77	1927.88	1869.38	1912.22	2029.09	2903.46	0.516944	0.000200891	0.00165342
WBGene00004116	pqn-27	1407.65	1497.27	1442.11	2015.19	2008.88	2237.05	2025.27	1406.69	1387.64	1473.36	1345.16	1480.22	1369.71	1450.13	1449.01	2071.6	0.515678	0.000165603	0.0013854
WBGene00013577	Y76A2B.5	3724.59	3831.54	3317.94	5108.49	5438.92	5293.16	4882.59	4162.21	3747.59	3947.15	3106.95	3554.8	3248.89	2862.74	3624.69	5180.79	0.515315	0.000312928	0.00239781
WBGene00011326	T01D3.1	4861.2	5435.47	3489.65	5913.57	5726.55	8448.57	6179.66	5536.35	5059.24	4780.67	3543.5	6972.36	6406.65	2948.94	4595.44	6567.09	0.515051	0.00015293	0.00129087
WBGene00194934	ZK809.9	309.758	348.817	326.534	447.043	431.445	536.482	461.468	392.957	369.578	403.382	340.405	484.573	408.56	257.782	328.37	469.11	0.514604	0.00406024	0.0209513
WBGene00021186	Y9D1A.1	638.251	616.658	523.05	632.061	626.218	1239.85	887.53	632.829	510.328	973.681	575.137	638.841	652.521	577.816	592.653	846.414	0.514175	0.00109864	0.00701884
WBGene00021531	Y42G9A.1	519.594	730.335	730.484	993.096	979.527	769.914	1027.98	977.57	576.818	717.956	630.572	277.304	284.131	568.239	660.138	942.628	0.513922	0.00157757	0.00954826
WBGene00020933	W02D3.4	651.991	693.741	858.517	990.096	1123.34	961.368	1117.67	959.489	759.88	726.516	876.564	585.841	571.2	1153.24	734.749	1048.12	0.51248	0.000552469	0.00390396
WBGene00004375	rme-4	1993.44	1969.88	1433.18	2347.23	2466.37	2881.03	2569.35	2229.97	2068.08	2044.73	1710.69	2479.65	2270.11	1360.74	1798.83	2566	0.512457	0.000167012	0.00139336
WBGene00001779	gst-31	382.201	369.061	274.924	450.043	603.57	460.72	434.323	312.196	352.308	212.926	419.226	311.376	425.216	255.388	342.062	487.164	0.51015	0.00391927	0.0203875
WBGene00003071	lrp-1	24644.5	32785.7	21219.8	34561.3	32446.7	43327.1	38993.5	33579.7	23381	21511.9	19467.2	29117.9	25273.9	14606.6	26216.6	37332.1	0.509936	0.000287804	0.00224043
WBGene00021986	Y59C2A.3	7076.97	7809.45	5536.19	8623.83	8618.7	11940.8	9584.61	8385.89	7336.29	7905.01	5867.44	8795.19	8031.1	4221.89	6807.54	9691.99	0.509661	0.000270508	0.00213298
WBGene00000079	adr-1	2721.62	2689.32	2005.85	3460.33	3662.18	3685.76	3265.69	2984.54	2555.96	2281.2	2069.28	2597.01	2655.15	1790.91	2472.26	3518.49	0.509124	0.000357859	0.00269966
WBGene00016601	acin-1	4717.56	5560.83	3848.93	6102.59	5980.21	8228.45	6493.6	6079.98	4866.68	6093.53	4135.1	6578.65	5513.11	3385.49	4709.11	6701.21	0.508968	0.000176834	0.00147029
WBGene00002986	lig-4	1005.46	1103.29	971.662	1321.13	1310.19	1760.97	1451.68	1229.5	1185.58	1135.25	996.962	1137.61	1064.02	849.166	1026.81	1460.99	0.508785	0.000677286	0.00465001
WBGene00008398	D2005.3	1818.58	2514.13	2941.78	3180.31	3409.66	3836.26	3374.27	2320.37	1883.29	1557.89	2226.92	1794.43	1674.41	2423	2424.83	3450.12	0.508763	0.000390569	0.00291947
WBGene00007353	txt-13	314.754	309.886	428.762	557.054	495.992	456.624	487.433	227.818	268.548	182.966	239.929	222.411	250.819	319.235	351.134	499.276	0.507814	0.00385394	0.0201076
WBGene00016599	C42D8.1	1067.92	1256.68	1246.59	1517.15	1688.41	1535.73	2025.27	1542.9	1069.88	1352.45	1201.38	577.323	562.383	916.205	1190.39	1691.64	0.506985	0.000237746	0.0019029
WBGene00045338	M01B2.13	537.08	710.092	936.925	1063.1	1156.18	849.772	1068.1	812.432	600.132	578.859	931.133	329.358	399.742	634.48	728.032	1034.29	0.506567	0.000798082	0.0053471
WBGene00016650	ubr-4	11327.4	11001	9084.4	13794.3	14484.5	16552.1	14666.7	11888.7	11716.8	11469.1	9771.26	12747.5	13110.2	7821.26	10470.9	14874.4	0.506444	0.000485918	0.00350456
WBGene00018384	F43C11.7	7298.05	7223.16	11293.7	12380.2	13442.7	10556.6	12509.2	10396.5	7560.8	10714.8	12252.8	3874.69	4150.27	8120.55	8604.97	12222.2	0.50626	0.000268889	0.00212295
WBGene00019478	cri-2	930.523	1012.19	1420.27	1740.17	1645.38	1458.95	1520.13	953.462	969.71	589.559	1133.82	873.556	826.918	1385.48	1121	1591.16	0.505293	0.00041463	0.00307113
WBGene00017445	sid-5	535.831	638.459	780.109	852.082	904.788	995.154	945.361	559.3	552.64	515.73	675.613	427.787	402.682	640.865	651.467	924.346	0.504742	0.00174846	0.0103668
WBGene00021493	Y40B10A.9	935.519	985.719	735.446	1213.12	1222.99	1341.21	1243.96	864.264	1051.74	955.492	698.133	1124.36	1004.25	816.444	885.561	1255.32	0.503389	0.000992899	0.00645067
WBGene00004879	smg-1	25241.5	27426.5	18224.4	30922	31755.9	39732.5	31578.1	27979.5	27291.8	29834.2	20630.4	32313.1	34231.9	15292.2	23630.8	33497.1	0.503368	0.000814185	0.0054316
WBGene00016249	mrpl-32	1120.37	1590.7	1561.21	1943.19	2056.44	2306.67	1767.98	1430.8	1180.4	1048.58	1160.67	917.092	858.27	1192.34	1424.09	2018.57	0.503288	0.000272701	0.0021475
WBGene00021215	Y18H1A.11	352.225	316.894	428.762	609.059	577.524	383.933	503.956	364.027	284.091	324.204	400.171	208.215	198.891	314.447	365.96	518.618	0.502986	0.00407276	0.0209982
WBGene00008388	D1086.1	629.508	735.786	634.211	1091.11	997.645	929.63	757.705	473.718	404.981	344.533	323.948	496.877	424.236	327.216	666.501	944.021	0.502211	0.00209538	0.0121121
WBGene00009800	rrc-1	985.48	1109.52	881.344	1269.12	1311.32	1692.38	1347.82	1116.19	1136.37	1173.77	859.241	1456.56	1202.17	830.81	992.114	1405.16	0.502156	0.000509248	0.00364593
WBGene00004855	sma-1	6489.93	6623.63	6123.76	8667.84	8965.22	8670.74	10018.9	7721.72	6910.59	6710.91	5957.52	5413.59	5651.26	5250.62	6412.44	9080.68	0.501928	0.000311781	0.00239352
WBGene00000652	col-76	363.466	265.506	329.512	482.047	457.49	400.314	469.73	276.034	254.732	225.766	319.617	130.608	164.6	499.603	319.494	452.395	0.501792	0.00501452	0.0249684
WBGene00001081	dpy-22	11100.1	12769.2	9281.91	14287.4	13841.3	19372.7	15063.2	13120.7	12499.2	13633.7	9825.83	15075.7	15330.3	7516.39	11050.4	15641.2	0.501251	0.000732052	0.0049729
WBGene00017070	praf-3	1360.19	1549.43	1634.66	1941.19	2203.65	2054.81	2374.61	1353.65	1099.23	1021.83	1223.03	963.467	883.744	1420.6	1514.76	2143.57	0.500925	0.000246894	0.00197095
WBGene00012629	slc-36.3	398.439	416.556	387.077	491.047	629.615	598.935	547.625	414.654	424.842	398.032	519.702	327.465	352.714	351.957	400.691	566.806	0.500366	0.00288909	0.0158168
WBGene00007053	chd-7	16399.7	16039.3	11614.3	19627.9	19959.7	23388.2	20072.1	15963	15652.7	15035.3	11756.5	17996.4	17574.9	9684	14684.4	20762	0.499655	0.00093231	0.00610576
WBGene00011860	pigc-1	325.995	330.909	554.81	564.054	575.26	529.316	614.898	400.189	280.637	251.445	433.951	275.412	311.564	599.364	403.905	570.882	0.499177	0.00294557	0.0160469
WBGene00010540	K03H1.5	1252.77	1364.9	1230.71	1620.16	1709.93	1863.35	2058.31	1403.07	1301.29	1423.07	1300.12	891.539	945.469	868.32	1282.79	1812.94	0.499041	0.000250921	0.00199268
WBGene00020490	tmc-1	1592.51	1781.46	1148.33	2028.2	1952.26	2495.05	2045.33	1588.7	1613.88	1597.48	1069.72	2243.99	2081.01	1015.97	1507.43	2130.21	0.498904	0.000250821	0.00199268
WBGene00016655	acbp-1	969.243	972.483	1021.29	1508.15	1476.65	1340.18	1255.76	900.425	730.521	630.218	800.341	579.216	505.556	1048.69	987.671	1395.18	0.498354	0.000508545	0.00364303
WBGene00004076	pod-2	10299.5	9024.08	10410.4	14864.4	14904.7	11705.3	14521.5	10455.5	8875.05	9801.01	8619.26	7135.15	6632.98	7320.06	9911.31	13999	0.498175	0.000535515	0.00380499
WBGene00019361	clik-3	726.932	676.611	659.023	882.085	929.701	1036.11	1036.24	658.142	644.171	760.755	528.364	601.931	442.852	481.247	687.522	971.033	0.498114	0.00208091	0.0120399
WBGene00007155	B0379.1	1096.64	1189.71	1051.06	1616.16	1484.58	1609.45	1572.06	1014.94	939.487	894.503	852.311	1053.38	934.692	816.444	1112.47	1570.56	0.497508	0.000620911	0.00431857
WBGene00020276	T05H4.15	716.94	748.243	859.509	1183.11	1121.08	939.868	1131.84	688.277	580.272	883.803	694.668	501.609	490.86	439.747	774.898	1093.97	0.497501	0.000607412	0.00423696
WBGene00000122	aly-3	5864.17	6583.92	5493.51	7761.75	7975.5	9649.52	8384.33	6724.86	6150.71	6143.82	5364.19	7315.92	6992.55	5482.87	5980.53	8442.77	0.497442	0.000262623	0.00207751
WBGene00000396	cdh-4	4322.87	4640.51	3366.58	5674.55	5365.32	6679.41	5480.97	4209.22	4408.16	3809.13	3265.46	5378.57	5378.89	3129.3	4109.99	5800.06	0.496934	0.000449177	0.00328715
WBGene00018330	elks-1	1470.1	1327.53	1020.3	1795.17	1857.14	1764.04	1766.8	1456.11	1291.8	1244.39	1043.73	1556.88	1344.23	1010.38	1272.64	1795.79	0.496791	0.000273628	0.00215341
WBGene00007505	pezo-1	7050.74	6692.92	5400.22	8778.85	9234.73	9673.06	8325.31	6730.89	7170.5	6252.96	5168.44	7015.9	7770.48	4750.22	6381.29	9002.99	0.496555	0.000354557	0.00268146
WBGene00017829	F26F4.9	577.049	622.109	723.536	894.086	768.9	994.13	958.343	685.866	600.132	635.568	787.349	691.842	580.998	747.809	640.898	903.865	0.496013	0.00161597	0.00973245
WBGene00016841	magu-3	815.613	933.552	662.001	1067.1	1106.36	1271.59	1088.17	799.173	830.686	798.205	640.966	993.753	910.198	719.876	803.722	1133.3	0.495766	0.000810253	0.00541814
WBGene00011733	T12D8.5	3732.08	3474.93	4437.49	5664.55	6110.44	4220.19	5886.97	5220.54	4541.14	4723.96	5520.1	2332.95	2290.68	2711.9	3881.5	5470.53	0.495067	0.000572699	0.00401547
WBGene00012241	W04A8.6	529.586	489.745	542.9	602.058	736.061	907.106	689.252	450.815	509.465	544.619	563.877	538.52	556.504	889.07	520.744	733.619	0.494457	0.0017706	0.0104778
WBGene00017071	aagr-1	1567.53	1595.37	2225.2	2666.26	2746.07	1740.5	2967.09	2223.94	1868.61	2655.69	2680.8	946.432	1058.14	1724.67	1796.03	2529.98	0.494313	0.000309659	0.00237873
WBGene00020604	T20B12.7	3181.26	3501.41	3198.84	4321.42	4843.28	4558.05	4836.57	3144.86	2754.56	2637.5	2793.4	2287.53	2075.13	3710.31	3293.84	4639.83	0.494302	0.000393926	0.00293737
WBGene00009335	F32D8.13	228.571	353.489	345.392	362.035	413.326	518.054	448.486	333.893	232.281	239.675	293.632	245.126	229.264	229.051	309.151	435.475	0.494281	0.00620016	0.0296394
WBGene00011708	T11B7.5	620.765	678.169	635.203	934.09	1001.04	899.939	796.653	473.718	391.165	512.52	393.241	365.323	310.584	346.37	644.712	907.931	0.493927	0.00176116	0.010432
WBGene00001852	hil-1	6340.05	7020.72	6897.91	9442.91	9449.89	9703.78	9407.58	6647.72	5143.87	5725.46	4930.24	4536.25	3679.98	3829.23	6752.89	9501.04	0.49258	0.000455908	0.00332933
WBGene00007707	fath-1	1537.55	1553.33	1943.32	2400.23	2393.9	2092.69	2554.01	1859.91	1320.29	1665.96	1797.3	968.2	1047.36	1739.83	1678.07	2360.21	0.492114	0.000356028	0.00268926
WBGene00004951	spc-1	18968.9	20004	13675.7	23348.3	23437.3	28181.7	23748.5	19794.9	19569.5	18957.9	12193.1	21555	20607.3	11119.8	17549.6	24678.9	0.491846	0.00191859	0.0112069
WBGene00019001	ipgm-1	4076.81	4256.66	3262.36	5645.54	5411.74	5462.09	5222.5	3854.83	3748.45	4425.43	2893.01	3811.28	3707.41	2917.81	3865.28	5435.47	0.491832	0.000621232	0.00431857
WBGene00002258	lbp-6	358.47	242.926	463.5	517.05	525.434	400.314	553.526	220.586	303.088	187.246	328.278	149.536	163.62	595.374	354.965	499.081	0.491596	0.00532358	0.0261554
WBGene00006763	unc-26	1744.89	1923.94	1420.27	2235.22	2220.64	2724.39	2353.37	1967.19	1841.84	1871.39	1421.38	2028.2	1967.36	1287.32	1696.37	2383.4	0.490574	0.000365293	0.00274735
WBGene00019780	M60.4	17663.7	16554	22291.7	26093.5	27528.7	27145.6	25069.2	15665.2	15338.3	13399.4	16041.5	13118.5	12237.2	16916.3	18836.5	26459.2	0.490244	0.00239844	0.0135686
WBGene00016918	test-1	1121.62	1183.49	1174.13	1702.16	1570.64	1651.42	1589.76	789.53	908.401	852.773	760.497	845.163	821.039	1335.2	1159.75	1628.5	0.489731	0.000462841	0.00336497
WBGene00009245	rict-1	1502.58	1484.81	1342.86	1939.19	2072.29	2015.9	2077.2	1593.52	1420.46	1466.94	1353.82	1183.99	1092.43	1221.07	1443.41	2026.15	0.489252	0.000392862	0.00293324
WBGene00019326	K02F3.2	3442.31	3607.3	2557.69	4224.41	4576.03	4689.1	4487.22	3225.62	3028.29	3319.08	2267.63	3532.08	3663.32	1936.96	3202.43	4494.19	0.488894	0.000419032	0.00309997
WBGene00009888	F49E2.5	20576.4	19835.8	16081.6	26523.6	26278.5	28049.6	24850.8	20858	18634.3	18261.3	14579.4	18917.3	17803.2	11586.6	18831.3	26425.6	0.488807	0.00237553	0.0134606
WBGene00002217	klp-4	7509.13	8101.43	6400.66	9676.93	9804.33	11303	10390.7	8658.31	7818.99	8763.13	6200.04	8382.54	8117.32	4830.03	7337.08	10293.7	0.48849	0.000439703	0.00323116
WBGene00001229	eif-3.F	4144.26	4475.45	4406.72	5300.51	6373.15	6124.5	6560.88	4640.75	3695.78	3809.13	4218.25	3345.64	3073.51	4053.49	4342.14	6089.76	0.487978	0.000458668	0.00334658
WBGene00020801	T25D10.4	382.201	390.083	399.979	558.054	577.524	440.243	616.078	433.94	316.041	271.775	336.074	242.286	211.628	369.515	390.755	547.975	0.487846	0.00396355	0.0205305
WBGene00007525	C11G10.1	302.264	363.61	386.084	509.049	509.58	473.005	474.451	310.99	270.275	208.646	285.836	272.572	268.454	248.205	350.653	491.521	0.487211	0.00576233	0.0278737
WBGene00006770	unc-34	3191.26	3237.46	2989.42	4527.44	4266.89	4663.51	4140.23	3431.74	3290.8	3174.63	2674.73	3442.17	3466.39	2375.11	3139.38	4399.52	0.486865	0.000456032	0.00332933
WBGene00013638	Y105C5A.14	597.034	718.656	736.439	993.096	875.346	1110.85	854.484	560.506	594.951	638.778	467.732	699.413	707.387	715.087	684.043	958.443	0.486606	0.0028341	0.0155716
WBGene00020090	R119.5	2089.62	2268.09	1664.43	2746.26	2663.41	3284.42	2556.37	2575.92	2357.35	2374.28	1984.4	2746.54	2418.05	1404.64	2007.38	2812.61	0.486599	0.000448392	0.00328337
WBGene00003954	pcm-1	696.955	766.93	796.981	935.09	1020.29	1214.25	1053.94	714.795	689.073	574.579	758.765	610.448	580.018	985.639	753.622	1055.89	0.486552	0.000856434	0.00565589
WBGene00008729	F13B12.1	2849.02	3222.66	2989.42	3850.37	4429.95	4186.41	4457.71	3039.99	2625.9	2650.34	2655.68	2633.92	2430.79	3254.6	3020.37	4231.11	0.486311	0.000460733	0.00335563
WBGene00018672	sorf-2	3311.16	4011.39	2981.48	4517.44	4784.39	4932.77	5005.34	4262.25	3463.5	3377.92	2908.6	3306.83	2890.29	2280.14	3434.68	4809.98	0.485856	0.000535452	0.00380499
WBGene00015158	B0361.4	425.917	520.111	412.882	576.056	626.218	740.223	594.834	458.048	419.661	389.472	329.145	553.662	491.84	387.871	452.97	634.332	0.485824	0.00346114	0.0183962
WBGene00000367	cca-1	6308.82	6718.62	4455.35	7520.73	7122.8	10089.8	7907.51	6587.45	6520.28	7405.33	4650.47	8229.22	8319.15	3423	5827.6	8160.2	0.485703	0.000326459	0.00249366
WBGene00019871	R04E5.8	4206.71	4399.14	3249.46	5342.52	5325.68	6345.64	5111.56	4697.4	4508.33	4753.92	3253.33	5309.48	5103.57	2771.76	3951.77	5531.35	0.485132	0.000716371	0.00487451
WBGene00021367	Y37E11AM.3	455.894	535.683	487.32	560.054	649.998	869.224	679.81	448.405	449.02	528.57	369.855	483.627	467.346	371.909	492.966	689.772	0.484632	0.0027369	0.0151466
WBGene00012272	dhc-4	493.365	618.994	329.512	607.059	567.333	828.271	686.891	579.792	565.592	564.949	390.643	870.717	820.06	260.177	480.623	672.389	0.484388	0.00246998	0.0138769
WBGene00015391	sdha-1	3429.82	3369.82	2574.56	4736.46	4531.87	4158.76	4058.8	3147.27	3118.1	4819.19	2089.2	2897.03	2864.82	1992.83	3124.73	4371.47	0.484386	0.000478773	0.00346493
WBGene00016147	cyp-32A1	744.418	733.45	737.431	1113.11	1207.14	852.843	958.343	573.765	455.928	374.493	502.379	404.126	360.552	539.508	738.433	1032.86	0.484103	0.00129761	0.00807797
WBGene00006523	tam-1	5195.94	4876.43	4378.93	6563.63	6942.75	6494.1	6949.17	5077.1	4531.65	5026.76	4375.02	4481.35	4289.39	4015.18	4817.1	6737.41	0.48403	0.000372018	0.00278762
WBGene00014472	MTCE.33	12918.7	10936.3	6381.81	13109.3	14251.3	17308.7	11717.3	10689.4	11787.6	14940.1	6720.61	14392.4	18688	7088.62	10078.9	14096.6	0.484007	0.000758236	0.00512512
WBGene00012717	Y39E4B.6	4568.93	5478.29	3570.04	6661.64	5905.47	6601.6	6223.33	6460.88	5169.77	5314.59	3644.84	6127.2	5461.19	2859.55	4539.09	6348.01	0.483902	0.000421543	0.00311667
WBGene00011217	R10E11.5	731.928	799.632	628.256	939.091	929.701	1133.37	1022.08	748.546	709.797	606.678	654.825	790.27	705.428	576.22	719.938	1006.06	0.48277	0.00202029	0.0117448
WBGene00020215	T04G9.4	428.415	457.822	320.579	575.055	609.232	576.411	487.433	336.303	330.72	211.856	267.647	283.929	239.062	320.831	402.272	562.033	0.482483	0.0042202	0.0216124
WBGene00000115	alh-9	786.885	680.504	844.622	985.095	1107.49	881.51	1332.48	732.876	658.85	643.058	766.56	574.484	536.909	822.031	770.67	1076.64	0.482353	0.000837874	0.00556185
WBGene00010878	M05D6.5	359.719	379.183	338.444	568.055	497.124	466.862	473.271	344.741	360.943	555.319	337.806	333.144	386.026	403.833	359.115	501.328	0.481308	0.00620903	0.0296586
WBGene00008364	slc-25A26	564.559	609.651	733.461	852.082	943.29	796.533	957.163	740.109	553.503	546.759	702.464	504.448	462.447	636.874	635.89	887.267	0.48059	0.00203679	0.0118351
WBGene00016315	C32D5.7	592.037	560.599	616.346	795.077	822.123	836.462	836.78	621.981	640.717	616.308	623.642	656.824	653.5	553.075	589.661	822.61	0.480325	0.00247303	0.013885
WBGene00017054	gstk-2	2715.38	3300.52	3262.36	3968.38	4236.31	5025.94	4023.39	2273.36	2215.74	2302.6	1926.36	2334.85	2224.06	1764.57	3092.76	4313.51	0.479968	0.000560185	0.00394585
WBGene00001955	hlh-11	10294.5	11522.6	9508.2	14041.4	14504.9	14456.4	15243.8	11105.2	8911.31	8965.36	7488.04	9207.83	7907.65	5702.34	10441.8	14561.6	0.479804	0.000928992	0.00608729
WBGene00006868	vab-1	2879	3089.52	2105.1	3464.33	3716.54	4123.95	3704.73	2950.79	2881.5	2683.51	2147.24	3461.1	3124.46	2019.16	2691.21	3752.39	0.479555	0.0006822	0.00467587
WBGene00002198	kin-14	226.073	299.765	341.422	379.037	377.089	375.742	480.352	382.108	225.373	213.996	299.695	209.161	162.64	267.36	289.087	403.055	0.479476	0.0108639	0.0463469
WBGene00022178	cest-25	2394.38	2400.45	3472.77	3221.31	4143.45	3569.04	4435.29	3734.29	2695.85	3101.87	4035.49	1598.52	1565.66	2904.24	2755.87	3842.27	0.479453	0.000659162	0.00454602
WBGene00006064	sto-2	311.007	403.32	370.204	431.042	433.71	646.031	505.137	368.849	361.806	317.784	289.301	478.894	439.912	360.736	361.51	503.98	0.479329	0.00654521	0.0309497
WBGene00011510	pdha-1	6351.29	6639.98	5042.92	7839.76	8546.23	8596	8517.69	6522.36	5391.69	5372.37	4417.47	5080.44	4534.33	4517.98	6011.39	8374.92	0.478376	0.000447093	0.00327779
WBGene00021562	nuo-5	9848.56	10041.7	8404.53	12118.2	13688.5	13018.9	13733.1	10148.2	8466.61	9025.28	7044.56	7715.31	6943.56	6228.28	9431.6	13139.7	0.478353	0.000756035	0.00511591
WBGene00022126	Y71F9B.2	347.229	417.334	443.65	511.049	566.2	597.912	568.869	370.054	303.952	346.673	356.862	371.948	304.706	467.68	402.738	561.008	0.47818	0.00458223	0.0231724
WBGene00003776	nmy-1	2690.4	2736.03	2226.19	3572.34	3435.7	3804.52	3388.43	2733.82	2627.63	2665.32	2085.74	2757.9	2618.9	2195.54	2550.87	3550.25	0.476929	0.000818861	0.0054564
WBGene00011299	ikke-1	4923.65	5620	4834.49	6760.65	6921.23	7838.38	7008.18	5866.63	5101.55	4735.73	4617.55	4843.84	4549.03	3689.56	5126.05	7132.11	0.476482	0.000467282	0.00339119
WBGene00015381	C03B1.13	412.178	378.404	267.976	416.04	587.716	438.195	521.66	506.263	336.765	254.655	340.405	156.161	200.851	174.781	352.853	490.903	0.476371	0.00681326	0.0319452
WBGene00021430	Y38F2AR.12	977.986	776.273	654.061	1125.11	1063.32	1069.89	1205.01	945.025	989.57	882.733	1012.55	838.538	870.027	964.889	802.773	1115.83	0.475058	0.00122907	0.00771025
WBGene00020596	oga-1	1659.95	1535.42	1622.75	1973.19	2114.19	2644.53	2195.22	2040.72	2024.04	1872.46	1791.24	1938.29	1961.48	1547.49	1606.04	2231.78	0.47469	0.000606287	0.00423154
WBGene00012382	ttr-16	4379.08	4514.38	5268.22	6721.65	6455.82	6442.91	6618.71	3871.71	4148.25	3592.99	4307.46	4207.83	4071.88	5335.22	4720.56	6559.77	0.474688	0.000518264	0.00369584
WBGene00011763	T14B1.1	7060.73	7238.73	6035.42	9669.93	9714.87	8841.72	9441.81	7106.97	5869.21	5839.95	4963.15	6104.48	5975.56	4345.59	6778.3	9417.08	0.474358	0.000739538	0.00501818
WBGene00011240	mask-1	15447.9	15618.1	11145.8	18284.8	18544.2	22813.8	18548.4	17279.2	17048.1	16685.3	12523.1	19939.4	20461.3	9652.08	14070.6	19547.8	0.47432	0.0016143	0.00972722
WBGene00018863	F55A12.2	443.404	607.315	553.818	682.066	733.796	835.438	719.938	431.529	373.895	426.922	452.141	463.751	374.269	369.515	534.845	742.809	0.47387	0.00267428	0.0148471
WBGene00022093	Y69A2AR.22	1204.06	1308.06	1176.12	1557.15	1577.43	1852.09	1842.33	1002.88	1022.38	973.681	997.828	1051.49	847.493	919.398	1229.41	1707.25	0.473706	0.000621997	0.00432143
WBGene00008542	scav-6	298.517	274.07	375.167	449.043	476.741	342.98	485.073	302.553	259.913	225.766	311.821	119.25	137.166	264.167	315.918	438.459	0.472893	0.00884671	0.0395511
WBGene00020511	immt-1	3107.57	3422.77	2635.1	4129.4	4392.58	4187.43	4242.91	3681.26	3168.18	3284.84	2653.08	2946.24	2740.39	2511.58	3055.15	4238.08	0.47217	0.000671313	0.00461679
WBGene00017637	F20D6.8	711.944	888.393	826.757	930.09	1059.93	1397.52	1101.15	998.062	904.947	789.645	798.609	946.432	840.635	742.222	809.031	1122.17	0.472025	0.00144233	0.0088304
WBGene00013961	ZK285.2	294.77	281.857	312.639	358.035	412.194	490.41	383.573	419.475	354.898	295.314	422.691	385.198	430.115	306.466	296.422	411.053	0.471673	0.0113836	0.0481772
WBGene00006771	tln-1	9136.61	9051.33	6612.07	11859.1	11214.2	12019.7	10754.2	7933.87	7971.83	7102.52	5417.03	8202.72	7925.28	5558.68	8266.67	11461.8	0.471455	0.000619015	0.00431052
WBGene00013662	Y105C5B.25	299.766	393.198	274.924	485.047	348.779	552.863	402.457	380.903	354.898	511.45	278.907	480.787	412.479	339.986	322.629	447.287	0.471323	0.00877133	0.0392757
WBGene00020951	sna-1	745.667	847.905	802.937	1082.1	1084.84	1172.28	1090.53	783.503	829.823	740.426	744.04	840.431	744.618	844.377	798.836	1107.44	0.471253	0.00132676	0.00823848
WBGene00011352	rskn-1	3843.25	4526.05	3240.53	5023.48	5170.54	6010.85	5239.02	4188.73	4036	3998.51	3080.1	4698.09	4342.3	2545.1	3869.94	5360.98	0.470183	0.00111468	0.00710206
WBGene00006812	unc-80	17804.8	20179.2	12822.2	21658.1	20337.9	29211.7	22588.3	19887.7	19640.3	19919.8	13876	27171.1	26869	10581.9	16935.4	23449	0.469484	0.00278232	0.0153562
WBGene00000197	aars-2	5076.03	5246.27	4680.65	6337.61	7419.49	6883.15	7055.39	5215.72	4333.04	4824.54	4252.89	3716.64	3236.15	4584.22	5000.99	6923.91	0.469375	0.000567483	0.00398576
WBGene00007899	C33D9.5	1007.96	1104.85	1315.07	1679.16	1406.44	1521.4	1720.77	1020.96	1089.74	1035.74	1207.44	1196.29	1277.61	1649.65	1142.63	1581.94	0.469344	0.00106231	0.00681466
WBGene00001393	fat-1	3002.65	3508.41	2138.85	4884.47	3594.24	3764.59	3721.25	3326.87	3042.11	2835.45	1943.69	3090.1	2784.48	2143.66	2883.3	3991.14	0.469077	0.000743676	0.00504345
WBGene00013678	Y105E8A.20	1104.14	1039.44	1016.33	1487.14	1483.45	1482.49	1378.5	1031.81	1016.34	1021.83	985.701	1151.81	1081.66	967.283	1053.3	1457.9	0.468969	0.00183675	0.0108325
WBGene00009460	ubr-5	9521.31	10111.8	7348.51	11206.1	11509.7	14579.2	12471.4	10600.2	10218.7	10347.8	8087.43	11399.8	11298.6	6304.9	8993.87	12441.6	0.46816	0.000809	0.00541432
WBGene00015740	C13E3.1	671.975	810.532	804.922	983.095	1033.88	1129.27	1066.92	717.206	665.758	649.477	597.657	813.931	722.084	530.729	762.476	1053.29	0.466144	0.00140219	0.00862352
WBGene00015705	nhr-152	403.435	409.548	562.75	631.061	685.103	576.411	640.863	444.788	421.388	431.202	566.475	360.59	367.41	395.852	458.578	633.359	0.465858	0.00524734	0.0258536
WBGene00009285	F31C3.3	4389.07	4607.81	3364.59	5493.53	5572.54	6197.19	5491.59	4629.9	4137.03	4494.98	3313.97	4919.55	4759.68	2716.69	4120.49	5688.71	0.465286	0.00109874	0.00701884
WBGene00017919	F29B9.1	665.73	801.189	734.454	953.092	1067.85	1075.01	954.803	712.385	570.773	706.186	619.312	370.055	478.123	528.334	733.791	1012.69	0.464752	0.00257714	0.0143666
WBGene00021765	Y51F10.4	933.021	1085.38	894.247	1241.12	1286.41	1484.54	1346.64	967.927	831.55	803.554	818.531	875.449	902.359	826.021	970.883	1339.68	0.464515	0.000824502	0.005485
WBGene00014081	ipmk-1	493.365	341.031	434.717	592.057	628.482	619.412	494.515	556.89	480.969	483.631	478.992	562.18	541.808	455.708	423.038	583.617	0.464235	0.00617593	0.0295583
WBGene00011410	T04A8.8	831.85	894.622	1215.82	1242.12	1310.19	1522.42	1337.2	929.355	982.662	1089.24	1065.39	971.039	922.934	1809.27	980.764	1352.98	0.464165	0.000878374	0.00578978
WBGene00011242	R11D1.1	1842.31	2029.83	1927.44	2468.24	2576.21	2992.63	2629.54	2228.76	1836.66	1965.55	1948.02	1962.9	1803.74	1689.55	1933.2	2666.66	0.464043	0.000631109	0.00437727
WBGene00012868	tbc-9	4392.82	4663.87	3836.03	5386.52	6028.9	6250.43	6046.3	4475.61	3924.61	3624.02	3268.06	3919.17	3723.09	2865.93	4297.57	5928.04	0.464032	0.000986152	0.00641366
WBGene00009918	gcsh-2	803.123	977.933	909.135	1201.12	1338.5	1235.75	1171.96	743.725	790.965	666.597	771.757	696.574	710.326	919.398	896.73	1236.83	0.463905	0.002611	0.0145288
WBGene00018872	F55C12.5	5199.69	5621.56	4156.61	6371.61	6511.31	7664.33	6990.48	6041.41	5569.57	5428	4425.26	6113.95	5739.44	3751.81	4992.62	6884.43	0.463541	0.000665791	0.00458397
WBGene00019862	nrde-3	1573.77	1645.2	1280.33	1829.18	1994.16	2462.29	1986.32	1552.54	1597.47	1714.11	1287.13	1574.86	1542.14	1304.08	1499.77	2067.99	0.463488	0.00072193	0.00490961
WBGene00009929	abts-2	282.279	385.412	280.879	428.041	455.225	469.934	389.475	373.67	311.723	273.915	257.252	330.305	300.786	237.032	316.19	435.669	0.46244	0.0106024	0.0454674
WBGene00009958	madd-4	1642.47	1930.95	1359.73	2031.2	1927.35	2789.91	2312.06	1606.78	1535.3	1519.37	1150.27	2111.49	1794.92	1132.49	1644.38	2265.13	0.462047	0.000814289	0.0054316
WBGene00007862	kvs-2	844.34	996.62	579.623	997.096	1003.31	1355.54	1086.99	853.415	961.075	1090.31	640.966	1226.58	1057.16	461.295	806.861	1110.73	0.46112	0.00171582	0.010213
WBGene00016321	tppp-1	1598.75	1676.35	1678.33	2282.22	2209.31	2212.48	2387.6	1419.95	1755.49	1343.89	1561.7	1466.02	1418.69	1871.52	1651.14	2272.9	0.461073	0.000846791	0.00561799
WBGene00009452	F36A2.2	7290.55	9077.03	9157.84	9595.93	12088.4	11720.7	13441.6	9923.96	6301.82	5824.97	7295.75	5996.59	4940.93	5909.84	8508.47	11711.7	0.460972	0.000852838	0.00564278
WBGene00011709	T11F9.1	319.75	390.862	356.309	436.042	431.445	555.935	534.642	325.455	343.673	302.804	314.42	429.68	398.763	359.938	355.64	489.516	0.460937	0.0091484	0.0405144
WBGene00007898	C33D9.3	312.256	342.588	329.512	391.038	434.842	441.267	539.363	358	342.809	344.533	292.765	417.376	406.601	312.052	328.119	451.627	0.460916	0.0102251	0.0443029
WBGene00021697	gcn-1	3307.42	3538.78	2709.54	3787.37	4501.29	4642.01	4599.34	3074.95	2678.58	3160.72	2291.89	2491.95	2421.97	2008.79	3185.24	4382.5	0.46035	0.000918869	0.00603066
WBGene00004235	ptr-21	2408.12	2587.32	2239.09	3257.31	3488.93	2958.84	3566.64	2947.18	2617.27	2471.65	2212.2	2120.95	2042.8	1680.77	2411.51	3317.93	0.460348	0.00136224	0.00842879
WBGene00012468	Y17G7B.17	2859.02	3279.5	2693.66	3853.37	4072.11	4307.22	3969.1	2823.02	2894.45	2617.17	2442.6	2517.51	2402.37	2739.04	2944.06	4050.45	0.460276	0.000935554	0.00611934
WBGene00001518	gar-2	1107.88	1184.26	816.832	1322.13	1340.76	1614.57	1422.17	1099.31	1050.02	940.512	844.516	1573.92	1380.48	782.126	1036.33	1424.91	0.459389	0.00215255	0.0123724
WBGene00000059	acr-20	323.497	357.382	291.796	364.035	368.03	544.673	505.137	341.125	316.904	318.854	281.505	416.43	370.349	286.514	324.225	445.469	0.458328	0.0108169	0.0461627
WBGene00020917	W01B11.6	665.73	781.724	880.352	1075.1	1202.61	918.368	1066.92	740.109	620.856	582.069	864.438	406.019	439.912	790.107	775.935	1065.75	0.457863	0.00161423	0.00972722
WBGene00012544	Y37D8A.2	2130.84	2498.56	1806.36	2480.24	2982.74	3564.95	2754.65	1968.4	1953.24	1596.41	1392.8	2037.67	1923.27	1106.15	2145.25	2945.64	0.457437	0.00110854	0.00707034
WBGene00019962	cysl-3	849.336	938.224	867.449	1291.12	1172.03	1202.99	1194.39	1305.44	949.849	634.498	879.163	724.02	644.682	1413.41	885.003	1215.13	0.457361	0.00316861	0.0170641
WBGene00019946	chat-1	4362.84	4822.7	3867.79	5679.55	5466.1	6835.03	5889.33	4930.04	4748.38	4299.18	4056.27	4853.3	4560.79	3911.43	4351.11	5967.5	0.455743	0.0011827	0.0074654
WBGene00020012	R11G1.6	3667.13	3820.63	2727.4	4548.44	4655.3	4834.48	4640.65	4522.62	4016.14	3970.69	2729.3	4077.23	3710.35	2305.68	3405.06	4669.72	0.455656	0.0011416	0.00724335
WBGene00004210	ptc-3	2879	3414.2	2119	3500.34	3815.06	4314.38	3750.76	2962.85	2247.69	1713.04	1608.48	2311.19	1993.81	1933.77	2804.07	3845.13	0.455513	0.0011696	0.00739417
WBGene00000210	asg-2	2321.94	2491.55	1937.37	3174.31	3214.89	2785.82	3165.37	2145.59	1989.5	1924.89	1582.49	1369.49	1393.22	1524.35	2250.28	3085.09	0.455207	0.00136538	0.0084439
WBGene00006608	tre-2	811.866	892.286	663.986	1017.1	996.513	1202.99	1111.77	947.435	765.061	720.096	640.1	792.163	770.092	556.267	789.379	1082.09	0.455035	0.00176717	0.0104625
WBGene00206505	B0250.18	415.925	534.904	430.747	615.059	520.904	779.128	607.816	518.317	478.379	461.161	448.676	565.02	582.958	422.987	460.526	630.727	0.453735	0.00644257	0.0305472
WBGene00021883	Y54G2A.18	1385.17	1334.54	1641.6	1854.18	2029.26	1988.26	2090.18	1258.43	1282.3	1063.56	1142.48	887.753	825.938	2256.99	1453.77	1990.47	0.453311	0.00112528	0.00715843
WBGene00001461	flp-18	5915.38	7265.98	4232.04	7439.72	7243.97	8924.65	8164.8	6318.65	6078.17	6561.11	4582.91	8906.87	7083.67	4268.18	5804.47	7943.28	0.452572	0.000795823	0.00534124
WBGene00000764	coq-4	318.501	424.342	385.092	474.046	511.845	530.339	541.724	421.886	311.723	413.012	303.16	303.805	273.353	331.207	375.978	514.489	0.452489	0.00980922	0.0429734
WBGene00011815	spop-1	3286.18	3584.72	3422.16	4644.45	4951.99	4286.74	4893.22	4992.72	3921.15	4208.23	3549.56	3401.48	3120.54	2911.43	3431.02	4694.1	0.452211	0.00129885	0.00808158
WBGene00004256	pxn-1	368.462	369.839	339.437	503.049	471.079	487.339	503.956	294.115	340.219	304.944	299.695	397.501	375.248	347.966	359.246	491.356	0.451795	0.0107238	0.04584
WBGene00009033	F21H7.12	1081.65	1939.52	1760.7	1963.19	2093.81	2372.19	2290.82	1894.87	1093.19	724.376	1174.53	979.557	797.525	1130.89	1593.96	2180	0.451716	0.00112685	0.00716175
WBGene00003052	lmn-1	4898.67	4669.32	4670.73	6438.62	6509.04	6664.05	6340.17	4423.78	4449.61	4154.73	4295.34	4520.16	4051.31	5706.33	4746.24	6487.97	0.450983	0.00101119	0.00654531
WBGene00004783	seu-1	5041.06	5767.94	4601.25	6310.61	6318.8	8562.22	6893.7	6691.11	5921.02	5760.77	4876.54	7180.58	6086.27	4025.56	5136.75	7021.33	0.450889	0.000965362	0.0062885
WBGene00020164	T02G5.4	432.162	463.272	364.249	512.049	588.848	615.317	579.491	480.95	423.115	462.231	352.531	418.323	467.346	319.235	419.895	573.926	0.450838	0.00758011	0.0349108
WBGene00008018	tbc-8	1440.12	1504.27	1073.89	1681.16	1750.69	2158.22	1732.57	1441.64	1417	1280.77	1130.35	1708.31	1482.38	792.502	1339.43	1830.66	0.450746	0.00101086	0.00654531
WBGene00008800	F14E5.2	3812.02	4115.73	3388.41	4898.47	5198.85	5310.56	5200.08	3818.67	3455.72	3345.83	2887.81	3484.76	3324.33	2849.97	3772.05	5151.99	0.44978	0.00184752	0.0108855
WBGene00009730	myo-6	5470.73	4818.81	3952.15	6332.61	6263.31	6771.55	6554.97	5424.25	5003.98	5524.3	3457.75	4920.5	4464.77	2620.12	4747.23	6480.61	0.449044	0.00105503	0.00677502
WBGene00000876	cyl-1	3501.01	3595.62	2908.04	4348.42	4491.1	4901.03	4469.52	4033.23	3332.24	3324.43	3100.89	3710.01	3235.17	2997.62	3334.89	4552.52	0.449025	0.00133673	0.00829194
WBGene00010890	ddb-1	4181.73	4490.24	4145.69	5738.55	6208.95	5580.85	5796.09	4742	3905.61	4072.34	3837.13	3846.3	3500.68	3609.75	4272.55	5831.11	0.448672	0.00156113	0.00948166
WBGene00003528	nas-9	1816.08	2558.51	1794.45	2553.25	2623.77	2973.18	3074.49	1594.73	954.167	635.568	975.307	942.646	681.913	1032.73	2056.35	2806.17	0.44852	0.00130046	0.00808747
WBGene00021753	Y50D7A.3	2079.63	2422.25	2031.66	2785.27	2889.89	3289.54	2922.24	2103.4	2094.85	2037.24	1893.45	2455.99	2602.24	1939.35	2177.85	2971.73	0.448403	0.0014825	0.00904299
WBGene00050899	T10C6.15	2642.94	2505.56	4089.12	4098.4	4542.06	4110.64	4051.72	3348.57	3227.76	2878.24	4774.33	2217.49	2476.83	2881.9	3079.21	4200.7	0.448072	0.0013908	0.00857508
WBGene00020909	W01A11.1	826.854	657.146	640.166	960.093	1155.05	796.533	951.262	465.28	474.061	506.1	529.23	373.84	477.143	654.432	708.055	965.734	0.447764	0.00569147	0.0276168
WBGene00004089	ppk-3	1235.28	1107.96	899.209	1546.15	1482.31	1475.33	1389.13	1176.46	1118.23	1143.81	897.352	1073.25	1144.36	810.06	1080.82	1473.23	0.446857	0.00304898	0.0165218
WBGene00010838	M03C11.1	1621.23	1877.23	1369.66	2040.2	2251.21	2298.48	2256.59	1810.49	1706.27	1602.83	1423.98	1882.45	1641.1	1102.16	1622.71	2211.62	0.446702	0.00128347	0.00800629
WBGene00021043	pck-1	14126.5	17577.9	10860	24669.4	16969	19745.4	15962.6	12025	12000.9	34376.3	6985.66	12457.9	13196.4	5966.51	14188.1	19336.6	0.446651	0.00313619	0.0169119
WBGene00022766	cblc-1	590.788	652.474	706.664	1025.1	914.98	812.914	788.391	617.159	632.945	1233.69	571.672	648.306	671.136	779.732	649.975	885.346	0.445856	0.00458363	0.0231724
WBGene00000421	ced-7	7204.37	7378.88	5593.76	8517.82	8576.8	10711.2	8812.75	8100.21	7687.74	7368.95	5828.46	8905.92	8900.14	4465.3	6725.67	9154.65	0.444827	0.00157009	0.00952187
WBGene00007143	B0334.3	7639.03	7274.55	6154.52	8955.86	10860.9	8421.95	9995.33	8705.32	6362.26	5463.31	5977.44	3697.71	3752.48	4362.35	7022.7	9558.5	0.444759	0.0015967	0.00963542
WBGene00020280	T06A1.5	393.443	350.374	412.882	572.055	535.626	399.29	591.293	350.768	239.189	281.405	286.702	151.429	122.47	189.945	385.566	524.566	0.444146	0.0104157	0.0449215
WBGene00001130	dyn-1	3629.66	3675.81	2965.6	4703.45	4463.92	5391.44	4071.78	3602.91	3694.91	3950.36	2899.94	4391.44	4229.63	2461.3	3423.69	4657.65	0.444048	0.0015851	0.0095749
WBGene00004395	rol-3	470.882	562.156	438.687	613.059	653.395	714.627	688.072	445.994	324.676	192.596	277.174	313.269	249.839	288.11	490.575	667.288	0.443837	0.00592429	0.0284991
WBGene00001840	hel-1	6293.83	7311.92	6389.75	8665.84	8853.11	9720.16	8998.04	7138.31	6060.04	5841.02	5792.08	6791.59	5967.72	8340.82	6665.17	9059.29	0.442757	0.00164403	0.00986259
WBGene00008975	F20D1.3	2251.99	1968.32	2136.86	2991.29	2904.61	3060.2	2564.63	2045.54	2596.54	2249.1	1980.93	2125.69	2214.26	3561.07	2119.06	2880.18	0.442736	0.00162952	0.00979473
WBGene00010703	K09A9.6	689.461	672.718	571.683	967.093	847.036	851.819	835.6	613.543	647.625	563.879	485.921	566.913	542.787	491.622	644.621	875.387	0.44147	0.00472803	0.0237451
WBGene00044236	C17E4.11	429.664	630.673	629.248	699.067	800.607	755.58	803.734	629.213	426.569	423.712	504.111	275.412	258.657	509.18	563.195	764.747	0.441348	0.00569339	0.0276168
WBGene00003831	nuo-1	9044.18	9583.12	7723.67	11237.1	12537.9	11665.4	12267.3	9492.44	7692.05	7495.2	6725.81	6433.84	5897.18	6336.02	8783.66	11926.9	0.441329	0.00148248	0.00904299
WBGene00007534	fubl-1	10942.7	12498.2	9636.23	14213.4	14749.5	16291	14627.7	13807.7	11502.7	13019.5	10129.9	12335.8	10991.9	8200.36	11025.7	14970.4	0.441241	0.00277026	0.0153035
WBGene00002783	let-607	4793.75	5065.63	4401.76	6167.6	6784.21	6639.48	6222.15	5377.24	4227.69	3838.02	3665.63	4070.6	4070.91	3418.21	4753.72	6453.36	0.440995	0.00132938	0.00825051
WBGene00008164	C47G2.3	1022.95	1093.17	1119.55	1400.14	1501.56	1463.04	1491.81	1077.62	918.763	839.934	936.33	820.556	713.266	826.021	1078.55	1464.14	0.440951	0.00348008	0.0184727
WBGene00003179	mec-18	855.582	826.883	735.446	1058.1	1047.47	1275.68	994.93	771.449	853.137	763.965	728.449	933.182	966.044	686.356	805.97	1094.05	0.440875	0.00270869	0.0150245
WBGene00011334	mrps-14	900.546	932.774	791.026	1215.12	1244.51	1177.39	1110.59	836.54	689.936	692.277	697.267	615.181	549.646	731.847	874.782	1186.9	0.440207	0.0048638	0.0243569
WBGene00016407	unk-1	17921	18066.8	14351.6	22420.2	21140.8	25113.3	22375.9	21148.5	18884.7	19422.3	14955.3	20605.7	21285.3	11376.7	16779.8	22762.5	0.439934	0.00505383	0.0250825
WBGene00013203	Y54E5A.8	607.026	650.917	538.93	810.078	828.917	719.746	889.89	711.179	505.147	431.202	496.315	335.983	315.483	422.987	598.958	812.158	0.439306	0.00585796	0.0282245
WBGene00023067	rpl-41.1	600.781	985.719	937.917	1074.1	1118.81	1393.42	974.867	643.678	826.369	722.236	790.813	541.359	471.265	1237.83	841.472	1140.3	0.438427	0.00446585	0.0226614
WBGene00015942	osta-2	848.087	1048.79	796.981	1101.11	1145.99	1441.54	1177.87	1108.96	1044.83	892.363	828.059	1171.68	956.246	926.58	897.952	1216.63	0.438175	0.00469745	0.0236304
WBGene00003068	lrk-1	5001.09	5464.28	3688.15	5599.54	5971.15	7472.87	6519.57	5435.1	5336.43	5217.22	3896.9	6093.13	5895.22	2822.04	4717.84	6390.78	0.437866	0.00145442	0.00889549
WBGene00016657	C44E12.1	438.407	425.121	591.533	739.071	738.325	466.862	683.351	659.348	554.367	684.787	683.408	380.466	356.633	513.969	485.02	656.902	0.437634	0.00681626	0.031947
WBGene00000230	atp-3	13971.6	14478.2	12043.1	17793.7	19530.5	17272.9	18505.9	13077.3	10959.5	10499.7	9537.4	9544.76	8047.75	8755.83	13497.6	18275.8	0.437226	0.00431546	0.0220355
WBGene00017372	F10G7.9	4300.39	4833.61	3544.24	5547.54	5329.08	6499.22	5497.49	4641.95	4575.68	4554.9	3919.42	5663.45	5518.99	3195.55	4226.08	5718.33	0.436275	0.00224241	0.0127925
WBGene00017816	hrpk-1	1557.53	1546.32	1422.26	1925.19	2027	2101.91	2110.24	1669.46	1443.77	1428.42	1407.53	1501.99	1358.93	1589.79	1508.7	2041.08	0.436026	0.00158343	0.00956973
WBGene00012668	Y39B6A.5	540.827	575.392	731.476	858.083	810.799	784.247	878.088	546.041	496.512	471.861	584.665	374.787	418.358	684.76	615.899	832.804	0.435285	0.00641417	0.0304598
WBGene00022073	Y67D8C.9	673.224	851.02	604.436	958.092	864.022	1100.61	914.675	717.206	765.061	751.125	536.159	989.967	891.582	544.296	709.56	959.349	0.435132	0.00757133	0.0348835
WBGene00000020	abt-2	9972.21	9969.31	6888.98	11230.1	11534.6	14527	11059.9	9321.27	10612.4	11693.8	7806.79	12615	13235.6	5702.34	8943.5	12087.9	0.434653	0.00182893	0.0107916
WBGene00012128	nra-1	669.477	569.163	778.124	853.082	903.656	961.368	915.855	637.651	769.378	555.319	762.23	704.145	751.476	1193.14	672.255	908.49	0.434463	0.00769614	0.0352988
WBGene00020251	camt-1	5904.14	6102.74	4288.61	6985.67	7025.42	8404.55	6946.81	6604.32	6344.99	6704.49	4899.92	7538.33	6804.44	3764.58	5431.83	7340.61	0.434462	0.00140976	0.00866572
WBGene00194986	pigb-1	413.427	425.899	396.009	496.048	587.716	530.339	611.357	448.405	378.213	377.703	397.572	408.858	398.763	352.755	411.779	556.365	0.434163	0.0105683	0.0453828
WBGene00016937	tag-294	740.671	798.074	668.948	943.091	958.011	1082.18	993.75	795.557	788.375	851.704	745.772	793.11	794.586	716.683	735.898	994.258	0.434114	0.00582591	0.0280923
WBGene00012099	acc-4	490.866	519.332	350.354	593.057	506.183	742.27	608.997	442.378	449.883	394.822	358.594	582.055	629.986	340.784	453.518	612.627	0.43385	0.0101492	0.0440679
WBGene00021948	kvs-5	1060.42	1228.65	949.827	1384.13	1318.11	1755.85	1374.96	1294.59	1274.53	1142.74	1040.27	1587.17	1356.97	779.732	1079.63	1458.27	0.433715	0.00411887	0.0212001
WBGene00011604	T08A11.1	2028.42	2053.97	1604.88	2485.24	2554.7	2863.63	2333.31	2100.99	1905.74	1770.82	1439.57	2239.26	2175.07	1237.83	1895.76	2559.22	0.43293	0.0015759	0.0095459
WBGene00019872	R04E5.9	979.235	1012.97	783.086	1186.11	1222.99	1310.49	1274.64	1070.39	1040.52	1079.61	925.936	1113.95	1091.45	674.385	925.097	1248.56	0.432589	0.00464733	0.0234265
WBGene00010784	twk-48	602.03	659.482	486.327	700.068	669.249	952.154	823.798	437.556	486.15	413.012	387.178	745.788	603.532	441.343	582.613	786.317	0.432573	0.00723489	0.0335996
WBGene00006831	unc-104	8139.89	8295.3	5625.52	9284.9	9206.42	11723.8	9483.12	8382.27	8347.45	8019.49	5824.99	11264.4	11272.1	4997.63	7353.57	9924.55	0.432557	0.00205298	0.0119065
WBGene00003839	ocr-2	368.462	470.28	352.339	456.044	512.978	642.96	531.102	398.984	414.48	474.001	363.791	575.43	499.678	287.312	397.027	535.771	0.432378	0.0115458	0.0487452
WBGene00009947	ttc-36	505.855	446.143	502.208	659.064	714.545	617.364	625.52	538.809	622.583	620.588	711.992	399.394	431.095	646.451	484.735	654.123	0.432366	0.00767215	0.0352152
WBGene00002001	hars-1	3316.16	3665.69	3441.01	4487.43	4770.8	4783.29	4711.46	4255.02	3795.94	3847.65	3532.24	2998.3	2763.9	3280.14	3474.29	4688.25	0.432331	0.00218637	0.0125549
WBGene00000872	cyk-1	1963.47	2029.83	1542.35	2211.21	2470.9	2681.39	2592.96	2465.02	2110.39	1822.17	1797.3	2323.49	1984.99	1592.98	1845.22	2489.11	0.431841	0.00171345	0.0102038
WBGene00003002	lin-13	11172.5	10874.8	7690.92	12587.2	13075.8	15361.4	12460.8	10683.4	10792	10998.3	8471.14	12381.2	13225.8	6374.33	9912.76	13371.3	0.431784	0.00266404	0.014797
WBGene00006810	unc-78	689.461	705.42	773.161	911.088	972.732	1063.75	951.262	624.391	701.162	699.766	535.293	629.377	619.209	830.81	722.681	974.708	0.431612	0.00730992	0.0338708
WBGene00015088	B0252.3	604.528	713.985	664.978	860.083	758.709	1053.51	893.431	829.307	712.387	627.008	711.126	865.985	775.97	612.134	661.164	891.434	0.43112	0.00660113	0.0311659
WBGene00017613	F20A1.1	634.504	689.848	659.023	900.087	885.537	813.938	965.425	570.149	457.655	396.962	362.059	423.055	386.026	375.9	661.125	891.247	0.430902	0.00663866	0.031331
WBGene00007890	C33A12.19	694.457	681.283	870.427	1187.11	1166.37	731.008	952.442	509.879	404.118	281.405	468.598	293.394	302.746	494.815	748.722	1009.23	0.430759	0.00513611	0.0254184
WBGene00011672	cyp-13A5	583.294	587.071	717.581	719.069	893.464	774.009	1005.55	831.718	499.966	460.091	622.776	400.341	425.216	636.076	629.316	848.024	0.430321	0.00680893	0.0319371
WBGene00003956	pcp-1	754.411	884.5	1178.1	1165.11	1293.2	1057.61	1544.92	826.897	620.856	514.66	1046.33	306.644	312.544	754.193	939.005	1265.21	0.430172	0.00417298	0.0214155
WBGene00020402	T10B11.6	761.905	875.157	884.322	1077.1	1098.43	1255.2	1098.79	867.88	753.835	761.825	817.664	729.699	683.873	733.443	840.461	1132.38	0.430108	0.00494915	0.0246932
WBGene00008436	DH11.2	1668.7	1305.73	1553.27	2143.21	2102.87	1878.71	2007.56	1313.87	1417.87	1532.21	1446.5	1241.72	1542.14	1017.56	1509.23	2033.09	0.429859	0.00190432	0.0111434
WBGene00021167	cyp-32B1	4538.95	4697.35	4838.46	7137.69	7309.65	4787.39	6036.86	6606.74	4734.57	6735.52	6140.28	2375.54	2469.98	3387.88	4691.59	6317.9	0.429368	0.00189929	0.0111261
WBGene00001395	fat-3	4327.87	3003.1	4014.68	7847.76	5802.42	3024.37	3682.3	3985.01	4237.19	7484.51	4537	2792.92	3943.54	2504.4	3781.88	5089.21	0.428338	0.00319674	0.0171725
WBGene00009618	F41E7.2	1035.44	1293.27	1016.33	1290.12	1364.54	1727.19	1615.73	1054.72	822.915	804.624	765.694	956.842	772.051	939.35	1115.01	1499.4	0.427322	0.00462273	0.023341
WBGene00009126	pyk-1	6519.91	7436.5	5633.46	8284.8	8605.11	9341.35	8884.74	6711.6	6018.59	5819.62	4926.78	6186.82	5595.41	4447.75	6529.95	8779	0.426984	0.00227123	0.0129448
WBGene00000879	cyn-3	2891.49	3084.07	2694.65	3733.36	3953.21	4030.78	3822.75	2730.21	2625.9	2347.53	2132.51	2498.58	2275	3012.78	2890.07	3885.03	0.42682	0.0023636	0.0134087
WBGene00000527	cle-1	1842.31	2066.43	1501.66	2281.22	2088.15	3043.82	2283.74	1873.17	1804.71	1548.26	1417.92	2491.95	2085.91	1262.58	1803.47	2424.23	0.426755	0.00213529	0.0123065
WBGene00000370	ccg-1	2742.86	2957.16	2819.71	3473.34	3589.71	4243.74	3957.3	3002.62	2968.71	2832.24	2658.28	2981.26	2705.12	3106.16	2839.91	3816.02	0.426225	0.0025523	0.0142411
WBGene00017864	pcca-1	4556.44	4950.4	3549.2	6600.64	6289.35	5086.34	5414.88	3727.06	3314.97	5787.52	2279.76	3029.53	3311.59	2889.88	4352.01	5847.8	0.426212	0.00265827	0.0147784
WBGene00002173	itr-1	9264.01	9686.68	7832.85	11675.1	11706.8	12878.6	11704.3	8673.98	8027.95	7819.41	7408.35	7296.04	7621.56	5275.36	8927.85	11991.2	0.425593	0.00229573	0.0130662
WBGene00019747	ipla-1	1841.06	1667	1277.35	2129.21	2108.53	2282.1	2048.87	1809.29	1617.33	1793.29	1347.76	1586.22	1567.62	1124.51	1595.14	2142.18	0.425395	0.00214203	0.0123235
WBGene00020369	exc-15	4011.87	4183.47	3542.25	6161.59	5898.68	3839.33	5109.2	4173.06	3698.37	3481.71	3646.58	2302.67	2270.11	2476.47	3912.53	5252.2	0.424821	0.0034783	0.0184713
WBGene00008549	din-1	13255.9	13409.2	10227.8	15695.5	15481.1	19454.7	15398.4	14997.4	14611.3	13584.5	11191.8	17243	16751	8690.38	12297.6	16507.4	0.424734	0.00568074	0.0275773
WBGene00001794	gta-1	11362.4	14481.4	12802.3	16439.6	18720.9	15753.5	18241.6	13361.7	10760.1	8676.46	10808.1	8868.06	8568.01	8397.48	12882	17288.9	0.424487	0.00598347	0.0287159
WBGene00007499	C09H10.5	979.235	1024.65	980.595	1237.12	1322.64	1339.16	1439.88	1165.61	907.538	848.494	917.274	899.11	911.177	925.782	994.826	1334.7	0.423998	0.0024015	0.0135733
WBGene00010879	taap-1	793.13	789.51	878.367	1294.12	1076.91	1020.75	1010.27	691.893	759.016	946.932	764.828	645.466	781.849	1052.68	820.336	1100.52	0.423893	0.0043485	0.0221857
WBGene00009584	drap-1	2875.25	3219.55	2899.11	3641.35	3944.15	4394.24	4104.83	3087	2562	2389.26	2159.36	2417.19	2525.82	2438.16	2997.97	4021.14	0.42362	0.00245024	0.0137914
WBGene00012326	W07E11.1	3319.91	3219.55	1967.14	3872.37	3713.14	4074.81	3550.12	3506.48	3446.23	3582.29	1999.12	3873.74	3854.38	1959.31	2835.53	3802.61	0.42337	0.00271344	0.0150372
WBGene00003232	mgl-1	701.952	837.783	564.735	834.08	776.827	1234.73	917.036	718.412	690.8	716.886	514.505	968.2	929.793	511.575	701.49	940.668	0.423263	0.00991163	0.0432514
WBGene00007042	pbrm-1	7627.79	7573.53	5827	9076.88	8895.01	10809.5	8815.11	7756.68	7465.82	7505.9	5986.1	9051.67	8801.19	5569.86	7009.44	9399.12	0.423227	0.0027925	0.0154042
WBGene00010131	F55H2.5	1290.24	1375.02	1108.63	1505.15	1646.51	1769.16	1825.81	1464.55	1426.5	1293.6	1077.52	1503.88	1348.15	1109.34	1257.96	1686.66	0.423075	0.00238963	0.013525
WBGene00016014	C23G10.7	982.982	930.438	1378.59	1412.14	1558.18	1422.09	1490.63	873.907	827.232	858.123	1182.32	813.931	934.692	1402.24	1097.34	1470.76	0.422554	0.00537054	0.026312
WBGene00002266	lec-3	5710.54	6299.73	4628.05	7278.7	6857.82	8740.36	6852.39	5685.82	5642.97	5018.2	4115.17	6428.16	5570.92	4077.43	5546.11	7432.32	0.422337	0.00191439	0.0111878
WBGene00008052	ctns-1	1398.91	1252.78	1013.35	1635.16	1767.68	1444.61	1698.35	1512.76	1262.44	1158.79	1071.45	1081.77	1115.95	1057.47	1221.68	1636.45	0.421703	0.00259426	0.0144488
WBGene00001284	emb-30	1572.52	1671.67	1384.54	1873.18	2038.32	2134.67	2218.82	1712.86	1380.74	1298.95	1378.08	1571.08	1482.38	1252.2	1542.91	2066.25	0.421357	0.00223237	0.012777
WBGene00206459	Y80D4G.1	805.621	877.492	655.053	867.084	1001.04	1328.92	974.867	654.526	856.591	1008.99	660.888	860.306	913.137	716.683	779.389	1042.98	0.420294	0.00416904	0.0214042
WBGene00010306	golg-4	8006.24	8366.93	6047.33	8995.87	9723.93	11740.2	9525.6	8582.37	8350.9	8177.85	6051.93	9522.05	9177.42	4569.85	7473.5	9996.39	0.419622	0.00280357	0.0154456
WBGene00008044	C40H1.9	544.575	517.775	613.368	785.076	727.001	638.864	835.6	343.536	319.495	385.193	343.869	312.322	304.706	243.417	558.573	746.635	0.418659	0.00851585	0.0382963
WBGene00004862	sma-9	29886.6	30583	23739.7	36529.5	34286.8	44526	34737.6	35117.8	33876.8	34191.2	25662.9	38335.2	37063.4	19258.7	28069.8	37520	0.418641	0.00284755	0.0156315
WBGene00000294	cas-1	3725.84	3630.65	3074.78	4281.41	4615.67	5330.01	4362.12	3770.46	4098.17	3912.91	3643.11	4133.07	4167.9	3059.87	3477.09	4647.3	0.418512	0.00302959	0.0164459
WBGene00002891	let-767	1361.44	1416.29	1618.78	1894.18	2080.22	1902.26	1957.99	1528.43	1284.02	1339.61	1297.52	1133.83	889.623	1638.48	1465.5	1958.66	0.418477	0.00283262	0.0155705
WBGene00013730	sql-1	4310.38	4537.73	3255.42	4878.47	5338.14	6107.09	5243.74	4480.43	4148.25	4259.59	3396.25	5119.25	4915.46	2589	4034.51	5391.86	0.41839	0.00392605	0.0203968
WBGene00020955	angl-1	562.061	542.691	481.365	672.065	763.238	679.817	710.496	470.102	477.515	549.969	537.025	447.662	517.314	351.159	528.705	706.404	0.41803	0.00926965	0.0409622
WBGene00019673	K12C11.1	2323.18	2696.32	2434.61	3024.29	3490.06	3263.94	3500.55	2634.98	2208.83	2139.96	2021.64	1460.34	1311.9	1733.45	2484.71	3319.71	0.417981	0.00390996	0.0203651
WBGene00022166	Y71H2AM.1	1935.99	2311.69	1977.07	2616.25	2847.99	2720.29	2903.36	2749.49	2137.16	2235.19	1961.01	1974.26	1846.85	1542.7	2074.92	2771.97	0.41786	0.00287168	0.0157285
WBGene00016602	mus-81	844.34	1069.81	897.224	1137.11	1305.66	1190.7	1373.78	989.624	763.334	723.306	735.378	678.591	538.868	720.674	937.125	1251.81	0.417707	0.00600502	0.0287968
WBGene00004349	rgs-6	3570.96	3925.75	2814.74	4122.4	4106.09	5764.11	4369.2	3968.14	4138.75	4246.75	2870.49	4958.36	4541.19	2094.98	3437.15	4590.45	0.417422	0.00303137	0.0164483
WBGene00004993	spp-8	33774.9	31756.4	39259.5	43389.2	52229.7	39204.2	51747	50750.5	35615.9	49174.1	40506.4	18300.2	19068.1	27202.8	34930.2	46642.5	0.417169	0.00228822	0.0130341
WBGene00019521	dmd-7	1706.17	2278.99	2169.62	2335.23	2474.3	2807.32	3340.04	2496.36	1578.48	1648.84	2172.35	1366.65	1076.76	2092.59	2051.59	2739.22	0.417022	0.00275821	0.0152507
WBGene00012762	Y41E3.1	1686.18	1798.59	1450.05	2046.2	2222.9	2267.76	2245.97	1869.56	1635.47	1632.79	1385.87	1906.11	1685.19	1495.62	1644.94	2195.71	0.416652	0.00281483	0.0154866
WBGene00002583	let-363	10089.6	10545.5	7919.2	11927.2	12318.3	14327.4	12229.5	11392.1	10801.5	11386.7	8638.31	12731.4	12871.1	6586.62	9518.1	12700.6	0.416147	0.00347505	0.0184621
WBGene00004148	pqn-65	7259.33	7435.72	5199.73	8145.79	8049.11	10993.8	8187.23	8071.28	8229.15	8388.64	5619.71	9828.69	9557.56	4490.04	6631.59	8843.98	0.41534	0.00311914	0.0168423
WBGene00018400	F43H9.4	2179.55	2243.95	2557.69	3993.39	3476.47	2499.15	2441.89	1673.08	1321.15	2338.97	1126.02	1036.34	1016.01	871.512	2327.06	3102.72	0.415026	0.00396356	0.0205305
WBGene00011195	sao-1	1776.11	1824.28	1672.37	2205.21	2345.2	2413.15	2407.66	1840.63	1585.38	1680.94	1598.95	1624.08	1500.99	1641.67	1757.59	2342.81	0.41464	0.00291584	0.0159204
WBGene00012424	dlc-3	490.866	725.664	769.191	800.077	866.287	1035.08	827.338	478.539	436.067	343.463	466.866	477.002	460.487	380.688	661.907	882.196	0.414471	0.0089814	0.0400068
WBGene00009925	F52B11.2	960.5	1008.3	840.652	1125.11	1151.65	1525.49	1188.49	989.624	894.585	991.871	805.538	1102.59	1013.07	828.416	936.483	1247.69	0.413929	0.00668996	0.0314879
WBGene00021324	rga-8	997.97	961.582	767.206	1175.11	1327.17	1153.85	1187.31	1074	1011.16	965.121	731.047	1094.07	961.145	707.904	908.92	1210.86	0.413808	0.00787473	0.035929
WBGene00000906	daf-10	519.594	661.818	595.503	686.066	785.886	935.773	748.263	524.344	564.729	510.38	491.118	689.949	620.188	549.883	592.305	788.997	0.41368	0.0104707	0.045095
WBGene00003477	mtm-5	1269.01	1248.89	892.262	1510.15	1461.93	1667.8	1416.27	1407.89	1377.28	1316.07	967.512	1659.09	1672.45	872.31	1136.72	1514.04	0.413524	0.00582179	0.0280835
WBGene00004167	pqn-87	20272.9	22652.1	14400.3	23051.2	23546	30136.2	25063.3	22507	19546.2	20867.8	13837.9	22846.9	20973.7	10887.5	19108.4	25449.2	0.413411	0.0105788	0.0454003
WBGene00001999	hrpa-1	5397.03	5764.04	5176.91	6650.64	7648.24	7538.4	7171.05	5993.19	5188.77	5524.3	5217.81	4988.64	4227.67	6278.56	5445.99	7252.08	0.4132	0.00254001	0.014192
WBGene00009201	F28C1.3	3239.97	3484.28	2541.81	4008.39	3964.54	4176.17	4292.48	3305.18	3143.14	2994.87	2376.77	3500.85	3420.34	2221.08	3088.68	4110.39	0.412284	0.00319157	0.0171651
WBGene00012659	Y39A1A.22	1523.81	1562.67	1219.79	1868.18	1861.67	2053.79	1854.13	1527.23	1519.76	1515.09	1202.24	1770.77	1570.56	948.927	1435.42	1909.44	0.411676	0.00331565	0.0177154
WBGene00017644	exc-9	1728.65	1935.62	1461.96	2115.2	2144.77	2526.79	2303.8	1729.73	1840.98	1689.5	1378.94	2012.11	1546.06	1316.85	1708.74	2272.64	0.411434	0.00305055	0.016523
WBGene00012663	hex-3	1573.77	1663.89	1250.56	1894.18	2008.88	2197.12	1858.86	1648.97	1682.1	1795.43	1183.19	1895.7	1959.52	1056.67	1496.07	1989.76	0.411415	0.00319718	0.0171725
WBGene00009586	F40F9.10	442.155	533.347	540.915	545.053	631.88	826.224	684.531	652.115	499.103	480.421	491.985	597.198	557.484	400.64	505.472	671.922	0.410661	0.0118542	0.0497723
WBGene00018195	btb-16	819.36	823.768	1104.66	1284.12	1343.03	839.533	1403.29	878.728	660.577	839.934	1027.28	333.144	361.532	701.52	915.929	1217.49	0.410607	0.00837196	0.0377325
WBGene00008951	F19C6.2	955.503	888.393	817.824	1121.11	1149.39	1262.37	1183.77	1000.47	983.526	988.661	809.869	1046.75	1027.77	854.752	887.24	1179.16	0.410361	0.00900514	0.0400432
WBGene00010072	F54F12.1	2125.84	2143.51	1538.38	2455.24	2252.35	3127.77	2454.87	2679.58	2562	2598.98	1849.27	3256.67	3418.38	979.254	1935.91	2572.56	0.41019	0.00280708	0.0154579
WBGene00003085	ccar-1	5789.23	6773.12	5939.15	7729.75	7881.51	8548.91	8613.29	7859.13	6204.24	5881.68	5760.03	6495.36	5653.22	6067.07	6167.17	8193.36	0.409848	0.00290229	0.0158632
WBGene00006468	rhgf-1	1101.64	1306.51	936.925	1371.13	1276.22	1849.02	1428.07	1131.86	1068.15	1134.18	874.832	1491.58	1384.4	792.502	1115.02	1481.11	0.409606	0.0070005	0.0326976
WBGene00017075	nap-1	37975.3	38885.3	29819.8	43367.2	49532.3	45697.2	50334.3	47885.3	32660.1	34868.5	29079.9	27554.4	25540.4	23178.9	35560.1	47232.8	0.409527	0.00280922	0.0154627
WBGene00015943	tiar-1	3464.79	3877.47	2983.47	4228.41	4049.47	5320.8	4684.32	3706.57	3194.08	3560.89	2892.14	3902.14	3593.76	2795.7	3441.91	4570.75	0.40922	0.00369819	0.0194028
WBGene00010018	fbxa-69	1249.02	1385.92	1655.5	1753.17	1749.56	2190.98	1900.16	1280.12	1195.08	1102.08	1344.3	1261.59	1282.51	1355.95	1430.15	1898.47	0.40867	0.00364448	0.0191869
WBGene00012158	ucr-2.1	11634.7	12013.9	9165.78	13753.3	15244.4	14330.4	14737.5	12380.5	10553.7	11308.6	8440.83	8651.33	7591.18	7296.12	10938.1	14516.4	0.408318	0.00540057	0.0264354
WBGene00007463	vgln-1	9433.88	10005.9	8440.26	11628.1	13754.1	10651.8	13263.4	10448.3	7671.33	7961.72	6533.52	5964.41	5559.16	6417.43	9293.35	12324.4	0.407243	0.00393467	0.0204328
WBGene00019237	H24G06.1	6079	5717.33	4837.47	6967.67	7520.27	7275.27	7645.5	6657.36	6155.02	5545.7	4880.87	5715.5	5718.86	3871.53	5544.6	7352.18	0.407089	0.00286776	0.0157185
WBGene00003041	lin-61	1075.41	1055.79	1142.37	1620.16	1369.07	1462.02	1331.29	1064.36	993.024	950.142	1002.16	1016.47	1015.03	1351.16	1091.19	1445.64	0.405798	0.00767073	0.0352152
WBGene00016654	C44E4.5	578.298	764.594	629.248	905.087	918.377	783.223	876.908	812.432	574.227	708.326	647.029	425.894	387.985	595.374	657.38	870.899	0.405777	0.00988631	0.0431868
WBGene00009439	mlcd-1	613.271	633.009	624.286	764.074	847.036	871.272	821.437	634.034	540.551	490.051	547.419	569.752	607.452	671.99	623.522	825.955	0.405622	0.0114372	0.0483536
WBGene00017766	peli-1	1141.61	1060.47	935.932	1360.13	1399.65	1472.25	1310.05	1169.23	961.938	1101.01	846.248	1208.59	1149.26	940.148	1046	1385.52	0.405543	0.00652131	0.0308726
WBGene00000877	cyn-1	1357.69	1440.43	1279.34	1595.15	1814.11	1849.02	1942.65	1438.03	1075.06	1197.31	1133.82	942.646	818.1	1079.02	1359.15	1800.23	0.405477	0.00334352	0.0178487
WBGene00008768	F13G3.10	1089.15	1266.8	1370.65	1665.16	1677.09	1598.18	1640.51	1372.94	1164	1197.31	1302.72	958.735	960.165	1237.83	1242.2	1645.24	0.405399	0.003896	0.0203011
WBGene00022087	Y69A2AR.16	1032.94	1069.03	962.73	1397.13	1456.27	1265.44	1289.99	958.284	803.918	922.322	893.887	793.11	754.416	885.878	1021.57	1352.21	0.404532	0.00477377	0.0239551
WBGene00010677	gtbp-1	3775.8	4178.02	3145.25	4522.44	5199.98	4876.46	4988.82	4170.64	3517.9	3595.13	3126.01	3378.76	3148.95	2932.97	3699.69	4896.92	0.404472	0.00482465	0.0241906
WBGene00021686	nsun-2	3292.43	3500.63	3304.05	3972.38	4727.77	4378.88	4739.79	3933.18	2759.74	3179.98	2996.08	2595.12	2423.93	2678.38	3365.7	4454.71	0.404423	0.00403488	0.020838
WBGene00018011	F33E11.3	1177.83	1241.88	1117.56	1536.15	1568.38	1654.5	1482.36	1280.12	1177.81	1137.39	1020.35	1240.77	1056.18	1118.12	1179.09	1560.35	0.404191	0.0051918	0.0256662
WBGene00006452	heh-1	505.855	694.519	737.431	870.084	888.935	807.795	850.943	500.236	563.002	406.592	530.962	563.127	497.718	818.04	645.935	854.439	0.403588	0.0109114	0.0465336
WBGene00022865	ufbp-1	1095.39	1143	1178.1	1400.14	1443.81	1655.52	1526.03	1195.75	943.805	1062.49	990.032	970.092	856.311	1099.77	1138.83	1506.37	0.403525	0.00734576	0.0339982
WBGene00009098	ehbp-1	2130.84	2040.73	1701.15	2574.25	2592.07	2629.17	2561.09	2070.86	1939.42	1902.42	1815.49	2120.01	2050.64	1762.18	1957.57	2589.14	0.403408	0.00327379	0.0175378
WBGene00012760	Y41C4A.17	495.863	1339.99	482.357	1063.1	910.45	1302.3	811.995	660.553	986.98	999.361	679.077	1142.34	1144.36	447.727	772.735	1021.96	0.403295	0.00724753	0.0336455
WBGene00010416	hxk-2	1532.55	1520.62	1201.92	1728.17	1929.61	1988.26	1856.5	1419.95	1349.65	1233.69	1227.36	1469.81	1374.6	1178.78	1418.37	1875.63	0.403148	0.00395212	0.020506
WBGene00002054	ifb-2	26107.1	28733.8	39095.8	39676.8	44308.6	32846.2	48736.2	45656.5	28309	31633.9	36148.7	15090.9	12864.3	24094.3	31312.2	41392	0.402625	0.00312505	0.0168592
WBGene00007027	ssl-1	11787	11579.5	8220.92	13286.3	13617.1	15976.7	12755.9	11862.2	11629.6	12279.1	8144.6	13817.9	13761.7	6201.15	10529.1	13909	0.401631	0.00582017	0.0280835
WBGene00015143	rbm-26	3740.83	3439.9	2797.87	4523.44	4596.42	4413.69	4038.73	3608.93	3422.05	3053.72	2664.34	3511.26	3477.17	2901.85	3326.2	4393.07	0.401355	0.00426538	0.0218254
WBGene00009013	mrps-33	800.624	1104.07	1017.32	1189.11	1241.11	1517.3	1196.75	978.776	949.849	957.631	1069.72	813.931	900.4	1013.57	974.003	1286.07	0.40097	0.00567393	0.0275552
WBGene00006382	taf-1	5012.33	5311.67	3671.28	5597.54	5954.16	7021.37	6065.18	5097.59	4975.48	4995.73	3883.91	6017.41	6055.9	2987.24	4665.09	6159.56	0.400922	0.00401586	0.020775
WBGene00020374	serp-1.2	2350.66	2652.72	3191.9	3823.37	4081.17	2921.99	3599.69	2554.22	2020.59	2000.86	2790.8	1486.84	1739.07	1933.77	2731.76	3606.55	0.40079	0.00532219	0.0261554
WBGene00013378	emc-3	2636.69	2853.6	2622.2	3338.32	3747.11	3376.56	3812.13	2942.35	2562.87	2410.66	2433.94	2468.29	2093.75	2244.22	2704.16	3568.53	0.400148	0.00532303	0.0261554
WBGene00015237	B0511.12	6478.69	6577.69	4813.65	7498.72	7608.6	9114.06	7205.28	6527.18	6858.78	6796.51	5368.52	8029.53	8137.89	4103.77	5956.68	7856.67	0.39941	0.00340239	0.0181155
WBGene00017699	flcn-1	4009.37	3991.93	3187.93	4665.45	4859.13	5504.06	4647.73	4242.97	3942.74	4147.24	3437.83	4639.41	4268.82	3268.17	3729.74	4919.09	0.399317	0.00558108	0.0271633
WBGene00003096	lys-7	1151.6	863.478	1133.44	1641.16	1523.08	800.628	1570.88	795.557	592.361	599.188	513.639	447.662	326.26	325.62	1049.51	1383.94	0.399067	0.00766114	0.0352152
WBGene00017193	F07C3.2	706.948	788.731	760.259	1046.1	926.304	1017.68	976.047	630.418	746.064	645.198	677.345	839.485	802.424	809.261	751.979	991.533	0.398967	0.0111613	0.0473677
WBGene00020443	esyt-2	1200.31	1181.93	1035.18	1489.14	1509.49	1517.3	1491.81	1093.29	969.71	1041.09	921.605	1217.11	1162	1008.78	1139.14	1501.94	0.398876	0.00823694	0.0372339
WBGene00012471	Y17G7B.20	15114.4	15230.4	12873.8	18480.8	18061.8	20858.3	18534.3	16360.7	15109.5	15474	12951	16468.9	15015.8	12489.3	14406.2	18983.8	0.398078	0.00905722	0.0402565
WBGene00004760	sel-2	13955.3	14916.6	9797.02	15103.5	16125.4	20075.1	16629.4	14124.7	14012	13778.1	10488.5	16443.3	16608.9	8604.19	12889.7	16983.3	0.397906	0.0101097	0.0439272
WBGene00219758	linc-11	1241.53	1763.55	1781.55	1901.18	1877.52	2575.93	2053.59	1635.71	1436.86	1577.15	1689.03	1849.33	1782.18	1746.22	1595.54	2102.06	0.397756	0.00430903	0.0220119
WBGene00000889	cyn-13	1706.17	1815.72	1559.23	2088.2	2302.17	2332.26	2202.3	1833.4	1752.04	1774.03	1554.78	1553.09	1406.94	1683.97	1693.7	2231.23	0.397661	0.00439661	0.0223658
WBGene00006945	wars-1	1959.72	2054.75	1702.15	2398.23	2777.78	2298.48	2562.27	2237.2	1841.84	1981.6	1575.56	1424.38	1501.97	1353.56	1905.54	2509.19	0.397023	0.0040336	0.020838
WBGene00015567	bath-44	2729.12	2719.68	2575.55	3362.32	3416.45	3689.85	3619.75	3346.16	2977.35	3238.83	2787.34	3005.87	3260.64	2473.28	2674.78	3522.1	0.397012	0.0058339	0.0281197
WBGene00004040	pld-1	5961.59	6097.29	4745.17	6911.67	7137.52	8121.97	7330.38	6159.54	5853.66	5735.09	5094.81	6612.72	6729.98	3984.06	5601.35	7375.39	0.396944	0.003678	0.0193218
WBGene00014004	fic-1	1240.28	1315.07	1178.1	1545.15	1537.8	1653.47	1817.55	1571.83	1288.34	1334.26	1330.44	1344.88	1257.03	1171.59	1244.49	1638.49	0.39682	0.00472642	0.0237451
WBGene00004701	rsp-4	1050.43	1170.25	1430.2	1572.15	1615.94	1748.69	1469.38	1189.72	1109.6	1026.11	1255.08	1040.13	904.319	2536.32	1216.96	1601.54	0.396178	0.00520415	0.0256867
WBGene00007576	dph-1	2062.14	2383.32	1988.98	2519.24	2955.57	2840.08	2975.35	2665.11	1896.24	2012.63	2010.38	1622.18	1425.55	1624.91	2144.81	2822.56	0.396152	0.00505147	0.0250825
WBGene00012796	Y43F4A.1	783.138	911.751	648.106	957.092	935.363	1210.16	1007.91	920.917	844.502	745.776	628.839	1019.31	975.841	525.142	780.998	1027.63	0.395931	0.00781683	0.0357316
WBGene00007976	C36B1.9	1644.96	1882.68	1320.03	1836.18	2021.34	2582.08	2063.03	1864.74	1732.18	1753.7	1313.98	2103.92	2054.56	1055.87	1615.89	2125.66	0.395578	0.00454116	0.0229862
WBGene00012497	ragc-1	1160.34	1174.14	1166.19	1286.12	1538.93	1613.54	1700.71	1311.46	1272.8	1188.75	1139.88	1239.83	1189.43	1610.54	1166.89	1534.83	0.395403	0.00739855	0.0342036
WBGene00006914	vha-5	3928.18	5118.58	3909.48	5165.5	5816.01	5754.9	5981.39	3916.31	3287.34	2756.27	2565.6	3470.56	2971.61	4053.49	4318.74	5679.45	0.395139	0.00594762	0.0285776
WBGene00008362	cfim-2	1922.25	1953.53	1650.54	2465.24	2431.26	2374.24	2415.92	2380.64	2003.32	2045.8	1756.59	2179.63	1859.59	1715.09	1842.1	2421.67	0.394645	0.00463997	0.0233991
WBGene00012031	gpdh-3	2508.04	2981.29	2771.07	3303.32	3627.08	3727.73	3813.31	2368.59	1861.7	2089.67	1819.82	2155.02	1810.6	1940.15	2753.47	3617.86	0.393886	0.00610764	0.0292774
WBGene00015687	chdp-1	3588.45	3169.72	4411.68	5070.49	4693.8	5223.54	4575.74	4552.75	4741.48	4000.65	4376.76	4238.12	4282.53	8286.55	3723.28	4890.89	0.393522	0.00653683	0.0309221
WBGene00021377	Y37E11B.5	1779.86	2036.06	1590.99	2133.21	2482.22	2388.57	2459.59	1868.35	1510.26	1563.24	1365.08	1344.88	1169.83	1173.99	1802.3	2365.9	0.392547	0.00501879	0.0249794
WBGene00003876	pept-2	848.087	1051.12	649.098	1047.1	1066.72	1227.56	1117.67	938.998	755.562	807.834	644.43	826.235	807.323	640.067	849.436	1114.76	0.392162	0.00988975	0.0431868
WBGene00004881	smg-3	4379.08	5283.64	4424.59	5748.55	5921.32	6522.77	6455.84	6019.71	4465.16	4886.6	4463.37	4473.78	4023.88	3548.3	4695.77	6162.12	0.392065	0.00498632	0.0248482
WBGene00008735	F13D2.1	3307.42	3087.96	2553.72	3468.33	3742.58	4719.82	3720.07	2945.97	3332.24	2754.13	2531.81	3543.44	3702.52	2323.23	2983.03	3912.7	0.391386	0.00544717	0.0266234
WBGene00011771	T14G8.3	1739.89	1713.72	1681.3	2290.22	2152.69	2315.88	2221.19	2163.67	1845.3	1936.66	1352.96	1643.01	1652.86	1640.07	1711.64	2245	0.391336	0.00512509	0.0253741
WBGene00017984	F32D1.5	2872.76	2904.21	2652.97	3265.32	4118.54	3571.09	3779.08	2562.66	2448.88	2263.01	1997.39	2081.2	1819.42	4554.69	2809.98	3683.51	0.390521	0.00641759	0.0304642
WBGene00010732	K10C3.5	1357.69	1410.06	1282.32	1715.17	1893.37	1741.52	1727.85	1422.36	1303.02	1195.17	1286.26	1335.42	1388.32	1241.03	1350.02	1769.48	0.39034	0.00486604	0.0243581
WBGene00016943	acdh-1	1388.91	576.171	1053.05	2067.2	1269.42	770.937	1163.7	1311.46	2154.43	1117.06	1693.36	1289.04	2764.88	1818.84	1006.04	1317.82	0.389454	0.00578937	0.0279934
WBGene00015162	algn-11	1186.57	1336.09	1460.97	1657.16	1776.74	1832.64	1690.08	1339.19	1247.76	1205.87	1431.78	1123.41	1243.32	1576.22	1327.88	1739.16	0.389264	0.00520506	0.0256867
WBGene00018373	F43B10.1	1622.48	1637.41	1293.23	1934.19	2109.66	2056.86	1847.05	1647.77	1528.39	1537.56	1184.92	1750.9	1663.63	1183.56	1517.71	1986.94	0.388652	0.00547207	0.0267237
WBGene00001171	egl-2	2361.9	2757.83	1979.05	2920.28	2862.71	3701.11	2906.9	2578.33	2704.48	2651.41	1834.55	3418.51	3489.91	1577.02	2366.26	3097.75	0.38861	0.00709296	0.033041
WBGene00019490	K07E3.1	2084.62	2355.29	1493.72	2468.24	2577.34	2711.08	2600.04	2172.11	2042.18	2332.55	1368.55	2363.24	2398.45	1172.39	1977.88	2589.17	0.388539	0.00467125	0.0235374
WBGene00014772	F56D5.4	5133.49	5836.45	4135.77	6069.59	6074.2	7936.66	6276.44	5505.01	5624.84	5607.76	4426.13	7516.56	6852.45	3921.01	5035.24	6589.22	0.388048	0.00495642	0.0247194
WBGene00002135	inx-13	893.052	815.204	793.011	1177.11	1184.49	1018.7	981.948	784.708	828.959	735.076	661.754	848.003	806.343	1023.15	833.756	1090.56	0.387377	0.00953185	0.041969
WBGene00017138	EEED8.10	2780.33	2647.27	2097.16	3083.3	3100.51	3762.54	3175.99	2837.48	2770.11	2806.56	2377.64	3204.62	3076.45	2237.84	2508.25	3280.59	0.38727	0.00787375	0.035929
WBGene00008607	F09B12.3	2238.25	2382.54	2929.87	2755.27	3457.22	2850.32	4098.92	3234.06	2079.31	2181.69	2757.02	1130.04	1026.79	2120.52	2516.89	3290.43	0.386635	0.00806318	0.0366247
WBGene00004272	rab-8	5755.5	6302.06	4930.76	6585.64	7325.5	7508.71	8191.95	8017.04	6628.22	7286.56	5906.41	6552.15	6084.31	4648.07	5662.78	7402.95	0.38659	0.0046888	0.0236161
WBGene00015185	mrpl-41	2521.78	2771.07	1916.53	3062.3	3192.24	3555.73	2747.57	2608.46	3101.69	2849.35	2355.98	2981.26	3205.78	1852.36	2403.13	3139.46	0.385603	0.00774466	0.0354344
WBGene00019546	glct-6	950.507	893.065	721.551	1079.1	1199.21	939.868	1248.68	990.829	1010.29	961.911	1010.82	705.092	799.485	643.259	855.041	1116.72	0.385197	0.0118348	0.0497589
WBGene00022074	Y69A2AR.1	1558.78	1630.41	1381.57	1805.17	1893.37	2295.41	1963.9	1447.67	1427.36	1551.47	1322.64	1601.36	1421.63	1766.17	1523.59	1989.46	0.384909	0.0059784	0.0287029
WBGene00000931	dao-5	4971.12	5199.55	4892.06	5897.57	7157.91	5984.24	7166.33	5850.96	4066.22	4857.71	4179.27	3445.01	3198.92	4012.79	5020.91	6551.51	0.383879	0.00551787	0.0269043
WBGene00017979	F32B5.6	8301.01	8358.37	6499.91	9467.91	9568.79	11476	9768.73	9322.48	9360.33	10099.5	7491.5	10148.6	9951.43	5267.38	7719.77	10070.4	0.383486	0.00656259	0.0310079
WBGene00010794	dld-1	8335.99	8671.37	6560.46	9986.96	10899.4	9603.44	10495.7	8776.43	7014.21	7757.35	5550.42	6679.91	6096.07	5036.73	7855.94	10246.4	0.383259	0.00640223	0.0304268
WBGene00000163	apb-3	3458.55	3536.44	3236.56	4205.41	4597.55	4149.55	4831.84	4470.79	3569.71	4016.7	3600.67	3441.23	3214.59	3137.28	3410.52	4446.09	0.382546	0.0067921	0.0318827
WBGene00000416	ced-2	971.741	1061.24	991.512	1244.12	1365.68	1313.56	1333.66	1145.12	1009.43	970.471	1042	811.092	745.598	1211.5	1008.17	1314.25	0.38251	0.00657608	0.0310597
WBGene00018208	F39G3.3	2213.27	2185.56	1729.94	2487.24	2459.57	2995.7	2705.08	2759.13	2328.86	2340.04	1999.99	2571.45	2455.28	1599.37	2042.92	2661.9	0.381822	0.00569626	0.0276197
WBGene00015928	C17H12.2	799.375	774.716	880.352	961.093	1127.87	1015.63	1158.98	677.428	605.313	675.157	840.185	628.431	662.318	839.589	818.148	1065.89	0.381631	0.00972323	0.0427192
WBGene00001974	hmg-4	1174.08	1269.13	1457.99	1510.15	1628.39	1881.78	1756.18	1236.73	1145.86	1168.42	1217.84	1163.16	1004.25	2151.65	1300.4	1694.12	0.381582	0.00664748	0.0313605
WBGene00001503	fum-1	5850.43	6448.44	4998.25	7356.71	7588.22	7670.47	7417.72	6321.06	5784.58	6340.7	4595.9	5706.98	4952.69	4381.5	5765.71	7508.28	0.380984	0.00533619	0.0262068
WBGene00006439	ant-1.1	177662	168247	133251	213406	224026	182669	211839	204171	150515	143280	116696	134158	115050	92437	159720	207985	0.380935	0.00530309	0.0260861
WBGene00012973	spat-2	4643.87	4624.94	3600.81	5685.55	5856.78	5671.97	5108.02	4825.17	4208.7	4368.73	3234.28	4392.39	4412.84	2575.43	4289.87	5580.58	0.37948	0.00879428	0.0393456
WBGene00011732	arrd-17	4770.02	5709.54	3778.47	5648.54	5279.25	7535.32	6239.85	5599.03	5559.21	5387.35	4076.2	8009.65	6565.38	3272.96	4752.68	6175.74	0.377873	0.00685308	0.0320826
WBGene00009796	F46G10.1	3639.66	3838.54	5342.65	5587.54	6759.3	4050.24	5809.07	4921.6	3245.89	3377.92	5118.2	1567.29	1504.91	2967.29	4273.62	5551.54	0.377429	0.00944383	0.0416115
WBGene00019004	xpg-1	1508.82	1288.6	1580.07	1812.17	1945.46	1900.21	1920.23	1575.44	1427.36	1576.08	1733.21	1384.63	1302.1	1284.12	1459.16	1894.52	0.376692	0.00777841	0.0355692
WBGene00003142	mau-8	761.905	899.294	815.839	986.095	1150.52	1038.15	1111.77	936.587	794.419	827.094	775.222	758.092	642.723	771.751	825.679	1071.64	0.376161	0.0111558	0.0473611
WBGene00006490	kdin-1	3308.66	3397.07	2571.58	3717.36	3912.45	4458.74	3957.3	3148.48	3042.11	3022.69	2535.28	3498.96	3309.63	2136.48	3092.44	4011.46	0.375383	0.00770324	0.0353181
WBGene00010865	M04D8.7	929.274	1217.74	941.887	1149.11	1279.61	1458.95	1454.04	1000.47	903.22	961.911	754.434	1076.09	848.473	826.819	1029.64	1335.43	0.375168	0.0086275	0.0387413
WBGene00013326	anoh-2	1051.68	1074.48	877.374	1137.11	1173.17	1571.57	1311.23	1080.03	1038.79	1112.78	880.029	1402.61	1286.43	766.165	1001.18	1298.27	0.374891	0.0084013	0.0378368
WBGene00006936	glp-4	2551.76	2532.04	2652.97	3156.3	3825.25	2743.84	3650.44	2995.39	2253.73	2221.28	2395.83	1494.42	1468.66	2056.67	2578.92	3343.96	0.37479	0.0104052	0.0449215
WBGene00007956	trpp-9	1823.58	1804.82	1244.6	2031.2	2025.87	2309.74	2054.77	1882.82	1737.36	1764.4	1297.52	2007.38	1948.74	1073.43	1624.33	2105.39	0.374245	0.00741098	0.0342481
WBGene00011726	lpr-2	6103.98	6867.33	4859.3	6940.67	6547.54	9765.21	7561.71	7231.13	7303.48	7301.54	5375.45	9712.28	9375.33	4390.28	5943.54	7703.78	0.374245	0.00622422	0.0297079
WBGene00022235	sqd-1	11421.1	11451	9367.26	13132.3	14789.2	13423.3	14371.6	11738.1	9096.97	8639.01	7825.85	8945.67	8439.66	8517.2	10746.4	13929.1	0.374241	0.0107069	0.0457959
WBGene00004152	pqn-70	4994.85	4701.24	4477.19	5385.52	5891.88	7142.18	6073.44	5297.68	4814.87	4246.75	4818.5	5516.75	5061.44	4925.8	4724.43	6123.26	0.37416	0.00767183	0.0352152
WBGene00003150	mbk-2	6873.38	7508.91	6798.66	9521.92	9249.45	8945.13	8878.84	8894.56	7590.16	7685.66	6698.96	7448.42	6854.4	6754.22	7060.32	9148.83	0.373855	0.00899635	0.0400297
WBGene00000763	coq-3	1320.22	1466.12	1256.51	1755.17	1811.84	1783.5	1632.25	1534.46	1443.77	1252.95	1195.31	1327.84	1192.37	1003.2	1347.62	1745.69	0.373387	0.00738581	0.0341656
WBGene00018701	pccb-1	3903.2	3445.35	2575.55	5039.49	4459.39	3840.35	3794.43	3108.7	3100.83	5956.57	2037.23	3002.08	3237.13	2557.07	3308.03	4283.42	0.372788	0.00821067	0.0371564
WBGene00012140	T28F4.5	7708.98	6951.42	12152.2	12025.2	11539.2	11518	11206.2	8411.2	8728.25	8272.01	11662.1	7573.35	7916.47	13280.2	8937.54	11572.1	0.372705	0.00848387	0.0381665
WBGene00007350	sucl-1	3006.4	3262.37	2481.26	3639.35	3770.89	3862.88	3826.29	3179.82	2753.7	2898.57	2327.4	2730.46	2471.94	2335.21	2916.68	3774.85	0.372094	0.00899528	0.0400297
WBGene00018579	acs-16	1798.59	1299.5	1821.25	1886.18	2190.06	2358.88	2051.23	1779.15	1942.87	1821.1	1624.93	1858.79	1743.97	1549.89	1639.78	2121.59	0.371644	0.00828251	0.0373845
WBGene00013580	Y79H2A.3	6401.25	6416.52	4872.21	7072.68	7597.28	8534.57	7294.98	6985.23	6555.69	6430.58	5348.6	7597.01	7449.12	4155.65	5896.66	7624.88	0.370817	0.00675042	0.0317358
WBGene00016234	C29G2.6	1111.63	1630.41	1323.01	1409.14	1665.76	1998.5	1932.03	1413.92	986.98	784.295	1084.44	975.771	843.574	1129.29	1355.02	1751.36	0.370163	0.00787991	0.0359392
WBGene00002134	inx-12	1340.2	1411.62	1082.82	1784.17	1671.42	1560.3	1589.76	1125.83	1279.71	1023.97	883.493	1205.75	1072.84	1424.59	1278.21	1651.42	0.369573	0.00886168	0.0396036
WBGene00010671	eak-7	1207.81	1266.02	1146.34	1463.14	1497.03	1719	1556.72	1276.51	1320.29	1315	1099.17	1228.47	1179.63	1513.97	1206.72	1558.97	0.369501	0.0106296	0.0455543
WBGene00020894	T28D9.1	4647.62	5337.37	3955.13	5501.53	5783.17	6895.44	5827.96	5008.39	5374.42	5005.36	4057.14	5552.71	4959.55	5771.77	4646.71	6002.02	0.369241	0.00895574	0.0399363
WBGene00020092	pcf-11	6400	7284.67	5893.49	7806.75	8017.4	9237.94	8653.42	7719.31	7317.29	6934.54	5515.77	7349.04	6612.4	4972.89	6526.05	8428.88	0.36913	0.00854635	0.038391
WBGene00009500	F36H2.3	1428.88	1384.37	1020.3	1785.17	1586.49	1827.52	1399.75	1589.91	1450.68	1455.17	1049.8	1685.59	1578.39	912.215	1277.85	1649.73	0.368516	0.00911689	0.0404041
WBGene00007824	dlat-2	6543.64	6881.35	6062.22	8339.8	9044.49	7701.18	8452.78	5860.6	5277.71	5370.23	4605.43	4405.64	4100.3	4170.01	6495.74	8384.56	0.368243	0.00864299	0.0387966
WBGene00008239	fshr-1	1468.85	1555.66	1594.96	1940.19	2037.19	1758.92	2212.92	2250.46	1561.21	1677.73	1948.02	1109.22	1017.97	1289.71	1539.82	1987.31	0.36805	0.0088334	0.0395061
WBGene00001196	egl-30	8577.05	8749.23	6966.39	10651	9876.8	11499.6	9749.85	9270.64	8439.84	9126.92	6879.12	10085.2	9963.18	5934.58	8097.56	10444.3	0.367158	0.00908951	0.040356
WBGene00009259	hpo-34	6820.92	6450.78	6097.95	9091.88	9289.08	5943.28	8985.06	6469.32	5159.41	4335.56	5222.14	2594.17	2500.35	3090.2	6456.55	8327.33	0.36709	0.00869678	0.0390093
WBGene00015176	vps-51	1363.93	1550.99	1596.94	1875.18	1773.34	2145.93	1960.36	1511.56	1380.74	1486.2	1471.62	1571.08	1428.49	1419.8	1503.95	1938.7	0.366329	0.00976316	0.0428516
WBGene00012344	ola-1	4993.6	5597.42	5170.95	6141.59	7200.94	6483.86	7260.75	5433.89	4087.81	4009.21	3791.23	3541.55	3208.72	4524.36	5253.99	6771.78	0.366123	0.00837577	0.0377358
WBGene00020192	T03F1.11	4566.43	4733.16	6093.98	6777.65	7178.29	5800.97	6687.16	5979.93	7185.18	5899.87	7931.52	6039.18	6522.27	5679.2	5131.19	6611.02	0.365578	0.00866585	0.0388849
WBGene00002078	xpo-1	31471.7	32105.9	23690.1	37174.6	37800.7	39110	35738.4	36579.9	34609.1	31298	24637.3	35194	33725.3	21828.5	29089.2	37455.9	0.364708	0.00967333	0.0425306
WBGene00004390	rnp-7	1893.52	2451.84	2039.6	2488.24	2478.83	3165.66	2823.1	2315.55	1981.73	2699.56	2189.68	2118.11	1935.03	1944.94	2128.32	2738.96	0.363911	0.0103177	0.0446247
WBGene00011884	enol-1	6037.78	6890.69	4746.16	8269.8	7419.49	7595.73	7009.36	5725.6	5364.92	8319.09	3727.13	5482.68	5339.69	4132.5	5891.54	7573.6	0.362332	0.00828232	0.0373845
WBGene00001498	fars-3	2799.06	3097.31	2690.68	3225.31	3971.33	3378.61	4141.41	3755.99	2780.47	3005.57	2586.38	2127.58	2033.98	2340.79	2862.35	3679.17	0.362178	0.0118473	0.0497603
WBGene00020824	T26A8.1	1814.83	1772.11	1653.51	2145.21	2186.67	2283.12	2365.17	1838.22	1685.55	1707.69	1577.3	1741.43	1707.72	1599.37	1746.82	2245.04	0.362011	0.0100158	0.043597
WBGene00022441	Y110A2AL.4	1648.71	1517.51	2728.4	3168.31	2795.9	2016.93	2118.51	1673.08	1708	823.884	1728.01	1245.5	1193.35	3538.72	1964.87	2524.91	0.361796	0.00979394	0.0429218
WBGene00012097	abcf-2	33791.1	36995.6	38224.3	43959.2	50133.7	40984.6	51677.4	41923.4	29778.6	29272.5	33060	22562.9	21789.9	27110.3	36337	46688.7	0.361634	0.00923471	0.0408636
WBGene00010369	chd-1	2203.28	2336.61	1815.29	2606.25	2644.16	2771.48	2864.41	2555.42	2223.51	2379.63	1825.02	2630.13	2286.76	1502	2118.39	2721.57	0.361472	0.0105605	0.045382
WBGene00013680	rpom-1	1187.82	1480.91	1379.58	1543.15	1895.64	1546.99	1945.01	1440.44	1019.79	982.241	1104.37	854.628	744.618	911.417	1349.44	1732.7	0.36066	0.00990536	0.0432395
WBGene00001258	emb-4	2354.41	2367.75	1779.56	2624.25	2787.97	2962.94	2755.83	2179.34	2079.31	2228.77	1562.57	2232.63	2322.03	1548.29	2167.24	2782.75	0.360651	0.0112837	0.0478042
WBGene00006931	vps-26	1244.03	1452.11	1736.88	1805.17	1893.37	1782.47	2107.88	1580.26	1317.7	1243.32	1669.98	1298.5	1229.6	1525.15	1477.67	1897.23	0.360565	0.0112166	0.0475666
WBGene00001649	gob-1	1515.07	1472.35	1262.47	1902.18	1842.42	1657.57	1871.84	1657.41	1592.29	1627.44	1448.24	1509.56	1446.13	1218.68	1416.63	1818.5	0.360289	0.0103061	0.0445981
WBGene00000181	ard-1	1619.98	1742.53	1479.82	1998.19	2308.97	1904.31	2068.94	1645.36	1452.41	1445.54	1329.57	1175.47	1116.93	1632.09	1614.11	2070.1	0.35896	0.0103837	0.0448786
WBGene00009771	F46B6.6	2025.92	2126.38	1787.5	2415.23	2413.15	2858.51	2467.85	2227.56	2053.4	2052.22	1788.64	2332.01	2009.49	1553.08	1979.93	2538.69	0.35863	0.00981917	0.0430015
WBGene00011397	T03E6.8	1471.35	1246.55	1608.85	1867.18	1988.5	1660.64	1873.02	1128.24	1202.85	1165.21	1689.03	1018.36	1110.07	975.264	1442.25	1847.33	0.357121	0.011866	0.0497877
WBGene00014307	F07H5.3	4563.93	6283.38	5342.65	6886.66	6239.53	8197.74	6308.31	5077.1	5556.62	5142.32	4908.59	5376.68	5182.93	4984.06	5396.65	6908.06	0.356215	0.0106414	0.0455888
WBGene00001137	eat-6	42070.9	42209.2	31099.1	51110.9	48927.6	48026.4	48751.6	46626.8	44843.3	41271.2	30625.2	46556.9	42110.1	28440.7	38459.7	49204.1	0.355431	0.0116673	0.0491563
WBGene00016393	C34B2.8	5845.43	6532.53	5871.66	7568.73	8038.91	7759.54	7634.88	6695.93	6177.48	5469.73	5133.79	4077.23	4155.16	5434.98	6083.21	7750.52	0.34946	0.0114368	0.0483536
WBGene00002299	let-23	2800.31	2413.69	2576.54	2125.21	2268.2	1980.07	2242.43	2556.63	2593.09	2548.69	2996.08	2178.69	2425.89	2102.16	2596.85	2153.98	-0.269759	0.00979259	0.0429218
WBGene00001993	hpd-1	10950.2	9582.34	10436.2	9837.95	8816.87	7132.96	8392.59	12275.7	12166.7	15234.4	13890.8	9419.83	9883.82	10140.5	10322.9	8545.09	-0.272681	0.0103067	0.0445981
WBGene00015913	C17F4.7	6584.86	5322.57	7066.64	5262.51	5582.74	4107.57	5973.12	4450.29	5403.78	6518.31	8036.33	3279.39	3640.79	4691.16	6324.69	5231.48	-0.273774	0.00987581	0.043182
WBGene00004347	rgs-4	2381.89	2894.87	1950.27	1903.18	1944.33	2132.62	1988.68	2645.83	2555.09	2709.19	2155.03	3191.37	2803.09	1655.23	2409.01	1992.2	-0.274075	0.00994964	0.0433708
WBGene00000216	asp-3	57954.7	41496	45559.9	43223.2	45054.8	29736.9	41810.7	58480.6	53006.8	62136.9	58961.9	29357.4	32375.2	33170.9	48336.9	39956.4	-0.274698	0.00942971	0.0415792
WBGene00016796	cec-2	1378.92	1369.57	1179.1	999.096	1040.68	1173.3	1105.87	1416.33	1517.17	1485.13	1393.67	1734.81	1888.98	1239.43	1309.2	1079.74	-0.278004	0.0101397	0.044042
WBGene00012554	Y37D8A.16	2749.1	2658.95	3584.93	2669.26	2528.65	2035.36	2640.17	3052.04	2884.95	2789.44	3517.52	1867.31	2136.86	3091.79	2997.66	2468.36	-0.280285	0.010389	0.0448854
WBGene00009349	F32H5.3	1251.52	1220.86	1466.92	1041.1	1052	975.702	1255.76	1230.7	1316.84	1148.09	1712.42	1317.43	1390.28	1892.27	1313.1	1081.14	-0.280424	0.0093951	0.0414566
WBGene00016594	C42D4.1	3739.58	2884.75	3577.98	2992.29	2919.33	2257.53	3023.74	3053.25	2935.9	2880.38	3753.11	1946.81	1879.18	2329.62	3400.77	2798.22	-0.281351	0.0113906	0.0481901
WBGene00018036	F35C8.5	3476.03	2978.96	3095.62	2902.28	2867.24	1986.21	2720.42	5157.86	3835.66	5752.21	4120.37	2460.72	2529.74	2569.84	3183.54	2619.04	-0.281594	0.0113073	0.0478874
WBGene00009505	F37B12.3	2230.76	2167.65	2547.76	1854.18	2120.99	1576.68	2066.58	2603.64	2317.63	2148.52	3322.63	1597.58	1724.38	2393.47	2315.39	1904.61	-0.281761	0.00811567	0.036781
WBGene00010059	F54E4.3	1759.88	1733.18	2126.94	1667.16	1498.17	1472.25	1526.03	1674.28	1722.68	1634.93	1968.8	1962.9	1882.12	1963.3	1873.33	1540.9	-0.28183	0.00892444	0.0398258
WBGene00012980	efhd-1	4129.27	4564.99	3837.02	3087.3	3244.33	3935.57	3454.52	5438.71	5939.15	5373.44	4576.84	6296.61	5643.42	4430.99	4177.09	3430.43	-0.284111	0.00784856	0.0358498
WBGene00018298	nlp-50	1490.09	1951.97	1460.97	1399.13	1278.48	1469.18	1219.17	1436.82	1522.35	1703.41	1455.17	1774.56	1850.77	1288.91	1634.34	1341.49	-0.28487	0.00890516	0.0397736
WBGene00002184	kel-1	1307.73	1459.89	1131.46	912.088	1071.25	1236.78	1044.5	1403.07	1464.5	1399.53	1275	1590.95	1483.36	1000.8	1299.69	1066.15	-0.285754	0.00907084	0.0402877
WBGene00009189	F27D4.4	1085.4	868.928	1313.08	850.082	867.419	907.106	947.721	889.577	879.906	852.773	1194.45	811.092	851.412	1637.68	1089.14	893.082	-0.286322	0.011811	0.0496931
WBGene00010918	M117.1	1808.59	1712.94	1194.98	1306.13	1227.52	1349.4	1269.92	1822.55	1952.37	1891.72	1417.92	2214.65	2000.67	1117.32	1572.17	1288.24	-0.287351	0.0101537	0.0440714
WBGene00015052	clec-52	1240.28	1146.11	1581.06	2123.2	1090.5	650.126	467.369	671.401	809.962	652.687	1296.66	229.036	328.22	1371.91	1322.48	1082.8	-0.288483	0.00742863	0.0343167
WBGene00003712	nhr-122	1537.55	1680.24	1709.09	1293.12	1372.47	1264.42	1446.96	1917.77	1804.71	1977.32	2311.81	1873.93	1619.54	1875.51	1642.29	1344.24	-0.288918	0.00792111	0.0360949
WBGene00012573	Y37H2C.1	1401.41	1151.56	1556.25	1133.11	1041.81	1105.73	1202.65	1280.12	1354.83	1624.23	1483.75	1466.97	1585.25	1185.16	1369.74	1120.82	-0.289341	0.0114938	0.0485762
WBGene00001456	flp-13	3237.47	2906.55	2357.2	2476.24	2284.05	2180.74	2333.31	2952	3134.5	2917.83	2614.1	3134.58	2886.37	1972.87	2833.74	2318.58	-0.289463	0.00772697	0.0354003
WBGene00004096	pqm-1	1318.97	1146.11	1492.73	1173.11	1138.06	810.866	1192.03	1874.38	1413.55	1412.37	1954.95	854.628	993.477	1438.15	1319.27	1078.52	-0.29069	0.00723039	0.0335915
WBGene00001541	gcy-15	2228.26	2888.64	1904.62	1879.18	1697.47	2158.22	1903.7	2918.25	3161.27	2952.07	2833.24	4258	3912.18	2454.92	2340.51	1909.64	-0.293517	0.00630984	0.0300228
WBGene00001152	ech-3	1135.36	1012.97	1162.22	911.088	1020.29	750.461	919.396	1152.35	1016.34	1027.18	1386.74	801.628	833.776	882.686	1103.52	900.31	-0.293618	0.010764	0.0459851
WBGene00016610	paqr-1	10523	10079.1	8861.08	8116.78	8208.77	7583.44	8138.84	12747	12048.4	12081.1	10996.9	11752.8	11008.6	8511.61	9821.07	8011.96	-0.293725	0.00677534	0.0318162
WBGene00008546	gfat-1	4757.53	4178.8	5045.9	3934.38	4222.72	3290.56	3757.84	7804.89	7310.39	8202.46	7071.41	4355.48	4693.05	5398.27	4660.74	3801.38	-0.294038	0.00666655	0.0314262
WBGene00000155	app-1	979.235	948.346	1337.9	859.083	1001.04	788.342	901.693	878.728	874.725	881.663	1137.28	653.984	667.217	1695.94	1088.49	887.54	-0.294447	0.00974606	0.0428042
WBGene00015177	tmc-2	1222.79	1237.99	890.277	803.077	816.461	1112.89	908.774	1221.06	1303.88	1291.47	1017.75	1492.52	1489.24	833.204	1117.02	910.302	-0.295239	0.0118257	0.049738
WBGene00022743	mlt-7	1548.79	1729.29	1301.17	1048.1	1310.19	1300.25	1317.13	1664.64	1512.85	1607.11	1564.3	1657.2	1441.23	1741.43	1526.42	1243.92	-0.295258	0.0112364	0.0476202
WBGene00004699	rsp-2	1856.05	1648.32	1546.32	1344.13	1245.64	1434.37	1463.48	1623.66	1844.43	1630.65	1661.31	1784.97	1686.17	2493.23	1683.56	1371.91	-0.295336	0.00648974	0.0307469
WBGene00014054	dbt-1	1691.18	1636.64	1417.3	1292.12	1352.09	1208.11	1302.97	1759.87	1699.37	1729.09	1536.59	1593.79	1622.48	1491.63	1581.7	1288.82	-0.295426	0.00813392	0.03685
WBGene00000074	adm-2	2199.53	1942.63	1894.69	1659.16	1730.31	1660.64	1508.33	2721.77	3046.43	2640.71	2688.59	2701.12	2778.6	2344.78	2012.28	1639.61	-0.295483	0.00621719	0.029686
WBGene00003626	nhr-32	2479.31	2113.92	1947.29	1855.18	1853.74	1708.76	1687.72	2741.05	2864.23	2851.49	2602.84	2456.94	2486.63	1867.53	2180.18	1776.35	-0.295529	0.0062626	0.0298678
WBGene00019782	M60.7	1597.5	1659.22	1497.69	1161.11	1177.7	1735.38	1089.35	1987.69	2656.99	2700.63	2035.5	3055.08	2874.62	1474.87	1584.8	1290.88	-0.295944	0.00800392	0.0364232
WBGene00019947	htz-1	1300.23	1139.11	2323.45	1242.12	1206.01	1372.94	1351.36	1181.28	1352.24	1189.82	1922.03	1369.49	1158.08	5930.59	1587.6	1293.11	-0.296003	0.0075145	0.0346871
WBGene00012375	mecr-1	1533.8	1567.34	1654.51	1254.12	1280.75	1190.7	1435.15	1773.13	1581.07	1812.54	2032.03	1331.63	1210.98	1704.72	1585.22	1290.18	-0.297105	0.00772672	0.0354003
WBGene00022045	mrpl-55	2832.79	3247.58	3151.2	2353.23	2715.5	2453.08	2489.1	3620.99	3655.19	3361.87	3191.84	3095.78	2785.46	2703.92	3077.19	2502.72	-0.298114	0.00713708	0.0332212
WBGene00004258	pyc-1	5760.5	4293.25	2984.46	3917.38	3761.84	3155.42	3298.73	5517.06	6691.26	10032.1	3909.89	7158.81	9274.41	2923.4	4346.07	3533.34	-0.298679	0.00556531	0.0271032
WBGene00000146	ape-1	5521.94	4462.99	4706.46	4214.41	4086.83	3723.64	3893.57	6552.49	6744.79	5946.94	6842.74	7137.99	6900.45	7190.77	4897.13	3979.61	-0.299308	0.00690537	0.0323127
WBGene00013578	scav-2	1232.79	1013.75	850.577	816.079	878.743	781.176	879.268	1136.68	1126	1127.76	1018.62	1157.49	1098.31	1244.22	1032.37	838.816	-0.299534	0.00941774	0.0415415
WBGene00022463	elpc-1	1141.61	1048.01	975.632	867.084	884.405	852.843	820.257	999.267	1054.33	1159.86	1110.43	1148.97	1234.5	916.205	1055.08	856.147	-0.301425	0.00806256	0.0366247
WBGene00008139	C47D12.5	2834.04	3162.71	4238	2448.24	2680.39	2850.32	3093.37	4846.87	4345.13	5603.48	5952.32	2920.69	3188.14	4715.11	3411.58	2768.08	-0.301555	0.00698441	0.0326349
WBGene00014125	ZK863.8	4406.56	3509.19	4826.55	3857.37	3765.23	2978.3	3180.71	4580.48	4676.71	4703.63	5061.9	3598.33	3833.8	3658.44	4247.43	3445.4	-0.301919	0.00471114	0.0236895
WBGene00003968	peb-1	1473.85	1448.21	1205.89	1110.11	1049.74	1172.28	1128.3	1891.25	1902.29	1809.33	1632.73	2017.79	2006.55	1132.49	1375.98	1115.1	-0.303287	0.00830182	0.0374579
WBGene00007197	prdh-1	4205.46	4491.02	3443	3023.29	2814.02	4000.07	3258.6	5371.21	5505.67	5432.28	4312.66	6749	6575.17	3151.65	4046.49	3274	-0.30562	0.00463294	0.0233779
WBGene00044696	F52E1.14	4181.73	3706.96	7489.44	4923.47	4551.12	3084.77	4026.93	4768.52	4789.83	6000.44	8936.28	2968.01	3500.68	5640.09	5126.04	4146.57	-0.305926	0.00655331	0.0309761
WBGene00015805	C15H9.11	1009.21	678.169	1351.79	932.09	881.008	658.317	800.193	750.957	848.82	969.401	854.044	632.216	729.922	780.53	1013.06	817.902	-0.308716	0.00896698	0.0399718
WBGene00012166	nuo-6	1591.26	1523.74	1742.84	1402.14	1341.9	1145.66	1334.84	1451.29	1647.56	1516.16	1687.3	1261.59	1217.84	1839.59	1619.28	1306.13	-0.310052	0.0051001	0.0252811
WBGene00007409	C07B5.4	1229.04	1142.22	967.692	942.091	860.625	820.081	966.605	1406.69	1440.32	1401.67	1285.4	1128.15	1119.87	913.013	1112.98	897.35	-0.310689	0.00753742	0.0347535
WBGene00009850	F48F7.5	838.095	846.348	895.239	692.067	700.956	709.508	670.368	823.28	974.027	807.834	1010.82	979.557	987.599	854.752	859.894	693.225	-0.310836	0.0110372	0.0469879
WBGene00006573	tin-10	1114.13	1383.59	1575.11	1019.1	1115.41	1067.85	1174.32	1249.99	1232.21	1218.71	1702.89	1089.34	964.084	1469.28	1357.61	1094.17	-0.311229	0.00536347	0.026312
WBGene00001479	fmo-4	2140.83	2638.71	1833.16	1877.18	1869.59	1696.47	1660.58	2473.46	1960.14	2671.74	1661.31	1706.42	1621.5	1936.16	2204.23	1775.96	-0.311679	0.00416116	0.0213817
WBGene00010239	F58B4.6	901.795	861.92	810.877	736.071	644.336	646.031	737.641	920.917	901.493	801.414	859.241	1030.66	900.4	824.425	858.197	691.02	-0.312582	0.0109455	0.0466302
WBGene00023209	ZC513.7	2263.23	2054.75	2098.16	2013.19	1737.1	1367.83	1759.72	1823.75	1945.46	1548.26	1741	2050.92	1741.03	2802.89	2138.71	1719.46	-0.314787	0.00369684	0.0194028
WBGene00011282	R74.8	1563.78	1509.72	1530.44	1191.11	1198.08	1292.06	1249.86	1435.62	1521.49	1472.29	1662.18	1635.43	1651.88	1855.56	1534.65	1232.78	-0.315993	0.00702387	0.0327859
WBGene00008628	ttr-21	1131.62	1219.3	1524.49	998.096	1095.03	1002.32	1052.76	1070.39	1237.39	1111.71	1487.21	1031.61	1190.41	1215.49	1291.8	1037.05	-0.316896	0.00499098	0.0248613
WBGene00001843	hgo-1	7298.05	9400.15	8094.87	6942.67	6960.87	5991.4	6630.51	9675.65	6844.1	6201.6	7753.95	6540.79	5988.3	6827.64	8264.36	6631.36	-0.317597	0.00290276	0.0158632
WBGene00022297	Y76B12C.3	699.454	695.298	1043.12	684.066	704.353	525.22	693.973	643.678	697.708	634.498	974.441	547.037	598.634	1033.52	812.625	651.903	-0.317932	0.0109404	0.0466246
WBGene00001515	gap-1	1516.32	1211.52	1039.15	1064.1	1116.55	966.487	881.629	1364.5	1347.06	1260.44	1141.61	1535.11	1547.04	865.128	1255.66	1007.19	-0.318109	0.00763027	0.0351154
WBGene00007390	lmtr-3	765.652	647.803	735.446	517.05	549.214	561.054	670.368	776.27	817.734	806.764	815.932	819.61	840.635	808.463	716.3	574.422	-0.318454	0.0110616	0.0470593
WBGene00019932	R07C12.2	2075.88	1728.51	1701.15	1607.16	1605.74	1140.54	1531.93	1904.51	2132.84	2362.51	2745.76	1497.25	1786.1	1660.82	1835.18	1471.34	-0.31879	0.00307388	0.0166346
WBGene00001446	flp-3	7141.92	7704.34	5269.21	4285.41	5042.58	6935.37	5233.12	7509.57	9099.56	8833.75	5826.73	10724	9058.87	5922.61	6705.16	5374.12	-0.319242	0.00300652	0.0163352
WBGene00003238	mig-1	1180.33	1175.7	1083.82	938.09	894.597	915.296	926.477	1327.13	1258.98	1317.14	1112.16	1144.24	1032.67	837.993	1146.61	918.615	-0.319848	0.00809356	0.0367217
WBGene00022284	glb-33	1363.93	1269.13	1235.67	1032.1	1035.01	1000.27	1064.56	1530.84	1615.61	1600.69	1361.62	1840.81	1679.31	1252.2	1289.58	1032.99	-0.320077	0.00504245	0.0250563
WBGene00015918	C17G10.6	809.368	787.952	572.675	627.06	512.978	579.483	596.014	811.227	525.871	508.24	449.542	636.002	481.062	383.082	723.332	578.884	-0.321384	0.010428	0.0449563
WBGene00008741	ctsa-1.2	2639.19	2488.43	1701.15	1627.16	1946.6	1616.61	2092.54	2379.44	2244.24	2098.23	2721.51	1502.93	1293.28	1676.78	2276.26	1820.73	-0.32215	0.00303475	0.0164593
WBGene00017422	F13C5.1	1851.05	1445.88	1783.53	1402.14	1423.43	1273.63	1317.13	1826.16	2084.49	2088.6	2239.92	1921.26	1970.3	1431.77	1693.49	1354.08	-0.322682	0.00316748	0.0170641
WBGene00022026	Y65B4A.2	1297.74	1406.95	1066.94	1006.1	958.011	1064.77	990.21	1362.09	1556.89	1383.48	1183.19	1840.81	1731.24	1168.4	1257.21	1004.77	-0.323354	0.00680601	0.0319357
WBGene00015513	snpc-1.1	644.496	579.285	781.101	546.053	500.521	532.387	557.067	552.068	548.322	600.258	766.56	583.948	508.496	950.523	668.294	534.007	-0.323625	0.010414	0.0449215
WBGene00022348	Y82E9BR.16	915.535	866.592	836.682	659.064	715.677	712.58	702.234	796.762	834.14	899.853	828.059	826.235	800.464	1038.31	872.936	697.389	-0.323913	0.00826841	0.0373623
WBGene00002083	inf-1	740.671	647.024	953.797	726.07	620.556	560.03	585.392	653.321	749.518	633.428	811.601	579.216	586.877	1845.98	780.498	623.012	-0.325134	0.0100522	0.0437244
WBGene00010597	K06A4.7	1562.53	1886.57	1933.4	1630.16	1602.35	1099.58	1395.03	1599.55	1540.48	2318.65	2064.08	958.735	1065	1256.99	1794.17	1431.78	-0.325505	0.00246668	0.0138647
WBGene00004898	snb-2	769.399	548.141	946.85	661.064	655.66	408.505	683.351	878.728	868.68	794.995	1314.85	474.162	576.099	819.637	754.796	602.145	-0.325977	0.00892045	0.0398225
WBGene00001088	dpy-30	1716.16	1667.78	2177.56	1517.15	1515.15	1342.23	1533.11	1630.89	1753.77	1593.2	1962.74	1489.68	1549	3150.05	1853.83	1476.91	-0.327928	0.00244181	0.0137566
WBGene00020170	T02G5.14	1045.43	1066.69	758.274	738.071	631.88	844.653	834.42	1430.8	1436	1449.82	1051.53	1965.74	2173.11	777.338	956.8	762.256	-0.327943	0.0104398	0.0449778
WBGene00010236	F58B4.3	2441.84	2569.41	2058.46	1805.17	1809.58	1893.05	2001.66	2519.26	2930.72	2875.03	2631.42	2943.4	2506.23	2096.58	2356.57	1877.36	-0.327979	0.0024737	0.013885
WBGene00017031	D1044.6	1679.94	1304.95	1366.68	1170.11	1183.36	1110.85	1157.8	1751.43	2055.99	1682.01	1875.26	2035.77	2258.35	1732.65	1450.52	1155.53	-0.328018	0.00652001	0.0308726
WBGene00013081	txt-14	1959.72	2347.51	2442.55	2157.21	1927.35	1519.35	1564.98	1407.89	1899.7	1813.61	1957.54	2089.72	2114.32	1929.78	2249.93	1792.22	-0.328129	0.00248265	0.0139161
WBGene00009388	F35B12.9	1829.82	1711.38	1429.21	1254.12	1221.86	1359.63	1437.52	1567.01	1562.07	1893.86	1465.56	1704.52	1462.78	1394.26	1656.8	1318.28	-0.329743	0.00290861	0.0158881
WBGene00022201	Y71H10B.1	2475.57	2166.09	1848.04	1873.18	1694.07	1685.21	1632.25	2543.37	2704.48	2745.57	2356.85	2802.38	2632.62	1984.05	2163.23	1721.18	-0.329793	0.00251039	0.0140522
WBGene00020736	T23F2.3	829.352	709.313	891.269	705.068	753.047	551.84	567.689	863.058	936.033	915.902	1035.07	842.324	947.428	936.157	809.978	644.411	-0.329902	0.00879305	0.0393456
WBGene00010639	K07F5.15	1863.54	1774.45	2008.83	1406.14	1448.34	1558.26	1573.24	1764.69	1619.06	1424.14	2011.25	1577.7	1395.18	1881.09	1882.27	1496.49	-0.330891	0.00243189	0.0137197
WBGene00018216	F40A3.1	1428.88	1308.84	1489.75	1132.11	1125.61	1054.54	1164.88	1395.84	1339.29	1445.54	1594.62	1385.58	1346.19	1341.59	1409.16	1119.28	-0.332258	0.0050676	0.0251404
WBGene00019381	K04C2.3	1818.58	1992.46	1752.76	1402.14	1437.02	1709.78	1341.92	2035.9	2031.81	2073.62	1813.76	2434.22	2235.81	1889.07	1854.6	1472.71	-0.332633	0.00213807	0.0123065
WBGene00021749	Y50D4C.5	1025.45	745.129	646.121	771.074	721.339	533.411	532.282	799.173	1033.61	1005.78	672.148	1047.7	1294.26	593.778	805.566	639.527	-0.332999	0.00853022	0.0383467
WBGene00010897	lact-3	1975.96	1656.88	1165.2	1343.13	1444.94	1023.82	1266.38	1493.48	1576.75	1237.97	1345.16	1047.7	1054.22	752.597	1599.35	1269.57	-0.333143	0.00332144	0.0177385
WBGene00003375	mlp-1	605.777	497.531	721.551	568.055	495.992	419.767	447.306	549.657	714.114	552.109	657.423	550.823	592.755	1003.99	608.286	482.78	-0.333386	0.0110655	0.0470593
WBGene00003695	nhr-105	1495.08	1294.83	1489.75	1120.11	1107.49	1125.18	1174.32	1714.06	1623.38	1471.22	2025.11	1775.51	1655.8	1983.25	1426.55	1131.78	-0.333946	0.00538298	0.0263624
WBGene00009393	clec-62	1975.96	2189.45	1778.57	1402.14	1621.6	1403.66	1856.5	2914.63	2327.13	2976.68	2708.51	1179.25	1096.35	1463.69	1981.32	1570.97	-0.334808	0.00241614	0.0136498
WBGene00001371	exl-1	584.543	550.477	629.248	517.05	503.918	423.862	420.16	491.799	518.963	713.676	762.23	485.519	463.427	626.499	588.089	466.248	-0.334939	0.0116787	0.0491874
WBGene00001546	gcy-21	1380.17	1557.22	1005.41	955.092	1016.9	1062.73	1133.02	1552.54	1699.37	1703.41	1501.94	1993.18	1702.82	1324.03	1314.27	1041.93	-0.334995	0.00289244	0.015821
WBGene00003697	nhr-107	731.928	643.91	824.772	579.056	568.465	545.697	630.241	746.136	747.791	759.685	904.281	809.199	767.152	760.578	733.537	580.865	-0.336667	0.00703879	0.0328262
WBGene00017826	tag-340	1237.78	1198.28	1373.63	979.094	998.778	960.344	1081.09	1415.13	1627.7	1435.91	1814.63	1784.97	1700.86	1756.59	1269.9	1004.83	-0.337765	0.00440991	0.0224147
WBGene00017342	F10D7.5	2938.95	2855.94	2067.39	2060.2	1994.16	2154.12	2084.28	3991.04	4415.94	4122.63	3348.61	4905.36	4912.52	2634.49	2620.76	2073.19	-0.338134	0.00162246	0.00976191
WBGene00007827	trh-1	824.356	733.45	739.416	701.068	639.807	535.459	546.445	913.685	911.855	851.704	874.832	1107.32	998.376	668.798	765.741	605.694	-0.338266	0.00715743	0.0332905
WBGene00015352	C02F5.12	751.913	677.39	568.705	598.058	523.169	469.934	515.759	828.102	853.137	783.225	823.728	998.485	896.481	568.239	666.003	526.73	-0.338464	0.00762797	0.0351154
WBGene00000503	cht-1	1301.48	925.766	1674.36	1227.12	1032.75	880.486	973.686	1276.51	1486.08	2009.42	1568.63	988.075	1088.51	2136.48	1300.54	1028.51	-0.338549	0.00282034	0.01551
WBGene00020075	math-35	736.924	536.462	672.918	530.051	567.333	419.767	534.642	505.058	583.726	552.109	936.33	476.055	528.091	613.73	648.768	512.948	-0.33889	0.00811304	0.036781
WBGene00005715	srv-4	824.356	1010.63	910.127	663.064	704.353	760.699	764.786	990.829	779.74	651.617	939.794	838.538	824.958	696.731	915.039	723.226	-0.339388	0.00774603	0.0354344
WBGene00019284	K01A2.10	3637.16	3524.76	2876.28	2581.25	2661.14	2706.98	2628.36	3912.69	3958.28	3758.84	3567.75	4408.48	4071.88	2877.91	3346.07	2644.43	-0.339507	0.0028622	0.0157048
WBGene00001241	elo-3	734.426	699.191	660.016	590.057	527.699	501.672	585.392	641.267	635.536	680.507	639.233	728.752	685.832	897.051	697.878	551.205	-0.340385	0.00787317	0.035929
WBGene00007574	C14B1.3	728.181	723.328	846.607	635.061	591.113	598.935	594.834	1007.7	1110.46	960.841	1133.82	939.807	906.278	1169.2	766.039	604.986	-0.340515	0.00676194	0.0317771
WBGene00003517	nac-1	801.874	675.833	392.039	489.047	627.35	347.075	505.137	606.31	700.298	658.037	481.591	603.823	632.925	384.679	623.249	492.152	-0.340703	0.00999541	0.0435237
WBGene00000281	cah-3	914.286	1106.4	1081.83	711.069	697.559	1005.39	852.123	932.971	1072.47	1026.11	1046.33	765.663	658.399	869.118	1034.17	816.536	-0.34089	0.00396102	0.0205305
WBGene00011681	T10B10.4	1533.8	2212.03	1567.17	1254.12	1097.3	1747.66	1491.81	2249.26	2224.37	1982.67	1896.05	2465.45	1997.73	1416.61	1771	1397.72	-0.341486	0.00166418	0.009959
WBGene00019819	aass-1	7173.15	7321.26	5957.01	5795.56	5857.91	4561.12	5301.57	7040.68	6141.21	5253.6	5267.18	5571.64	5165.3	4595.39	6817.14	5379.04	-0.341818	0.00155624	0.00946612
WBGene00007908	C34B4.3	557.065	738.121	694.753	528.051	455.225	609.174	500.416	718.412	755.562	653.757	750.969	951.164	879.825	778.136	663.313	523.216	-0.342283	0.00691016	0.0323127
WBGene00021370	nape-2	2052.15	2268.87	1251.55	1426.14	1477.78	1469.18	1485.9	2344.48	2075.85	2141.03	1840.61	2156.92	1888.98	1012.77	1857.52	1464.75	-0.342722	0.00163589	0.00981857
WBGene00003659	nhr-69	1025.45	1055.02	1350.8	857.083	933.098	833.391	980.768	1166.82	1042.24	998.291	1515.8	898.164	899.42	1256.19	1143.75	901.085	-0.344043	0.004075	0.0210009
WBGene00009953	F53A2.9	2143.33	1740.97	2216.26	1587.15	1700.87	1513.21	1606.29	2868.83	3112.05	2723.1	3183.17	3055.08	3470.31	2708.71	2033.52	1601.88	-0.344214	0.00171238	0.0102024
WBGene00013209	bub-3	487.119	445.364	653.068	433.042	476.741	383.933	370.591	408.627	451.61	468.651	664.352	496.877	419.338	1478.06	528.517	416.077	-0.345102	0.0103079	0.0445981
WBGene00011747	sna-2	590.788	479.623	705.671	438.042	509.58	416.695	499.236	501.442	525.871	561.739	749.237	516.752	533.969	1087	592.028	465.888	-0.34568	0.00943549	0.0415897
WBGene00008225	nuaf-1	2142.08	2148.96	2271.84	1820.18	1707.66	1597.16	1758.54	2270.95	2171.7	2648.2	2641.82	2227.9	2186.83	2162.02	2187.63	1720.88	-0.346217	0.00157114	0.00952355
WBGene00001753	gst-5	7771.43	6076.27	4678.67	6027.58	5897.54	3807.59	3696.47	5761.76	9039.11	4937.95	6955.35	4793.68	8052.65	7083.03	6175.45	4857.3	-0.346392	0.00170465	0.0101699
WBGene00001911	his-37	8550.82	8146.59	9656.08	7199.69	7327.77	6353.83	6750.89	8594.42	8785.24	8155.38	11166.7	7646.22	8092.82	9119.75	8784.5	6908.05	-0.346682	0.00147881	0.0090311
WBGene00003850	odr-3	1097.89	900.851	1006.4	786.076	770.033	763.771	830.879	1025.79	1092.33	1114.92	1124.29	1186.83	1260.95	1157.23	1001.71	787.69	-0.346772	0.00519291	0.0256662
WBGene00001460	flp-17	2215.77	2561.62	2234.13	2011.19	1472.12	2049.69	1815.19	2515.65	1813.35	1165.21	1950.61	2592.28	1638.16	2355.96	2337.17	1837.05	-0.347376	0.00138212	0.00852585
WBGene00020399	ztf-4	693.208	605.758	682.843	565.055	541.288	489.387	480.352	654.526	737.429	726.516	746.639	789.324	728.942	1229.06	660.603	519.02	-0.347993	0.0061316	0.0293764
WBGene00043054	T21B4.15	530.835	555.927	460.522	400.039	390.678	379.838	449.666	572.56	663.168	549.969	524.899	817.717	715.225	475.661	515.761	405.055	-0.348586	0.0115065	0.0486132
WBGene00000105	alg-1	21263.4	16768.9	12984.9	14596.4	13886.6	13160.2	11769.2	22955.4	26884.2	22991.7	16808.9	26968.6	29953.2	12859.6	17005.7	13353.1	-0.348846	0.00366903	0.0192829
WBGene00010480	tasp-1	5516.94	4883.44	4141.72	4000.39	3845.63	3831.14	3545.4	6622.41	7121.28	6873.55	5899.48	7720.99	7394.25	4463.71	4847.37	3805.64	-0.349062	0.00170608	0.0101699
WBGene00007599	C15A11.7	1793.6	2120.93	2038.61	1328.13	1476.65	1459.97	1962.72	1940.68	1508.53	839.934	2080.54	1490.63	1397.14	2030.34	1984.38	1556.87	-0.350042	0.00155918	0.00947689
WBGene00013695	epg-8	1197.81	895.4	1146.34	865.083	805.137	804.724	913.495	1017.35	1159.68	1127.76	1341.7	1149.91	1081.66	1351.16	1079.85	847.11	-0.350214	0.00230491	0.0131123
WBGene00008100	C44H9.5	2266.98	2127.94	2466.37	1810.17	1947.73	1539.83	1875.38	2193.81	2046.49	2061.85	2355.12	1762.26	1802.76	1872.31	2287.1	1793.28	-0.350919	0.00128143	0.00799764
WBGene00009723	F45D3.3	3197.5	3215.66	2709.54	2150.21	2007.75	2659.89	2716.88	3890.99	3618.93	3329.78	3303.57	4525.84	4374.63	2469.28	3040.9	2383.68	-0.351307	0.00169582	0.010129
WBGene00015155	B0353.1	1458.86	1110.3	1120.54	1014.1	1107.49	876.391	858.024	1298.2	1430.82	1477.64	1345.16	1206.7	1268.79	1212.3	1229.9	964	-0.351434	0.00415663	0.0213675
WBGene00017961	nhr-180	833.099	720.992	636.196	535.052	599.04	502.696	651.485	867.88	1012.02	1069.98	918.14	837.592	902.359	605.749	730.096	572.068	-0.351898	0.00535178	0.0262727
WBGene00001592	glc-2	594.535	564.492	469.455	446.043	417.856	360.385	476.811	593.051	529.325	554.249	486.788	621.806	545.727	392.659	542.827	425.274	-0.352101	0.00897971	0.0400068
WBGene00008820	nlp-55	3484.78	4174.12	3474.76	2534.24	2682.66	3322.3	3082.75	4343.02	4027.36	4024.19	3983.52	5160.89	4052.29	3835.61	3711.22	2905.49	-0.353113	0.00165853	0.00993494
WBGene00044779	T10H9.8	1367.68	1670.9	1848.04	1413.14	1263.76	1133.37	1289.99	1933.44	1755.49	1876.74	2440	1751.84	1639.14	2080.62	1628.87	1275.06	-0.353306	0.00169726	0.0101321
WBGene00003408	mrp-2	1520.06	1273.03	1144.36	1156.11	1003.31	1017.68	931.198	1530.84	1651.01	1673.45	1403.2	1578.65	1780.22	1622.51	1312.48	1027.07	-0.353758	0.00192016	0.0112107
WBGene00019182	H10E21.1	640.749	556.706	648.106	515.05	627.35	303.051	479.172	670.196	664.031	614.168	822.862	428.734	463.427	586.595	615.187	481.156	-0.354521	0.00738753	0.0341656
WBGene00043995	F40F12.9	379.703	550.477	592.525	437.042	450.696	384.957	315.12	482.155	576.818	429.062	607.185	445.769	482.042	503.594	507.568	396.954	-0.354632	0.0105329	0.0452989
WBGene00010941	gss-1	612.022	599.529	604.436	502.048	474.476	366.528	549.985	529.166	597.542	558.529	573.405	484.573	538.868	820.435	605.329	473.259	-0.355088	0.00766552	0.0352152
WBGene00010870	let-522	846.838	783.281	1126.49	818.079	688.5	553.887	811.995	831.718	853.137	812.114	1152.87	663.449	823.979	1108.54	918.871	718.115	-0.355646	0.00523464	0.0258014
WBGene00020411	T10E9.1	585.792	527.118	634.211	452.044	443.901	480.172	443.765	499.031	534.506	502.89	681.676	540.412	557.484	667.202	582.374	454.97	-0.356173	0.00774391	0.0354344
WBGene00004358	rhr-1	1985.95	1444.32	1119.55	1509.15	1409.84	772.985	1046.86	1088.47	1140.68	1842.5	912.077	858.413	934.692	902.638	1516.6	1184.71	-0.356314	0.00330937	0.0176896
WBGene00001448	flp-5	3542.23	4403.81	2946.75	2584.25	2804.96	3021.3	2928.14	3994.66	4478.97	4835.24	3709.81	5132.5	4498.08	3134.89	3630.93	2834.66	-0.357163	0.00156915	0.00952091
WBGene00000448	pros-1	1101.64	1114.97	823.779	845.082	731.531	786.295	801.373	1222.26	1230.49	1182.33	998.694	1375.17	1248.21	968.879	1013.46	791.07	-0.357415	0.0038327	0.0200311
WBGene00014821	R10E8.7	970.492	781.724	777.131	765.074	743.987	468.91	651.485	749.752	845.366	773.595	900.817	557.448	635.865	509.978	843.116	657.364	-0.359038	0.00447806	0.0227044
WBGene00000395	cdh-3	1217.8	1285.48	763.236	894.086	811.931	931.677	757.705	1576.65	1472.27	1439.12	994.363	1915.58	1851.75	882.686	1088.84	848.85	-0.35921	0.0019026	0.0111402
WBGene00012666	Y39B6A.3	1753.63	1669.34	2256.96	1617.16	1515.15	1250.09	1511.87	1729.73	1673.46	1974.11	2499.77	1572.02	1639.14	2106.95	1893.31	1473.57	-0.361598	0.000959887	0.00625617
WBGene00004702	rsp-5	595.785	511.546	647.113	428.041	431.445	485.291	475.631	460.458	526.735	477.211	674.746	550.823	537.889	1356.75	584.815	455.102	-0.361789	0.00690821	0.0323127
WBGene00044660	fbxa-87	518.345	545.026	829.734	457.044	531.096	470.958	503.956	566.533	632.945	537.13	960.583	465.644	480.083	604.951	631.035	490.764	-0.362692	0.00555719	0.0270744
WBGene00044701	AH9.6	780.64	872.042	627.263	574.055	574.127	650.126	565.328	857.031	927.398	910.552	769.159	1235.09	1036.59	617.72	759.982	590.909	-0.363028	0.00392562	0.0203968
WBGene00021503	ctsa-4.2	1343.95	1019.98	898.217	903.087	861.757	720.77	895.791	1080.03	983.526	983.311	1148.54	668.181	859.25	690.346	1087.38	845.351	-0.363235	0.00168821	0.0100929
WBGene00008880	F16B12.4	599.532	512.325	636.196	407.039	456.358	467.886	480.352	585.819	691.663	664.457	789.947	676.699	738.739	744.616	582.684	452.909	-0.363493	0.00674423	0.0317189
WBGene00011479	T05E11.2	423.419	457.822	473.425	348.034	345.382	411.576	298.597	420.681	516.373	450.461	420.959	574.484	542.787	417.4	451.555	350.897	-0.363854	0.010517	0.0452782
WBGene00043097	C02D5.4	1212.8	1114.19	1071.91	919.089	936.496	748.413	915.855	996.856	1083.69	857.053	1295.79	788.378	834.756	1272.95	1132.97	879.963	-0.364589	0.00195972	0.0114308
WBGene00013949	ZK262.2	483.372	564.492	408.912	352.034	377.089	421.814	357.608	441.172	471.471	383.053	381.981	416.43	382.107	411.814	485.592	377.137	-0.364658	0.00997028	0.0434452
WBGene00002011	hsp-12.2	3512.26	3175.17	2542.8	2641.25	2447.12	2144.91	2319.14	3452.23	3674.19	4002.79	2650.48	2827.94	2654.17	2296.9	3076.74	2388.11	-0.365536	0.00115434	0.00730522
WBGene00009565	F39H11.1	477.127	522.447	752.319	467.045	455.225	416.695	473.271	462.869	543.141	557.459	689.471	540.412	586.877	957.706	583.964	453.059	-0.366181	0.00619589	0.0296306
WBGene00006863	gyg-1	5721.78	4262.11	4432.53	3980.38	3842.24	3819.88	3270.41	6075.16	7567.71	8610.12	6520.53	7583.76	8071.27	5393.48	4805.47	3728.23	-0.366189	0.000953907	0.00622051
WBGene00012854	Y44A6D.3	1259.02	1332.2	1126.49	922.089	959.144	929.63	1033.88	1405.48	1351.38	1169.49	1306.18	1353.4	1257.03	955.312	1239.24	961.185	-0.366566	0.00292637	0.0159637
WBGene00003933	pat-9	961.749	983.383	768.199	806.078	670.381	698.246	630.241	896.809	969.71	969.401	691.204	1173.58	1066.96	857.147	904.444	701.236	-0.36713	0.00336168	0.0179299
WBGene00003709	nhr-119	2647.93	2350.62	1951.26	1893.18	1882.05	1800.9	1606.29	2890.52	2985.98	2811.91	2341.26	2912.17	2885.39	1788.52	2316.61	1795.61	-0.367542	0.000786204	0.00528491
WBGene00018731	F53A9.8	5698.05	4575.89	6152.54	5283.51	4378.99	3187.16	4121.35	5145.8	5164.59	4910.13	7014.24	2738.97	2896.17	4183.58	5475.49	4242.75	-0.367988	0.0013956	0.00859168
WBGene00011030	R05D7.5	634.504	549.698	500.222	463.045	433.71	376.766	466.189	502.647	661.441	566.019	609.784	522.43	502.617	605.749	561.475	434.927	-0.368447	0.00648088	0.0307169
WBGene00013515	Y73F4A.2	6491.18	7699.67	7425.92	5464.53	5243.02	5542.97	6074.62	6979.2	6276.78	6812.56	7051.49	6625.97	6326.31	5503.62	7205.59	5581.28	-0.368519	0.000651848	0.00450067
WBGene00003748	nlp-10	2962.69	3125.34	3117.46	2431.23	2282.92	2425.43	2365.17	2872.44	2872	2635.36	3326.09	3568.05	2918.71	2760.59	3068.49	2376.19	-0.36888	0.00101382	0.00655524
WBGene00011029	abhd-11.2	440.906	386.19	415.86	375.036	306.881	289.741	311.58	443.583	403.254	432.272	509.308	390.876	394.843	435.756	414.318	320.809	-0.369023	0.0118447	0.0497603
WBGene00002050	ifa-1	3095.08	2177.77	2213.29	2075.2	2003.22	1674.97	1974.52	3144.86	3598.2	3603.69	2655.68	3072.12	2937.32	2307.27	2495.38	1931.98	-0.369181	0.000698282	0.00477003
WBGene00015993	C18H7.1	5037.31	4613.26	3425.13	3583.35	3477.6	3030.51	3399.05	4382.79	4449.61	3991.02	3997.37	4975.39	4501.02	4185.17	4358.57	3372.63	-0.369982	0.000725143	0.00492871
WBGene00014256	ZK1320.7	915.535	1029.32	1002.43	803.077	698.691	704.389	834.42	1036.63	973.164	957.631	1126.89	1148.02	986.619	1021.55	982.429	760.144	-0.370079	0.00380459	0.0198927
WBGene00003836	nxt-1	462.139	421.228	634.211	397.038	373.692	393.147	401.277	411.038	422.251	437.622	573.405	337.876	323.321	924.186	505.859	391.289	-0.370502	0.00765871	0.0352152
WBGene00015817	C16A11.4	432.162	277.185	601.458	396.038	424.65	246.741	284.434	291.704	286.682	352.023	632.304	275.412	244.94	814.05	436.935	337.966	-0.370541	0.00932737	0.0411732
WBGene00010632	K07C5.9	474.629	572.278	540.915	430.041	369.163	407.481	430.782	444.788	453.337	432.272	453.873	444.823	406.601	442.141	529.274	409.367	-0.37062	0.00667986	0.031468
WBGene00022664	ZK121.2	885.558	946.789	658.031	617.06	576.392	648.079	725.839	971.543	939.487	1089.24	829.791	1070.41	979.761	565.046	830.126	641.842	-0.371111	0.00354287	0.018749
WBGene00009672	F43G9.12	1190.32	981.826	1221.77	903.087	862.889	856.938	875.728	1096.9	1238.26	1166.28	1362.49	1183.99	1234.5	1332.01	1131.31	874.661	-0.371195	0.00156892	0.00952091
WBGene00003387	mod-5	580.796	471.837	380.129	404.039	377.089	341.956	352.888	529.166	596.678	568.159	543.955	636.002	600.593	399.842	477.588	368.993	-0.372172	0.00906389	0.0402715
WBGene00000253	bli-3	1431.38	1188.16	997.467	983.095	910.45	922.463	909.954	1375.35	1379.01	1432.7	1157.2	1488.74	1406.94	1036.72	1205.67	931.491	-0.372221	0.00275079	0.0152165
WBGene00012550	spcs-2	623.263	539.576	793.011	491.047	520.904	494.506	507.497	594.257	598.405	572.439	750.103	499.716	470.285	1508.39	651.95	503.489	-0.372803	0.00386598	0.0201618
WBGene00011230	nud-2	4078.06	3574.59	4242.96	3085.3	3135.62	3136.99	2886.83	4834.81	5360.6	4532.43	5407.5	4874.12	4747.92	4822.05	3965.21	3061.18	-0.373306	0.000707352	0.00482659
WBGene00001480	fmo-5	603.279	418.892	247.134	495.048	328.396	213.979	269.092	386.93	486.15	439.761	404.501	335.983	450.69	313.649	423.101	326.629	-0.373352	0.010936	0.0466222
WBGene00012813	Y43F8B.2	3702.11	3656.35	4314.42	3389.33	2817.41	2986.49	2814.84	4182.7	4408.16	3819.83	4620.15	4014.76	4144.39	6554.7	3890.96	3002.02	-0.374194	0.000744383	0.00504545
WBGene00021613	ttc-37	1007.96	1104.85	831.719	734.071	805.137	756.604	732.92	992.035	1157.95	1619.95	1154.6	1522.81	1594.07	952.119	981.509	757.183	-0.37436	0.00355941	0.018812
WBGene00019824	R02D3.7	674.473	594.857	755.296	518.05	451.828	508.839	603.095	668.991	685.619	741.496	771.757	730.645	667.217	1129.29	674.876	520.453	-0.374853	0.00334943	0.0178724
WBGene00001501	ftn-2	2886.49	3045.14	4120.88	3333.32	2496.94	1692.38	2811.3	3828.31	3015.34	2873.96	5025.52	2155.02	2006.55	3889.88	3350.84	2583.49	-0.375204	0.00101037	0.00654531
WBGene00019130	gbas-1	442.155	408.77	471.44	331.032	385.016	279.503	363.51	412.243	387.711	445.111	464.267	447.662	383.086	487.632	440.788	339.765	-0.375547	0.00877224	0.0392757
WBGene00007779	C27D8.3	1813.58	1478.58	1232.69	1164.11	1226.39	990.035	1260.48	1705.62	1679.51	1676.66	1561.7	1500.09	1594.07	982.447	1508.28	1160.25	-0.378467	0.00198774	0.0115887
WBGene00010848	M04B2.6	880.562	850.241	749.341	597.058	639.807	602.007	704.595	732.876	719.295	595.978	731.047	829.074	727.962	687.952	826.715	635.866	-0.378666	0.00300504	0.0163345
WBGene00044686	flp-28	4505.23	4608.59	4116.91	3353.32	3387.01	3336.63	3481.67	4392.44	4732.84	4572.02	4701.57	5016.09	4699.91	3571.44	4410.24	3389.66	-0.379718	0.000517424	0.00369364
WBGene00013717	madf-10	427.166	489.745	523.05	365.035	390.678	332.742	387.114	556.89	452.474	451.531	679.943	509.18	454.609	606.547	479.987	368.892	-0.379796	0.00773432	0.0354207
WBGene00002067	ifp-1	602.03	498.31	604.436	611.059	452.96	258.003	424.881	612.337	581.999	610.958	550.884	325.572	360.552	602.557	568.258	436.726	-0.379819	0.00487563	0.0243761
WBGene00001560	gei-3	5152.22	4532.28	3499.57	3581.35	3443.63	3401.13	3076.85	5233.8	5237.12	5464.38	4267.62	5244.18	5654.2	3512.39	4394.69	3375.74	-0.380559	0.000512822	0.00366721
WBGene00007317	C05A9.2	930.523	982.605	1031.21	766.074	713.413	708.484	826.158	1098.11	1092.33	1012.2	1139.88	1107.32	1074.8	1158.82	981.447	753.532	-0.381241	0.00300338	0.0163327
WBGene00015619	C08G9.1	1944.73	2567.07	2613.27	1672.16	1628.39	1989.28	2004.02	2310.73	2112.12	1858.55	2546.54	2338.63	2301.46	2610.55	2375.02	1823.47	-0.381259	0.000486058	0.00350456
WBGene00013575	acs-5	999.219	792.624	781.101	699.067	740.59	531.363	660.927	961.9	891.131	1056.07	1126.02	623.698	688.772	759.78	857.648	657.987	-0.382327	0.00259208	0.0144433
WBGene00012932	Y47D3A.21	610.773	622.887	729.491	488.047	525.434	504.744	489.794	625.597	639.853	637.708	725.85	557.448	564.342	783.723	654.384	502.005	-0.382436	0.00318142	0.017118
WBGene00009165	gpx-1	745.667	481.18	617.338	532.051	679.441	308.17	365.87	572.56	840.185	631.288	1016.88	380.466	845.533	699.125	614.729	471.383	-0.38305	0.00413686	0.0212838
WBGene00000070	acy-3	1014.21	977.933	737.431	683.066	640.939	750.461	714.037	961.9	1048.29	980.101	764.828	1066.63	1064.02	648.048	909.857	697.126	-0.384222	0.00223491	0.0127796
WBGene00011839	T19C4.5	510.851	548.141	494.267	348.034	321.602	518.054	398.916	517.112	531.052	416.222	586.397	754.306	832.796	669.596	517.753	396.651	-0.384393	0.00594373	0.0285702
WBGene00016103	dpyd-1	3343.64	3196.97	2873.3	2481.24	2610.18	1961.64	2562.27	3416.07	2773.56	2195.6	2448.66	2236.42	1963.44	2189.16	3137.97	2403.83	-0.384494	0.000680231	0.00466498
WBGene00010052	F54D5.7	5132.24	5620.78	4199.29	3751.36	3932.83	3736.95	3847.54	5321.79	4757.88	4614.82	4206.12	4915.77	4236.48	3593.79	4984.1	3817.17	-0.384831	0.000646908	0.00447161
WBGene00016134	C26B9.5	723.185	678.169	544.885	495.048	553.744	372.671	565.328	599.078	499.966	446.181	627.107	318.947	304.706	469.276	648.746	496.698	-0.385286	0.00336566	0.0179433
WBGene00020701	T22F7.1	753.162	633.009	471.44	518.05	495.992	428.981	452.027	664.169	642.444	751.125	577.735	742.002	732.861	372.707	619.204	473.762	-0.38625	0.00391618	0.0203802
WBGene00003743	nlp-5	745.667	900.072	695.746	655.063	540.155	627.602	565.328	728.055	812.553	876.313	745.772	1171.68	1018.95	868.32	780.495	597.037	-0.386569	0.00243124	0.0137197
WBGene00009102	F25B3.5	619.516	353.489	593.518	466.045	454.093	323.528	354.068	824.486	866.953	813.184	901.683	731.592	734.82	753.395	522.174	399.433	-0.386577	0.00527509	0.0259693
WBGene00001029	dnj-11	514.598	455.486	742.394	437.042	423.518	404.409	481.532	436.351	515.509	539.27	676.479	515.805	436.973	1448.53	570.826	436.625	-0.386655	0.0041865	0.0214758
WBGene00012988	ztf-22	1367.68	1015.31	1102.67	1068.1	899.126	855.915	731.74	1309.05	1316.84	1418.79	1437.84	1530.38	1382.44	1343.18	1161.89	888.721	-0.386667	0.00141284	0.00867596
WBGene00021676	pid-2	570.804	569.163	512.133	364.035	450.696	432.053	437.864	530.371	587.18	609.888	626.241	538.52	502.617	747.011	550.7	421.162	-0.386892	0.00438112	0.0223242
WBGene00017874	acdh-9	2555.5	2302.35	1826.21	1729.17	1834.49	1513.21	1734.93	2812.17	2896.18	3564.1	2478.11	2716.26	2863.84	1739.03	2228.02	1702.95	-0.387727	0.000466882	0.0033903
WBGene00003572	ncx-7	589.539	585.514	696.738	574.055	460.887	354.242	518.119	490.593	380.803	445.111	574.271	277.304	346.835	400.64	623.931	476.826	-0.387923	0.00353292	0.0187044
WBGene00002976	lev-9	2108.35	2495.44	1453.03	1414.14	1388.32	1756.88	1611.01	2350.51	2361.67	2382.84	1670.84	2981.26	3052.93	1197.13	2018.94	1542.59	-0.388247	0.000513764	0.00367181
WBGene00019750	M03D4.3	554.567	837.783	440.672	462.045	433.71	522.149	448.486	502.647	638.99	768.245	504.977	737.27	643.703	372.707	611.007	466.597	-0.389012	0.00383506	0.0200348
WBGene00016738	C47D2.1	1348.95	1512.84	981.587	908.088	986.321	998.226	1019.72	1424.77	1578.48	1713.04	1211.77	1665.72	1572.52	899.445	1281.12	978.087	-0.389374	0.00143682	0.00880163
WBGene00020456	fbxa-60	793.13	640.795	971.662	674.065	605.834	485.291	683.351	671.401	871.271	767.175	1193.58	615.181	724.043	901.84	801.863	612.135	-0.389504	0.00242729	0.0137064
WBGene00003510	mxl-2	1245.28	1068.25	1010.37	825.08	907.053	835.438	815.536	1149.94	1349.65	1388.83	1197.05	1109.22	1079.7	1156.43	1107.97	845.777	-0.389565	0.000820552	0.00546468
WBGene00011940	T23B5.3	2208.27	1867.88	1653.51	1460.14	1541.2	1381.13	1448.14	1987.69	2086.21	2143.17	1889.98	1911.79	1889.96	1537.12	1909.89	1457.65	-0.389843	0.000413761	0.00306841
WBGene00009399	ddn-2	482.123	659.482	536.945	399.038	434.842	467.886	405.998	602.694	662.304	685.857	621.91	834.753	769.112	604.153	559.517	426.941	-0.390144	0.0040275	0.0208176
WBGene00011738	T12G3.2	2586.73	2049.3	1845.07	1789.17	1876.39	1367.83	1560.26	2251.67	2413.48	2455.6	2129.05	2127.58	2143.72	1747.02	2160.36	1648.41	-0.390199	0.000400301	0.00298127
WBGene00016663	C45E1.4	3983.14	4612.48	3440.02	2597.25	3140.15	3166.68	3338.86	4651.59	4695.71	5466.52	4902.52	4981.07	4540.21	3249.82	4011.88	3060.73	-0.390401	0.000431788	0.00318277
WBGene00044280	W02A2.9	1157.85	1199.06	1761.7	1078.1	1160.71	874.343	1074.01	1388.61	1423.05	1512.95	2078.81	1129.09	1223.72	1648.05	1372.87	1046.79	-0.391218	0.000434016	0.00319727
WBGene00003162	mdh-2	2271.97	1793.92	1575.11	1445.14	1500.43	1348.37	1438.7	1843.04	2246.83	2362.51	1796.44	2253.45	2242.67	2181.97	1880.33	1433.16	-0.391788	0.000350031	0.00265936
WBGene00017385	F11G11.5	2325.68	1962.87	2076.32	1722.17	1737.1	1459.97	1546.1	2409.57	2709.66	2342.18	2612.37	2210.86	2420.01	2513.98	2121.63	1616.33	-0.392445	0.000366144	0.00275065
WBGene00012208	W02D9.2	639.5	592.522	645.128	480.046	486.932	432.053	507.497	597.873	633.809	613.098	687.739	567.859	558.464	942.542	625.717	476.632	-0.392633	0.00328034	0.0175574
WBGene00002008	hsp-4	778.142	451.593	1890.72	1119.11	704.353	790.39	553.526	1363.29	1438.59	1065.7	1264.61	812.985	772.051	3100.57	1040.15	791.844	-0.393506	0.00101959	0.00658208
WBGene00000453	ceh-32	1540.05	1656.88	1161.23	1021.1	952.349	1190.7	1256.94	1749.02	1824.57	1723.74	1362.49	2145.56	1782.18	1365.53	1452.72	1105.27	-0.394353	0.00117949	0.00744894
WBGene00018403	F44A2.3	1247.78	1174.14	1014.34	914.088	982.924	758.652	828.519	952.257	1088.87	1250.81	1140.75	884.914	961.145	675.183	1145.42	871.046	-0.395056	0.000850824	0.00563353
WBGene00016555	math-20	477.127	404.098	470.447	350.034	390.678	215.002	414.259	489.388	502.557	422.642	734.512	278.251	331.159	478.853	450.558	342.493	-0.395635	0.0057469	0.0278226
WBGene00004350	rgs-7	849.336	743.572	745.371	585.056	651.131	545.697	587.753	737.698	798.737	803.554	789.081	762.824	726.003	951.321	779.426	592.409	-0.395819	0.00188947	0.0110792
WBGene00015354	snet-1	6005.31	6591.7	6116.81	4240.41	4362.01	5347.42	4985.27	5772.61	5580.8	6047.52	6244.22	7261.02	5841.33	6166.03	6237.94	4733.78	-0.398078	0.000371423	0.00278488
WBGene00003887	osm-7	974.239	1003.63	861.494	723.07	720.207	635.793	793.112	988.419	915.309	781.085	896.486	965.36	840.635	1337.6	946.453	718.045	-0.398456	0.00221455	0.0126989
WBGene00014233	ZK1128.7	2068.38	2068.76	2381.02	1654.16	1791.46	1402.64	1744.37	2958.02	2850.41	2802.28	3211.76	2561.99	2381.8	2071.04	2172.72	1648.16	-0.398651	0.000298224	0.00230684
WBGene00023432	K12B6.9	549.571	583.957	604.436	477.046	491.462	302.027	486.253	566.533	612.221	544.619	888.69	367.215	422.277	524.344	579.321	439.197	-0.399494	0.00309827	0.0167444
WBGene00004933	sod-4	3635.91	3487.39	3278.24	2516.24	2648.69	2709.03	2636.62	4027.2	4527.33	4093.74	4155.02	4682.94	4402.06	3808.48	3467.18	2627.65	-0.399992	0.000518338	0.00369584
WBGene00022817	upp-1	2759.09	2553.06	2898.11	2322.22	2150.43	1884.85	1935.57	2784.45	3348.65	4023.12	3346.01	3419.46	3522.24	2904.24	2736.76	2073.27	-0.400559	0.000209639	0.00171134
WBGene00021527	aakg-3	479.625	533.347	487.32	370.036	336.323	423.862	384.754	509.879	485.287	526.43	415.762	512.02	471.265	322.428	500.097	378.744	-0.400988	0.004402	0.0223838
WBGene00015186	misc-1	705.699	529.454	716.589	451.044	528.831	459.696	531.102	621.981	714.978	691.207	750.969	689.002	815.161	1026.34	650.58	492.668	-0.401112	0.00223898	0.0127864
WBGene00017582	F18G5.6	10197	9937.39	8469.04	7073.68	7652.77	6440.86	7711.6	15396.4	13207.2	14459.7	13726.2	12993.6	12516.4	8846.81	9534.49	7219.73	-0.401212	0.000342166	0.00260671
WBGene00010648	K08C7.6	377.205	524.004	441.665	329.032	263.849	350.147	411.899	564.122	550.913	541.41	566.475	628.431	542.787	542.7	447.625	338.732	-0.402146	0.0051967	0.0256662
WBGene00004249	pvf-1	2278.22	2543.72	1951.26	1580.15	1596.69	1938.09	1718.41	2643.42	2872	2563.67	2181.88	3080.63	2934.38	1886.68	2257.73	1708.34	-0.402284	0.000291741	0.00226675
WBGene00001112	duo-3	840.593	661.818	827.749	603.058	606.967	561.054	579.491	708.769	761.607	838.864	824.594	858.413	797.525	867.522	776.72	587.643	-0.402456	0.00153523	0.00935229
WBGene00011495	T05F1.11	1530.05	1498.04	1742.84	1163.11	1355.48	969.559	1323.03	1424.77	1255.53	1084.96	1686.43	1030.66	1000.34	1017.56	1590.31	1202.8	-0.402917	0.000705563	0.00481708
WBGene00013836	fbxa-29	512.1	453.151	488.312	356.034	357.839	316.361	435.503	408.627	418.797	488.981	576.869	431.573	489.88	403.035	484.521	366.434	-0.403005	0.00488577	0.0244069
WBGene00017834	F26F12.3	66139.6	60540	52277.2	46141.5	45741.1	44274.1	44290.3	81469.8	85190.3	75582.3	75559.5	92557.2	93703.3	57513.4	59652.3	45111.7	-0.403074	0.00035829	0.00269966
WBGene00000936	dbl-1	1217.8	1166.36	860.502	805.078	807.402	854.891	803.734	1020.96	1074.19	1091.38	850.579	1192.5	1181.59	758.982	1081.55	817.776	-0.403326	0.000579817	0.00405838
WBGene00006510	mtrr-1	1030.44	890.729	994.49	697.067	747.385	713.603	777.769	1164.41	1284.89	1153.44	1268.07	1264.43	1171.79	1339.99	971.888	733.956	-0.405096	0.00185463	0.0109169
WBGene00016504	C37C3.12	899.297	964.697	953.797	682.066	635.277	815.986	702.234	1072.8	1000.8	1032.53	906.014	957.789	969.963	821.233	939.264	708.891	-0.405967	0.00172084	0.0102329
WBGene00017504	F16B4.2	1021.7	1028.54	1167.19	830.08	875.346	720.77	810.815	1181.28	1190.77	1125.62	1439.57	1261.59	1406.94	1273.75	1072.48	809.253	-0.406284	0.000572656	0.00401547
WBGene00013269	Y57A10A.29	589.539	608.094	599.473	467.045	503.918	393.147	443.765	554.479	517.236	671.947	592.46	608.556	594.715	572.229	599.035	451.969	-0.406418	0.00266129	0.0147885
WBGene00016808	C50D2.5	462.139	500.646	597.488	389.038	390.678	410.552	378.853	435.145	444.702	455.811	544.821	402.233	398.763	680.769	520.091	392.28	-0.406879	0.0035986	0.0189781
WBGene00009366	F33H2.2	557.065	442.25	460.522	374.036	379.354	309.194	404.817	458.048	515.509	544.619	440.014	470.377	404.641	601.759	486.612	366.85	-0.407581	0.00439316	0.0223575
WBGene00017306	F09F9.1	632.006	509.21	738.424	479.046	510.713	431.029	468.55	718.412	834.14	912.692	936.33	772.288	871.987	679.971	626.547	472.334	-0.407614	0.00220568	0.0126539
WBGene00000016	abf-5	568.306	520.111	661.008	416.04	467.682	401.338	473.271	541.22	481.833	650.547	664.352	432.519	380.147	461.295	583.142	439.583	-0.407712	0.00256481	0.0143044
WBGene00008298	C54D10.3	14245.1	16935.5	15651.8	12609.2	10629.8	13026.1	10794.3	13399.1	15038.7	14007.1	14729.2	11108.3	12266.6	8071.07	15610.8	11764.9	-0.40806	0.00047886	0.00346493
WBGene00020038	R12E2.13	3880.72	3665.69	4423.59	2977.29	3064.28	2677.29	3302.27	5308.53	5436.59	5419.45	5371.99	4046	3922.96	4536.33	3990	3005.28	-0.408889	0.000235718	0.00189039
WBGene00007112	B0035.13	1871.04	1807.93	1551.29	1713.17	1239.98	1268.51	1025.62	1882.82	2195.88	2227.7	2370.71	1591.9	1878.2	1307.27	1743.42	1311.82	-0.41035	0.000236468	0.00189515
WBGene00016245	rbmx-2	532.084	536.462	654.061	364.035	442.769	435.124	486.253	506.263	494.785	502.89	652.226	538.52	480.083	780.53	574.202	432.045	-0.410377	0.00246346	0.013853
WBGene00006604	tra-1	834.348	802.746	809.884	630.061	638.674	564.126	621.979	660.553	676.12	724.376	830.657	616.127	547.686	605.749	815.659	613.71	-0.41041	0.00148298	0.00904299
WBGene00013897	ZC443.2	746.916	665.711	1055.03	658.063	651.131	575.388	590.113	1206.59	1127.73	1202.66	1496.74	984.289	987.599	1081.41	822.553	618.674	-0.410931	0.00139209	0.00857872
WBGene00022288	Y75B7B.1	615.769	601.865	442.657	377.036	349.912	493.482	443.765	719.617	759.88	781.085	679.943	988.075	864.149	555.469	553.43	416.049	-0.411649	0.00254698	0.0142179
WBGene00014258	ZK1320.9	1025.45	742.793	719.566	641.062	682.838	503.72	665.647	877.523	1061.24	970.471	1007.36	915.199	1210	925.782	829.269	623.317	-0.411875	0.00137873	0.00851355
WBGene00007984	irx-1	1540.05	1286.26	1237.65	1033.1	1050.87	949.082	1039.78	1463.34	1469.68	1646.7	1508	1527.54	1572.52	1173.19	1354.65	1018.21	-0.411893	0.000277598	0.00217876
WBGene00013270	Y57A10A.31	488.368	426.678	445.635	377.036	380.487	266.194	339.905	337.509	392.892	561.739	520.568	435.359	430.115	533.123	453.56	340.905	-0.411923	0.00421308	0.0215939
WBGene00006585	tni-3	503.357	539.576	390.054	400.039	339.72	366.528	329.283	648.499	658.85	562.809	484.189	580.163	519.273	450.122	477.662	358.892	-0.41244	0.00424212	0.0217155
WBGene00013035	Y49E10.16	4444.03	3383.84	4848.39	3206.31	3584.05	2720.29	3186.61	3288.3	3351.24	3927.89	4978.75	1866.36	2071.21	3015.98	4225.42	3174.32	-0.412648	0.000172633	0.00143731
WBGene00007196	B0513.4	365.964	338.695	543.893	262.025	324.999	322.504	341.085	554.479	574.227	595.978	760.497	450.501	471.265	492.42	416.184	312.653	-0.412657	0.00536862	0.026312
WBGene00016944	uri-1	428.415	324.68	410.897	299.029	285.365	265.17	315.12	335.098	334.174	399.102	452.141	304.751	356.633	655.23	387.997	291.171	-0.414181	0.00910069	0.0403737
WBGene00000836	cul-1	2260.73	4156.22	2028.68	2003.19	2256.87	2111.12	2078.38	2250.46	2377.21	2525.15	2134.24	2309.29	2190.74	2177.18	2815.21	2112.39	-0.414365	0.000166438	0.00138953
WBGene00004915	snr-2	553.318	513.103	1092.75	541.052	505.051	575.388	538.183	497.826	616.539	534.99	847.114	530.002	489.88	2806.88	719.723	539.918	-0.4147	0.00131349	0.00816019
WBGene00019298	pnp-1	8453.4	5671.39	6947.53	6027.58	5876.03	3974.47	5190.63	8137.58	8145.39	8581.23	10100.4	6340.15	6668.25	6249.83	7024.11	5267.18	-0.415284	0.000147711	0.00125201
WBGene00001444	flp-1	14441.2	20038.3	19690.3	13377.3	13824.4	13016.9	13939.6	14280.2	12483.6	13097.6	16601	15172.2	13095.5	15509.2	18056.6	13539.5	-0.415348	0.000612603	0.00427074
WBGene00021558	Y45G5AM.6	405.933	516.996	374.174	322.031	329.529	335.813	309.219	405.011	453.337	436.552	324.814	565.966	477.143	374.303	432.368	324.148	-0.415606	0.00473878	0.0237894
WBGene00010019	F54B8.4	550.82	467.165	674.903	461.044	475.608	353.218	400.097	536.398	648.488	585.279	705.929	367.215	435.993	793.3	564.296	422.492	-0.417529	0.00212586	0.0122651
WBGene00015141	ugt-46	2900.23	4249.65	2954.69	2000.19	2424.47	2947.58	2714.52	2935.12	2363.4	2087.53	2323.93	2147.45	2013.41	2536.32	3368.19	2521.69	-0.417582	0.000296031	0.00229424
WBGene00021239	Y20F4.4	5213.43	4631.17	3583.94	3359.32	3151.47	3557.78	3332.96	5221.74	6389.9	6655.27	5000.4	7359.45	7623.52	3974.48	4476.18	3350.38	-0.417941	0.000149845	0.00126658
WBGene00271744	K09F6.15	578.298	439.914	382.114	353.034	335.191	349.123	358.789	326.66	505.147	608.818	573.405	348.287	544.747	425.381	466.776	349.034	-0.419361	0.00363597	0.0191504
WBGene00004108	pqn-18	5735.52	5173.86	4458.33	3653.35	3632.74	4450.55	3570.18	6352.4	6854.46	7067.21	6096.1	7416.24	7329.59	5054.29	5122.57	3826.71	-0.420764	0.000226736	0.00183279
WBGene00010453	fozi-1	614.52	527.897	454.567	401.039	417.856	381.885	389.475	521.933	547.459	638.778	517.97	556.502	564.342	364.726	532.328	397.564	-0.42113	0.00253666	0.0141797
WBGene00016293	C31H2.3	444.653	571.499	960.745	453.044	516.375	461.743	537.003	1416.33	1230.49	1431.63	1857.93	873.556	792.626	1398.25	658.965	492.041	-0.421424	0.0012304	0.00771462
WBGene00015074	natc-2	1415.14	1061.24	1072.9	921.089	870.816	832.367	907.594	1112.57	1276.25	1425.21	1155.47	1212.38	1355.01	1439.75	1183.1	882.966	-0.422136	0.000594984	0.00415503
WBGene00021104	W09B6.4	267.291	274.849	363.257	207.02	250.261	211.931	231.324	251.926	239.189	281.405	293.632	204.429	205.75	282.523	301.799	225.134	-0.422804	0.00971828	0.0427129
WBGene00001466	flr-2	370.96	322.344	286.834	269.026	247.996	232.407	225.423	207.327	316.904	230.046	330.011	347.34	398.763	304.87	326.713	243.713	-0.422839	0.0106785	0.045716
WBGene00001591	glc-1	1768.62	1692.7	1709.09	1293.12	1418.9	1024.85	1404.47	1357.27	1252.94	1123.48	1811.16	1060.95	1090.47	1394.26	1723.47	1285.33	-0.423172	0.00016974	0.00141515
WBGene00044795	C06H5.8	389.696	444.586	425.785	284.027	335.191	309.194	324.562	450.815	421.388	456.881	583.799	423.055	383.086	549.085	420.022	313.244	-0.42318	0.00441579	0.0224353
WBGene00002271	lec-8	399.688	316.894	398.987	321.031	280.835	230.36	276.173	239.872	350.581	360.583	330.011	233.769	299.807	319.235	371.856	277.1	-0.424339	0.00923731	0.0408636
WBGene00007073	ugt-2	734.426	580.842	681.851	562.054	637.542	351.171	433.143	776.27	646.761	463.301	735.378	389.93	447.751	447.727	665.707	495.977	-0.424612	0.00112254	0.00714473
WBGene00012418	Y7A9C.1	345.98	278.742	350.354	289.028	259.32	186.335	233.685	261.569	276.32	292.104	352.531	183.608	192.033	214.686	325.025	242.092	-0.424997	0.00961645	0.0422958
WBGene00017502	F16B3.2	268.54	317.673	326.534	226.022	221.951	219.098	238.406	303.758	225.373	230.046	307.49	185.501	229.264	243.417	304.249	226.369	-0.426576	0.00853838	0.0383693
WBGene00022413	Y102A11A.3	2128.34	1829.73	1579.08	1414.14	1458.53	1003.34	1616.91	1736.97	1681.23	1526.86	1686.43	1049.59	1162	1118.12	1845.71	1373.23	-0.426605	0.000106882	0.00094325
WBGene00021088	W08E12.7	1462.61	1227.87	1657.48	981.095	1118.81	1007.44	1201.47	1397.05	1297.84	1221.92	1587.69	1208.59	1162	3546.7	1449.32	1077.2	-0.428083	0.000370573	0.00278021
WBGene00017041	D2007.1	350.976	349.595	394.024	261.025	270.644	243.669	309.219	337.509	410.162	347.743	438.282	461.859	448.73	430.17	364.865	271.139	-0.428329	0.0098671	0.043165
WBGene00015182	B0416.7	389.696	447.7	495.26	334.032	348.779	317.385	319.841	408.627	482.696	490.051	505.843	395.608	437.953	399.842	444.219	330.009	-0.428763	0.00307571	0.0166372
WBGene00009101	F25B3.4	603.279	391.64	600.465	503.049	423.518	279.503	374.132	814.843	875.588	716.886	984.835	635.056	629.006	775.742	531.795	395.05	-0.428833	0.00209953	0.0121304
WBGene00013923	ghi-1	1413.9	1329.09	1239.64	1175.11	978.394	865.129	921.756	1522.41	1800.4	1455.17	1643.12	1837.97	1779.25	1180.37	1327.54	985.098	-0.430416	0.000284581	0.00221959
WBGene00016997	cebp-1	2514.29	1550.99	2800.85	2161.21	1647.64	1575.66	1402.11	2568.68	3923.74	3021.62	3625.79	2881.88	3328.25	4482.06	2288.71	1696.66	-0.43184	0.000100119	0.000889995
WBGene00004370	rig-3	1230.29	1136.77	1031.21	876.085	804.005	866.153	811.995	1207.8	1284.02	1342.82	1125.15	1308.91	1149.26	920.994	1132.76	839.559	-0.432134	0.000236794	0.00189653
WBGene00011331	T01E8.1	1672.44	1842.19	1263.46	1179.11	1138.06	1296.16	1107.05	2144.39	2271	2246.96	1516.66	2575.24	2493.49	1303.28	1592.7	1180.1	-0.432567	0.000355467	0.00268668
WBGene00022445	Y110A2AL.9	398.439	451.593	317.602	267.026	319.337	268.241	298.597	261.569	312.587	281.405	309.223	182.661	208.689	150.839	389.211	288.3	-0.432981	0.00672459	0.0316387
WBGene00018990	klf-1	1350.2	1089.27	1210.86	1000.1	937.628	812.914	854.484	1485.04	1530.12	1560.03	1715.88	1325	1388.32	1174.79	1216.78	901.281	-0.433014	0.000554888	0.00391757
WBGene00014140	ZK899.1	325.995	301.322	321.572	233.022	210.627	231.384	262.01	250.721	301.361	263.215	314.42	257.429	259.637	304.072	316.296	234.261	-0.433161	0.00714843	0.0332613
WBGene00015047	faah-1	3583.45	3175.95	3832.06	2766.27	2662.27	2349.67	2680.29	3311.2	3568.84	3769.54	3988.71	3435.55	3825.96	3727.87	3530.49	2614.63	-0.433262	0.000179795	0.00149186
WBGene00016135	C26B9.6	1271.51	1135.99	1408.36	988.095	886.67	921.439	970.146	1470.57	1591.43	1395.25	1677.77	1725.34	1717.52	1687.96	1271.95	941.588	-0.433879	0.000482127	0.00348325
WBGene00001578	ges-1	1186.57	1064.36	684.828	666.064	825.52	696.198	706.955	1034.22	1007.7	1087.1	983.103	894.378	871.987	673.586	978.587	723.685	-0.435339	0.000935888	0.00611934
WBGene00002183	kat-1	1042.94	964.697	840.652	650.063	687.367	655.246	814.356	1033.02	1130.32	974.751	910.345	950.217	957.226	1283.33	949.428	701.758	-0.436085	0.000824173	0.005485
WBGene00004856	sma-2	1633.72	1592.26	1583.05	1415.14	1281.88	1001.3	1039.78	1869.56	1609.56	1799.71	1934.16	1693.17	1755.73	1794.1	1603.01	1184.52	-0.436476	0.000282564	0.0022095
WBGene00010822	M01G12.9	412.178	323.901	530.99	401.039	321.602	253.908	271.452	467.691	519.827	445.111	783.884	282.037	358.592	660.817	422.357	312	-0.436915	0.00319376	0.0171693
WBGene00003555	nas-39	319.75	357.382	215.374	266.026	214.024	192.478	206.54	452.021	466.29	475.071	300.561	498.769	420.317	251.398	297.502	219.767	-0.436925	0.00823643	0.0372339
WBGene00021369	siah-1	9350.19	7244.18	7312.78	6241.6	6475.07	5097.61	5730	13237.6	12657.2	12749.9	12698.9	10714.6	10684.3	7877.13	7969.05	5886.07	-0.437103	5.04495e-05	0.000497546
WBGene00012113	T28B8.1	3252.46	2591.21	2784.97	2252.22	2068.9	1947.31	2225.91	4355.07	4458.25	4044.52	4200.06	4690.52	4778.29	3834.02	2876.21	2123.58	-0.437671	8.14352e-05	0.000746174
WBGene00018181	mpdu-1	392.194	361.275	345.392	292.028	278.571	241.622	269.092	325.455	381.667	398.032	422.691	382.358	314.503	516.363	366.287	270.328	-0.438262	0.00846737	0.0381063
WBGene00018955	F56C11.3	261.046	270.956	301.722	184.018	187.979	218.074	230.144	266.391	226.237	280.335	336.074	240.394	251.798	335.995	277.908	205.054	-0.438606	0.0104114	0.0449215
WBGene00007685	C18E9.5	432.162	414.22	648.106	403.039	349.912	304.075	413.079	486.977	503.42	418.362	906.88	291.501	342.916	462.093	498.163	367.526	-0.43877	0.00208944	0.0120835
WBGene00020160	igcm-3	2250.74	1790.02	1317.05	1485.14	1388.32	1282.85	1112.95	2383.05	2378.08	2200.95	1745.33	2604.58	2603.22	1874.71	1785.94	1317.32	-0.439081	8.62856e-05	0.000784146
WBGene00008572	F08B12.4	1656.21	1437.31	1470.89	1224.12	1083.71	1075.01	1105.87	1681.52	2060.31	2062.92	1682.97	1752.79	1862.52	1922.59	1521.47	1122.18	-0.439165	0.000378529	0.00283467
WBGene00019344	dhhc-10	693.208	576.171	460.522	456.044	399.738	385.981	459.108	553.273	651.942	827.094	731.914	586.788	613.33	537.911	576.634	425.218	-0.439454	0.00131325	0.00816019
WBGene00000085	aex-2	402.186	351.153	368.219	285.027	267.247	278.479	271.452	291.704	411.026	448.321	406.234	425.894	446.771	316.043	373.853	275.551	-0.440148	0.00711821	0.033146
WBGene00006063	sto-1	1177.83	959.246	1286.29	910.088	895.729	785.271	773.048	973.954	1180.4	1395.25	1317.44	805.413	776.95	1229.85	1141.12	841.034	-0.440216	0.000182813	0.00151387
WBGene00020314	T07E3.3	281.03	315.337	318.594	179.017	191.376	217.05	311.58	257.953	212.421	195.806	246.858	238.501	192.033	375.9	304.987	224.756	-0.44039	0.00702478	0.0327859
WBGene00010902	M79.2	809.368	752.915	942.88	620.06	568.465	605.078	664.467	994.446	1165.72	941.582	1106.1	1032.56	1087.53	1039.91	835.054	614.518	-0.442415	0.000617002	0.00429895
WBGene00012530	Y32F6A.5	2665.42	2570.19	1595.95	1797.17	1809.58	1298.21	1797.48	2228.76	2268.41	2855.77	2407.95	2069.85	2087.87	1430.17	2277.18	1675.61	-0.442565	7.64167e-05	0.000707622
WBGene00009380	F34H10.3	3141.3	2729.8	2614.26	2201.21	2043.98	2047.64	2025.27	3839.16	3650.01	3889.37	3673.43	3857.66	3453.66	3119.73	2828.45	2079.53	-0.443758	5.32221e-05	0.000519628
WBGene00000776	cpl-1	9162.84	7623.36	7054.73	5924.57	5578.21	6082.52	5779.57	8534.15	9334.43	10517.9	8031.99	10030.3	9967.1	9155.67	7946.98	5841.22	-0.444137	3.93292e-05	0.000402968
WBGene00013880	mppb-1	484.621	439.136	389.062	316.03	313.675	297.932	358.789	435.145	488.741	485.771	517.103	418.323	456.568	494.815	437.606	321.607	-0.444337	0.00252425	0.0141233
WBGene00008910	F17C8.3	1762.37	2040.73	1693.21	1218.12	1237.71	1536.76	1390.31	2145.59	2065.49	1839.29	1740.14	2375.54	2150.57	1386.28	1832.11	1345.72	-0.445122	5.81352e-05	0.000558226
WBGene00008926	F17H10.2	4726.31	4396.81	5592.77	3595.35	3451.56	3693.95	3662.24	5443.54	5386.51	4861.99	6272.8	5633.16	5440.61	6759.01	4905.29	3600.77	-0.446033	6.5872e-05	0.000622244
WBGene00009396	clec-65	10007.2	9020.97	6708.34	5959.57	6864.61	4941.99	7394.12	9095.86	7484.81	9274.58	7958.37	4018.55	3912.18	4092.6	8578.83	6290.07	-0.447704	4.31849e-05	0.000434124
WBGene00012712	ttm-1	609.524	546.584	555.803	482.047	425.783	387.004	377.672	613.543	646.761	686.927	635.769	624.645	592.755	647.25	570.637	418.126	-0.448633	0.0010576	0.00678799
WBGene00007511	C10C5.7	502.108	650.139	591.533	410.04	377.089	448.434	467.369	560.506	531.916	578.859	612.382	645.466	628.027	514.767	581.26	425.733	-0.449234	0.00100156	0.00649659
WBGene00004739	scd-1	5150.98	4020.74	3269.31	3181.31	3099.38	3033.58	2834.9	4734.77	5241.44	5823.9	4268.49	5668.18	5937.35	3559.47	4147.01	3037.29	-0.449285	5.54248e-05	0.000537269
WBGene00003877	pept-1	931.772	668.825	671.926	740.071	594.51	313.289	571.229	579.792	644.171	696.557	681.676	451.448	522.212	426.179	757.508	554.775	-0.449357	0.000462279	0.00336288
WBGene00013516	Y73F4A.3	1220.3	1154.68	1315.07	948.091	811.931	941.916	900.512	1598.35	2386.71	2945.65	2454.73	2461.67	2380.82	1691.15	1230.01	900.613	-0.449696	0.000345243	0.00262729
WBGene00018492	hpo-26	574.551	486.631	534.96	429.041	353.309	383.933	391.835	339.92	491.331	416.222	476.394	471.323	434.034	319.235	532.047	389.53	-0.449822	0.00137225	0.00848209
WBGene00014669	zipt-2.1	469.633	411.106	374.174	366.035	303.483	234.455	321.021	372.465	440.385	356.303	485.055	323.68	313.523	320.831	418.304	306.249	-0.449849	0.00277203	0.0153063
WBGene00012552	enu-3.5	462.139	409.548	336.459	295.028	317.072	306.123	260.83	559.3	685.619	528.57	561.278	629.377	732.861	395.054	402.716	294.763	-0.450204	0.00384585	0.020074
WBGene00000845	cup-4	292.272	269.399	289.811	267.026	184.581	175.073	204.179	354.384	360.943	350.953	318.751	459.019	485.961	362.332	283.827	207.715	-0.450409	0.00808767	0.0367086
WBGene00018951	F56C9.7	438.407	399.426	330.504	341.033	298.954	198.621	300.958	286.883	308.269	192.596	313.554	148.59	166.559	235.436	389.446	284.891	-0.451011	0.00512299	0.025374
WBGene00012675	Y39B6A.13	264.793	211.003	382.114	202.019	237.804	201.693	194.737	206.121	224.51	234.325	319.617	199.697	169.499	498.805	285.97	209.063	-0.451924	0.00733462	0.0339595
WBGene00021311	thoc-5	450.898	411.884	541.908	357.034	309.145	319.432	383.573	383.314	415.343	487.911	553.483	526.216	497.718	686.356	468.23	342.296	-0.451971	0.00172062	0.0102329
WBGene00007549	spin-1	568.306	495.195	496.252	357.034	426.915	333.766	402.457	420.681	499.966	454.741	517.97	395.608	481.062	368.717	519.918	380.043	-0.452121	0.00139668	0.00859398
WBGene00000067	act-5	1402.65	1273.03	1312.09	1266.12	1019.16	612.245	987.849	1400.66	1272.8	1143.81	1450.83	708.877	747.557	2052.68	1329.26	971.344	-0.452566	0.000166282	0.00138917
WBGene00007024	plin-1	2329.43	1607.05	2136.86	2225.21	1537.8	1077.06	1074.01	2085.32	2372.03	1809.33	2334.33	1718.72	2118.24	3330.42	2024.45	1478.52	-0.453374	5.57515e-05	0.000538943
WBGene00019025	srb-16	316.003	263.948	373.182	226.022	236.672	219.098	245.487	391.751	433.477	342.393	493.717	477.002	471.265	411.814	317.711	231.82	-0.454713	0.00490503	0.0244831
WBGene00004218	ptr-3	380.952	536.462	345.392	250.024	357.839	357.314	263.19	385.724	367.851	383.053	329.145	389.93	404.641	232.244	420.935	307.092	-0.454929	0.0024434	0.0137592
WBGene00000420	ced-6	1874.79	1671.67	1427.22	1217.12	1233.18	1197.87	1189.67	2198.63	2358.22	2026.54	1906.44	2266.7	2263.25	1525.15	1657.89	1209.46	-0.454988	9.75128e-05	0.000869358
WBGene00012834	Y43F8C.13	415.925	345.702	351.347	296.029	314.807	181.216	290.336	368.849	356.625	365.933	455.605	187.393	205.75	245.811	370.991	270.597	-0.45524	0.00600494	0.0287968
WBGene00003856	odr-10	1600	2120.15	1507.62	1270.12	1216.2	1367.83	1229.8	2680.78	2705.34	2326.13	2071.01	2707.74	2174.09	1845.98	1742.59	1270.99	-0.455285	5.7163e-05	0.000551056
WBGene00003912	pal-1	186.105	149.493	362.264	199.019	150.609	148.454	180.575	163.933	179.608	171.197	251.189	146.697	150.883	970.475	232.621	169.664	-0.455296	0.0117017	0.0492672
WBGene00012127	T28D6.7	1201.56	921.873	1200.93	824.08	768.9	781.176	858.024	1043.87	1144.14	1082.82	1375.48	930.342	979.761	1013.57	1108.12	808.045	-0.455609	0.000104755	0.000926485
WBGene00013137	Y53C10A.6	152.381	148.714	316.609	135.013	140.418	176.097	148.708	169.96	198.605	182.966	225.204	180.768	168.519	716.683	205.901	150.059	-0.456423	0.011627	0.0490541
WBGene00010644	K07G5.5	482.123	441.471	542.9	351.034	355.574	338.885	378.853	526.755	559.548	541.41	907.746	332.197	373.289	557.864	488.832	356.086	-0.457111	0.00157969	0.00955636
WBGene00219216	K08D10.14	273.536	339.474	221.329	207.02	140.418	208.86	253.749	351.973	374.759	405.522	432.219	369.108	349.775	324.822	278.113	202.511	-0.457667	0.00823123	0.0372339
WBGene00000984	dhs-21	838.095	908.637	1317.05	840.081	798.343	541.601	794.292	954.668	953.303	711.536	1413.59	681.431	643.703	1272.95	1021.26	743.579	-0.457795	0.000366183	0.00275065
WBGene00021253	Y22D7AL.15	17674.9	17169.9	21634.6	13345.3	15769.8	10382.6	15324.1	19211.5	18426.2	18254.9	23757.3	10000	10878.3	16497.3	18826.5	13705.4	-0.458016	0.0001643	0.00137638
[truncated: 1,215 more rows]

## Sheet: DEG_RIStwk18_vs_RISunc58
accepted_genes	name	accepted_counts_1	accepted_counts_2	accepted_counts_3	accepted_counts_4	accepted_counts_5	accepted_counts_6	accepted_counts_7	accepted_counts_8	accepted_counts_9	accepted_counts_10	accepted_counts_11	accepted_counts_12	accepted_counts_13	accepted_counts_14	mean_twk18	mean_unc58	log2FC	p_value	FDR
[truncated: 4,675 more rows]
