# Supplementary material for: A sleep-active neuron can promote survival while sleep behavior is disturbed
Source: PLoS Genet. 2023 Mar 14;19(3):e1010665. doi: 10.1371/journal.pgen.1010665 (PMC10038310; doi:10.1371/journal.pgen.1010665)
Supplement: S1 Data — (XLSX) [file pgen.1010665.s025.xlsx]

## Sheet: Figure 1F
worm	PHX3190	HBR2340
1	128.462	188.876
2	140.249	183.712
3	132.351	192.166
4	91.4964	292.835
5	163.664	191.611
6	98.908	219.856
7	121.436	158.932
8	102.991	182.885
9	199.611	215.327
10	57.3497	223.904
11	74.3625
12	104.851

## Sheet: Figure 2A
index gene	wild type vs. RIS::twk-18gf	wild type vs. RIS::unc-58gf	RIS::twk-18gf vs. RIS::unc-58gf
1	2.23166	5.07568	6.45199
2	1.99756	3.72834	5.51962
3	1.70932	3.39431	5.43457
4	1.68881	3.35941	5.00779
5	1.6351	3.34177	4.19919
6	1.51217	3.08047	3.89637
7	1.48685	2.95388	3.84133
8	1.42447	2.78562	3.7767
9	1.41452	2.75614	3.7633
10	1.3929	2.72716	3.58877
11	1.31787	2.65104	3.49501
12	1.27932	2.63761	3.48169
13	1.27923	2.52632	3.36841
14	1.27269	2.45518	3.35116
15	1.25734	2.43808	3.33447
16	1.24403	2.42456	3.27897
17	1.22053	2.30424	3.23929
18	1.17213	2.27705	3.21757
19	1.17131	2.26514	3.12763
20	1.16202	2.25873	3.07925
21	1.16068	2.19498	3.07239
22	1.1425	2.1571	3.05937
23	1.12325	2.15139	3.00675
24	1.11445	2.12915	2.87923
25	1.11226	2.12869	2.83338
26	1.09904	2.12539	2.79018
27	1.09756	2.10079	2.74457
28	1.09086	2.09043	2.7441
29	1.07451	2.07364	2.71554
30	1.06492	2.04479	2.69535
31	1.06199	2.03659	2.689
32	1.05342	2.03064	2.66708
33	1.04605	2.02297	2.66365
34	1.0401	1.99703	2.65006
35	1.03215	1.96975	2.64867
36	1.02992	1.96401	2.62081
37	1.02165	1.95866	2.60743
38	1.01937	1.93271	2.56494
39	1.01683	1.91756	2.54942
40	1.01479	1.91326	2.54825
41	1.01017	1.89993	2.52259
42	0.99996	1.89973	2.52157
43	0.9834	1.89567	2.51047
44	0.95869	1.89023	2.48795
45	0.95848	1.86906	2.45786
46	0.9492	1.86599	2.44199
47	0.93627	1.8495	2.40199
48	0.93283	1.82987	2.37933
49	0.9325	1.82683	2.30895
50	0.93232	1.77374	2.30215
51	0.93175	1.76549	2.29673
52	0.92759	1.76255	2.28736
53	0.92594	1.75412	2.24122
54	0.92296	1.74829	2.2407
55	0.91391	1.74264	2.2405
56	0.90877	1.723	2.23311
57	0.90317	1.71864	2.19682
58	0.89594	1.71208	2.19511
59	0.8935	1.70568	2.18875
60	0.89311	1.65628	2.18568
61	0.89066	1.65586	2.17976
62	0.87789	1.6526	2.17103
63	0.87539	1.64426	2.15389
64	0.87504	1.62153	2.15349
65	0.87031	1.6207	2.14115
66	0.86888	1.58825	2.11476
67	0.86435	1.58462	2.11465
68	0.86114	1.5777	2.10633
69	0.84718	1.5723	2.09908
70	0.82638	1.56396	2.08689
71	0.8251	1.544	2.06803
72	0.82469	1.53378	2.06535
73	0.82391	1.5311	2.06505
74	0.8238	1.52303	2.05643
75	0.82355	1.50813	2.04637
76	0.82258	1.49009	2.0421
77	0.81781	1.4886	2.03993
78	0.81351	1.48006	2.02313
79	0.81019	1.47041	2.0141
80	0.80456	1.45575	2.01295
81	0.80084	1.45406	2.01273
82	0.79593	1.44582	2.01113
83	0.79563	1.42254	2.01092
84	0.79502	1.41263	2.00173
85	0.79379	1.39551	1.99423
86	0.78997	1.39514	1.98857
87	0.78898	1.39513	1.97488
88	0.78871	1.3914	1.97275
89	0.78793	1.39113	1.97124
90	0.78168	1.38868	1.96315
91	0.77967	1.37809	1.95385
92	0.77239	1.37637	1.92544
93	0.77091	1.37612	1.92318
94	0.7619	1.37518	1.92231
95	0.7553	1.37217	1.90852
96	0.75273	1.37191	1.90826
97	0.74575	1.37039	1.89857
98	0.74443	1.36587	1.89274
99	0.7412	1.36318	1.88876
100	0.73716	1.35351	1.88447
101	0.73381	1.35254	1.88221
102	0.72922	1.34769	1.87609
103	0.72561	1.34466	1.87143
104	0.72503	1.33255	1.8582
105	0.72344	1.33052	1.85678
106	0.72337	1.32675	1.85665
107	0.72021	1.31816	1.85209
108	0.71887	1.31671	1.84669
109	0.71842	1.31614	1.84651
110	0.70712	1.31513	1.84359
111	0.70561	1.31501	1.84143
112	0.70493	1.31392	1.83779
113	0.70358	1.31143	1.83439
114	0.70278	1.31117	1.82915
115	0.70115	1.30886	1.82673
116	0.69057	1.29972	1.82617
117	0.6877	1.29856	1.81761
118	0.68638	1.29448	1.80861
119	0.68473	1.29422	1.80402
120	0.68245	1.28788	1.80291
121	0.67936	1.28388	1.80092
122	0.67484	1.28226	1.80011
123	0.67326	1.28126	1.79789
124	0.67202	1.28042	1.79003
125	0.67117	1.28003	1.77592
126	0.66559	1.27935	1.76901
127	0.66415	1.26753	1.76785
128	0.66382	1.26224	1.76489
129	0.65956	1.25954	1.75735
130	0.65629	1.24901	1.7523
131	0.64686	1.24184	1.73838
132	0.64504	1.23796	1.73825
133	0.64323	1.23733	1.7381
134	0.64313	1.23608	1.73562
135	0.64235	1.23468	1.73177
136	0.64122	1.23256	1.73168
137	0.63936	1.22527	1.73005
138	0.63156	1.22289	1.72948
139	0.62901	1.22145	1.72862
140	0.62728	1.21817	1.72004
141	0.62492	1.21671	1.71405
142	0.62049	1.21644	1.70905
143	0.61344	1.21269	1.70763
144	0.61304	1.21182	1.70526
145	0.61087	1.20402	1.70226
146	0.60734	1.19993	1.69905
147	0.60635	1.18895	1.68932
148	0.60591	1.18811	1.6889
149	0.60476	1.18804	1.68782
150	0.60445	1.18593	1.68199
151	0.60054	1.1852	1.68018
152	0.59899	1.18456	1.67777
153	0.5982	1.18455	1.67455
154	0.59557	1.17773	1.67367
155	0.59431	1.17389	1.67339
156	0.5907	1.1734	1.67281
157	0.59051	1.17249	1.6646
158	0.5899	1.17067	1.66156
159	0.58905	1.16669	1.65546
160	0.58831	1.16624	1.65164
161	0.58314	1.16121	1.64369
162	0.58199	1.15641	1.63731
163	0.58021	1.15624	1.63527
164	0.579	1.15489	1.63333
165	0.57806	1.15317	1.63073
166	0.57459	1.15192	1.62365
167	0.5744	1.1516	1.62078
168	0.56927	1.15147	1.61945
169	0.56895	1.14775	1.61925
170	0.56868	1.14714	1.61261
171	0.5682	1.14186	1.61117
172	0.56709	1.1333	1.60752
173	0.56541	1.13227	1.5974
174	0.56281	1.13151	1.5943
175	0.56208	1.13011	1.59121
176	0.55934	1.12844	1.58316
177	0.55096	1.12742	1.58101
178	0.55085	1.125	1.58015
179	0.54735	1.12491	1.57528
180	0.54539	1.12386	1.56728
181	0.54444	1.12386	1.56497
182	0.54265	1.12037	1.56196
183	0.53541	1.11532	1.55276
184	0.53029	1.11262	1.54974
185	0.5296	1.11072	1.54748
186	0.52804	1.10903	1.54655
187	0.52764	1.10369	1.54187
188	0.527	1.10334	1.54079
189	0.5235	1.09997	1.5368
190	0.5224	1.09781	1.52858
191	0.52134	1.09613	1.52547
192	0.5211	1.09461	1.52392
193	0.52023	1.09403	1.52315
194	0.51862	1.09367	1.52042
195	0.51846	1.09352	1.50973
196	0.51611	1.08871	1.50969
197	0.51293	1.08565	1.50871
198	0.51246	1.08399	1.50528
199	0.50858	1.08144	1.50191
200	0.50688	1.07747	1.50167
201	0.50536	1.07726	1.50117
202	0.50401	1.07249	1.49827
203	0.50387	1.07043	1.49786
204	0.5026	1.06261	1.49679
205	0.5006	1.0621	1.49551
206	0.49994	1.05933	1.49089
207	0.49786	1.05614	1.48836
208	0.49513	1.05456	1.48822
209	0.49474	1.05302	1.47822
210	0.49138	1.05286	1.47787
211	0.48948	1.05247	1.47637
--	0.48909	1.05177	1.4754
213	0.48813	1.05091	1.47375
214	0.48462	1.05077	1.47373
215	0.48407	1.05004	1.47244
216	0.48327	1.04942	1.4705
217	0.48193	1.04543	1.46586
218	0.48133	1.04288	1.46577
219	0.47776	1.04179	1.46198
220	0.47725	1.04019	1.4602
221	0.47508	1.03917	1.45608
222	0.4729	1.03864	1.44871
223	0.46869	1.03532	1.44589
224	0.4648	1.03495	1.44247
225	0.46335	1.03028	1.44129
226	0.46333	1.02988	1.44004
227	0.46058	1.02904	1.43331
228	0.46028	1.02841	1.4329
229	0.4589	1.02737	1.4321
230	0.45429	1.02459	1.41949
231	0.44755	1.02318	1.41672
232	0.44396	1.02201	1.41612
233	0.43523	1.02186	1.40707
234	0.37355	1.01739	1.39937
235	-0.40568	1.01665	1.39911
236	-0.4126	1.01383	1.39745
237	-0.41677	1.01031	1.39625
238	-0.41926	1.00789	1.39545
239	-0.42595	1.00707	1.39428
240	-0.43626	1.00647	1.39141
241	-0.44161	1.0057	1.39055
242	-0.45185	1.00366	1.39013
243	-0.45402	1.00352	1.38937
244	-0.46381	1.00149	1.38673
245	-0.46408	0.99938	1.38652
246	-0.46965	0.99768	1.38174
247	-0.4725	0.99713	1.38084
248	-0.4734	0.99628	1.3778
249	-0.47578	0.99429	1.37761
250	-0.47868	0.99277	1.37673
251	-0.47956	0.99144	1.37647
252	-0.48646	0.99143	1.37168
253	-0.4871	0.98926	1.37057
254	-0.48755	0.98829	1.36607
255	-0.48873	0.98597	1.36552
256	-0.49459	0.98287	1.36509
257	-0.49641	0.9804	1.3635
258	-0.49734	0.97977	1.35902
259	-0.50091	0.97805	1.35775
260	-0.50489	0.9778	1.35535
261	-0.51037	0.97337	1.35044
262	-0.52032	0.97296	1.34814
263	-0.521	0.97246	1.34801
264	-0.52556	0.97161	1.3441
265	-0.52666	0.96914	1.34177
266	-0.52693	0.96699	1.34082
267	-0.52715	0.96524	1.33612
268	-0.5351	0.96414	1.33268
269	-0.53675	0.964	1.33177
270	-0.53779	0.96187	1.33173
271	-0.54245	0.96084	1.32684
272	-0.54379	0.96079	1.32587
273	-0.5461	0.96055	1.32367
274	-0.54768	0.96033	1.32095
275	-0.55176	0.95968	1.31957
276	-0.55763	0.95804	1.31888
277	-0.55843	0.95705	1.31788
278	-0.56424	0.95605	1.31753
279	-0.5656	0.95481	1.31295
280	-0.56571	0.95367	1.31275
281	-0.56696	0.9527	1.30916
282	-0.56743	0.9508	1.30728
283	-0.57177	0.95044	1.30608
284	-0.57373	0.9489	1.30384
285	-0.57606	0.94833	1.30365
286	-0.5782	0.94657	1.30271
287	-0.581	0.94504	1.30104
288	-0.58505	0.94419	1.29935
289	-0.58587	0.94354	1.29216
290	-0.58654	0.94275	1.29214
291	-0.58656	0.9422	1.29197
292	-0.59132	0.94063	1.28982
293	-0.59282	0.93779	1.2879
294	-0.59613	0.93613	1.28725
295	-0.59859	0.93425	1.28641
296	-0.59944	0.92807	1.28507
297	-0.60274	0.92762	1.28486
298	-0.6095	0.92717	1.28027
299	-0.6131	0.92172	1.27861
300	-0.6162	0.92087	1.27813
301	-0.61653	0.91951	1.27543
302	-0.61816	0.91567	1.27493
303	-0.61945	0.91513	1.27488
304	-0.62011	0.9134	1.27387
305	-0.62343	0.91265	1.27277
306	-0.62474	0.91022	1.27236
307	-0.62618	0.90934	1.27206
308	-0.62864	0.90882	1.26847
309	-0.63156	0.90718	1.26502
310	-0.63789	0.90687	1.26302
311	-0.64265	0.90606	1.26254
312	-0.64308	0.90491	1.25678
313	-0.64459	0.90461	1.25307
314	-0.64499	0.90399	1.25253
315	-0.64962	0.90326	1.25134
316	-0.65065	0.90311	1.25106
317	-0.65568	0.897	1.24919
318	-0.65577	0.89534	1.24815
319	-0.65732	0.89347	1.24803
320	-0.66169	0.8918	1.24736
321	-0.66169	0.89109	1.24669
322	-0.66383	0.89014	1.24481
323	-0.66521	0.88588	1.23986
324	-0.66654	0.88519	1.23906
325	-0.66741	0.88427	1.23671
326	-0.66907	0.88418	1.23631
327	-0.67773	0.88225	1.23598
328	-0.68046	0.88193	1.23471
329	-0.68061	0.8785	1.23304
330	-0.68211	0.87764	1.22835
331	-0.68256	0.87611	1.227
332	-0.68597	0.87316	1.22654
333	-0.69155	0.86973	1.22575
334	-0.69233	0.86615	1.2253
335	-0.6967	0.86598	1.22385
336	-0.69875	0.86226	1.22266
337	-0.70704	0.86006	1.21998
338	-0.70795	0.85746	1.2162
339	-0.70805	0.85672	1.21498
340	-0.71662	0.85613	1.21442
341	-0.71887	0.85523	1.21383
342	-0.72304	0.85368	1.21353
343	-0.72347	0.85239	1.21066
344	-0.7257	0.85221	1.20746
345	-0.72651	0.85143	1.20657
346	-0.7324	0.84861	1.20499
347	-0.7384	0.84843	1.2043
348	-0.7402	0.84824	1.20337
349	-0.74735	0.84781	1.20298
350	-0.7536	0.84585	1.20265
351	-0.75361	0.8439	1.20186
352	-0.75439	0.84361	1.20016
353	-0.75742	0.84356	1.20015
354	-0.76411	0.84082	1.19688
355	-0.7723	0.83958	1.19342
356	-0.77343	0.83915	1.18934
357	-0.77488	0.8389	1.18846
358	-0.77749	0.83616	1.18795
359	-0.77869	0.83535	1.18776
360	-0.78504	0.83504	1.18705
361	-0.78651	0.83393	1.18668
362	-0.79094	0.83263	1.18581
363	-0.79157	0.83213	1.18506
364	-0.79341	0.83172	1.1795
365	-0.79359	0.83127	1.17299
366	-0.79857	0.8299	1.17229
367	-0.80198	0.82849	1.17181
368	-0.80401	0.82672	1.17086
369	-0.80433	0.82415	1.16351
370	-0.80433	0.824	1.1608
371	-0.80957	0.82347	1.16019
372	-0.81233	0.82282	1.15971
373	-0.81589	0.82237	1.1586
374	-0.81886	0.821	1.15812
375	-0.82382	0.82034	1.15765
376	-0.82874	0.8201	1.15722
377	-0.8293	0.81994	1.15431
378	-0.83098	0.8182	1.15134
379	-0.83397	0.81759	1.15033
380	-0.83563	0.81577	1.14931
381	-0.83722	0.81557	1.14919
382	-0.83761	0.81419	1.14642
383	-0.83906	0.81355	1.14516
384	-0.84052	0.81337	1.14377
385	-0.84426	0.81316	1.14178
386	-0.8464	0.81295	1.1397
387	-0.84712	0.81132	1.1394
388	-0.84731	0.81132	1.13778
389	-0.84738	0.81105	1.13607
390	-0.84785	0.80918	1.13589
391	-0.84838	0.80882	1.13426
392	-0.85288	0.80878	1.13309
393	-0.85402	0.80857	1.13276
394	-0.8558	0.80818	1.13097
395	-0.8583	0.80721	1.13017
396	-0.85957	0.80643	1.1295
397	-0.8659	0.8053	1.12853
398	-0.86604	0.80488	1.12831
399	-0.86629	0.80437	1.12655
400	-0.86712	0.80407	1.12384
401	-0.86719	0.80245	1.12338
402	-0.87216	0.80146	1.12229
403	-0.87651	0.80143	1.12064
404	-0.88106	0.80058	1.11989
405	-0.88197	0.79894	1.11936
406	-0.88254	0.79882	1.1188
407	-0.88263	0.7987	1.11832
408	-0.8839	0.79855	1.11791
409	-0.88622	0.79643	1.11772
410	-0.88691	0.79592	1.1171
411	-0.8986	0.79543	1.1167
412	-0.8986	0.79522	1.11567
413	-0.90038	0.79254	1.11179
414	-0.90099	0.7904	1.1114
415	-0.90239	0.79034	1.10942
416	-0.90404	0.79028	1.109
417	-0.90471	0.78989	1.10721
418	-0.90859	0.78692	1.10638
419	-0.91309	0.78662	1.10553
420	-0.91658	0.78557	1.10157
421	-0.91727	0.7847	1.10122
422	-0.91776	0.78453	1.09928
423	-0.92225	0.78449	1.09307
424	-0.92261	0.77908	1.09265
425	-0.92583	0.77887	1.09137
426	-0.93339	0.77717	1.09133
427	-0.93432	0.77709	1.09021
428	-0.9391	0.77572	1.0881
429	-0.94244	0.77559	1.0879
430	-0.94612	0.77438	1.08702
431	-0.94842	0.77403	1.0856
432	-0.94935	0.77389	1.08246
433	-0.95484	0.77385	1.08236
434	-0.95644	0.77375	1.08207
435	-0.96755	0.77323	1.08196
436	-0.96894	0.77239	1.08033
437	-0.97	0.77135	1.07504
438	-0.97168	0.77122	1.075
439	-0.9725	0.77041	1.07416
440	-0.97358	0.76835	1.07393
441	-0.97624	0.76758	1.07094
442	-0.97768	0.76721	1.06811
443	-0.98358	0.76614	1.06733
444	-0.99025	0.76443	1.06329
445	-1.00229	0.76438	1.06248
446	-1.00281	0.76424	1.05754
447	-1.00592	0.76418	1.05666
448	-1.00638	0.763	1.05542
449	-1.00704	0.76206	1.05313
450	-1.00916	0.76163	1.05195
451	-1.01153	0.76156	1.05136
452	-1.01705	0.76029	1.04924
453	-1.01807	0.7596	1.04758
454	-1.02247	0.75922	1.04753
455	-1.02725	0.75898	1.04697
456	-1.03023	0.75882	1.0462
457	-1.0367	0.75873	1.04607
458	-1.03746	0.75866	1.04339
459	-1.04673	0.75833	1.04074
460	-1.04942	0.75794	1.03796
461	-1.06047	0.75734	1.03638
462	-1.06111	0.75707	1.03605
463	-1.06133	0.75535	1.03605
464	-1.06245	0.75292	1.03322
465	-1.06273	0.75018	1.03295
466	-1.07196	0.74973	1.03263
467	-1.0894	0.7493	1.0296
468	-1.08963	0.74897	1.0296
469	-1.09546	0.74835	1.0278
470	-1.10616	0.74728	1.02557
471	-1.10806	0.74707	1.0254
472	-1.11483	0.74526	1.02418
473	-1.12061	0.74455	1.02277
474	-1.1341	0.74304	1.02265
475	-1.13736	0.74197	1.02189
476	-1.16334	0.74191	1.02076
477	-1.17252	0.74151	1.02029
478	-1.20751	0.74097	1.02024
479	-1.21293	0.74052	1.01876
480	-1.23925	0.74046	1.01766
481	-1.24532	0.74041	1.01736
482	-1.25237	0.74036	1.01591
483	-1.28995	0.7378	1.01545
484	-1.29567	0.73759	1.01432
485	-1.37631	0.73671	1.01417
486	-1.39437	0.73663	1.01353
487	-1.42517	0.73608	1.0133
488	-1.44936	0.73579	1.01296
489	-1.45842	0.73541	1.01291
490	-1.45955	0.73475	1.01025
491	-1.50084	0.73372	1.0102
492	-1.53153	0.73359	1.0098
493	-1.61348	0.73122	1.00965
494	-1.79127	0.7309	1.00959
495	-2.02313	0.73088	1.00836
496	-2.07102	0.73081	1.00758
497	-3.34607	0.7303	1.00655
498	-5.26486	0.72796	1.00552
499		0.72791	1.00443
500		0.7268	1.0037
501		0.72607	1.00343
502		0.72465	1.00335
503		0.72391	1.00251
504		0.72377	0.9965
505		0.72365	0.99635
506		0.72299	0.99528
507		0.72261	0.99449
508		0.72136	0.99427
509		0.72102	0.99404
510		0.71932	0.99352
511		0.71924	0.99255
512		0.71841	0.99188
513		0.71742	0.98816
514		0.71737	0.98774
515		0.71727	0.98721
516		0.71724	0.98642
517		0.71632	0.98529
518		0.7148	0.98485
519		0.71472	0.9832
520		0.7145	0.98313
521		0.71437	0.98299
522		0.7143	0.98074
523		0.71306	0.97918
524		0.71212	0.97834
525		0.71162	0.97832
526		0.71102	0.97687
527		0.70908	0.97619
528		0.70907	0.975
529		0.70872	0.97433
530		0.70865	0.9728
531		0.70815	0.97204
532		0.70805	0.97146
533		0.70692	0.96976
534		0.70598	0.96809
535		0.70523	0.96803
536		0.70472	0.9673
537		0.70423	0.96535
538		0.7031	0.96528
539		0.70297	0.96521
540		0.70287	0.96492
541		0.70278	0.96476
542		0.70266	0.96467
543		0.70227	0.96402
544		0.70196	0.96319
545		0.70139	0.96315
546		0.70091	0.96315
547		0.70047	0.96196
548		0.70047	0.95974
549		0.70008	0.95946
550		0.6999	0.9581
551		0.69974	0.95773
552		0.69922	0.9576
553		0.69898	0.95619
554		0.69858	0.95586
555		0.69852	0.95295
556		0.69836	0.95294
557		0.6977	0.95259
558		0.69492	0.95061
559		0.694	0.94881
560		0.69395	0.94808
561		0.69324	0.94761
562		0.69307	0.94689
563		0.6921	0.94388
564		0.69141	0.94217
565		0.69132	0.94187
566		0.69122	0.93755
567		0.69057	0.93359
568		0.69	0.9318
569		0.68915	0.93072
570		0.6886	0.92967
571		0.68541	0.92917
572		0.68515	0.929
573		0.68426	0.92788
574		0.68285	0.92712
575		0.68196	0.9269
576		0.68181	0.92569
577		0.68161	0.9249
578		0.6816	0.92476
579		0.68102	0.92462
580		0.67875	0.92438
581		0.67874	0.922
582		0.67812	0.91989
583		0.678	0.91969
584		0.67755	0.91878
585		0.67701	0.91859
586		0.67698	0.91827
587		0.67696	0.91698
588		0.67587	0.91632
589		0.67554	0.91372
590		0.67537	0.91237
591		0.67493	0.9114
592		0.67455	0.9113
593		0.67383	0.91018
594		0.67221	0.9094
595		0.67209	0.90915
596		0.67171	0.90772
597		0.67086	0.9074
598		0.66991	0.90688
599		0.6682	0.90576
600		0.66697	0.90512
601		0.66641	0.90474
602		0.66554	0.90474
603		0.66455	0.90458
604		0.66432	0.90273
605		0.66321	0.90273
606		0.66313	0.90237
607		0.6624	0.90228
608		0.66125	0.90218
609		0.66085	0.90213
610		0.66005	0.90007
611		0.65942	0.89952
612		0.65867	0.89813
613		0.65797	0.89714
614		0.65718	0.89688
615		0.65714	0.89659
616		0.6555	0.89643
617		0.65539	0.8953
618		0.6545	0.89522
619		0.65388	0.89452
620		0.65382	0.89371
621		0.65382	0.89248
622		0.6535	0.89236
623		0.65328	0.89099
624		0.65308	0.88941
625		0.65287	0.8883
626		0.65234	0.88754
627		0.65099	0.88727
628		0.65086	0.88675
629		0.65076	0.88627
630		0.65014	0.88335
631		0.65007	0.88298
632		0.64952	0.88232
633		0.64909	0.8816
634		0.64893	0.88154
635		0.64789	0.87987
636		0.64751	0.87687
637		0.64681	0.87631
638		0.64641	0.87559
639		0.64523	0.87498
640		0.64449	0.8733
641		0.64428	0.87056
642		0.64424	0.86999
643		0.64413	0.86808
644		0.64408	0.86804
645		0.64404	0.86751
646		0.64367	0.86712
647		0.64363	0.86622
648		0.64335	0.86474
649		0.64305	0.86364
650		0.64235	0.86321
651		0.64225	0.8614
652		0.6421	0.85981
653		0.64209	0.85943
654		0.64185	0.85932
655		0.6418	0.85913
656		0.64154	0.85895
657		0.64121	0.85857
658		0.64087	0.85838
659		0.64083	0.8583
660		0.64058	0.85748
661		0.64036	0.85734
662		0.64011	0.85617
663		0.64011	0.85435
664		0.6383	0.85298
665		0.63742	0.85022
666		0.63658	0.85014
667		0.63637	0.84957
668		0.63628	0.84901
669		0.63533	0.8488
670		0.63469	0.84742
671		0.6346	0.84592
672		0.63458	0.84515
673		0.63381	0.84513
674		0.63352	0.84483
675		0.63331	0.84367
676		0.63298	0.84303
677		0.63293	0.84192
678		0.63284	0.84085
679		0.63256	0.83999
680		0.63243	0.83993
681		0.63184	0.83686
682		0.6312	0.83667
683		0.63074	0.83651
684		0.63048	0.83578
685		0.62991	0.83548
686		0.62986	0.83539
687		0.62941	0.83506
688		0.62929	0.83505
689		0.62871	0.83356
690		0.62801	0.83312
691		0.62741	0.83285
692		0.62719	0.83151
693		0.62682	0.83015
694		0.62672	0.82954
695		0.62553	0.82935
696		0.6248	0.82866
697		0.62374	0.82847
698		0.62334	0.82829
699		0.62266	0.82643
700		0.62255	0.82564
701		0.62209	0.82493
702		0.62092	0.82408
703		0.62075	0.82407
704		0.62056	0.82383
705		0.62041	0.82328
706		0.62015	0.82223
707		0.61984	0.81921
708		0.61975	0.81894
709		0.61926	0.81879
710		0.61876	0.81876
711		0.61816	0.81875
712		0.6176	0.81841
713		0.61733	0.81801
714		0.61721	0.8177
715		0.61691	0.81754
716		0.6167	0.81643
717		0.61543	0.81638
718		0.61451	0.81627
719		0.61379	0.81587
720		0.61308	0.81519
721		0.61306	0.81511
722		0.61283	0.81367
723		0.61175	0.8134
724		0.61174	0.81221
725		0.61097	0.8121
726		0.61044	0.812
727		0.61036	0.81169
728		0.60965	0.81127
729		0.60941	0.81105
730		0.60888	0.81052
731		0.60791	0.81036
732		0.60766	0.80994
733		0.60735	0.80966
734		0.60703	0.80934
735		0.60671	0.80854
736		0.60523	0.80816
737		0.60498	0.80784
738		0.60464	0.80625
739		0.60463	0.80556
740		0.60343	0.80553
741		0.6021	0.80549
742		0.60192	0.80453
743		0.60126	0.80425
744		0.60119	0.80354
745		0.59969	0.8024
746		0.59961	0.80021
747		0.59905	0.79963
748		0.59879	0.79885
749		0.59876	0.79864
750		0.59817	0.79614
751		0.59817	0.79379
752		0.59807	0.79277
753		0.5974	0.79265
754		0.59703	0.79265
755		0.59605	0.79119
756		0.59595	0.79116
757		0.59575	0.78932
758		0.59552	0.78873
759		0.5927	0.78815
760		0.5926	0.78736
761		0.59252	0.78703
762		0.59142	0.78702
763		0.59112	0.78679
764		0.59003	0.78667
765		0.58989	0.78661
766		0.58962	0.78612
767		0.58942	0.78588
768		0.58936	0.78503
769		0.5886	0.78239
770		0.5883	0.78211
771		0.58798	0.78149
772		0.58769	0.77975
773		0.58724	0.77934
774		0.58696	0.77886
775		0.58603	0.77778
776		0.58601	0.77697
777		0.58533	0.77568
778		0.58498	0.77367
779		0.58465	0.77297
780		0.58421	0.77284
781		0.58354	0.77248
782		0.583	0.77184
783		0.58278	0.77142
784		0.58253	0.77058
785		0.58238	0.77052
786		0.58221	0.76972
787		0.58146	0.7696
788		0.58139	0.76748
789		0.58121	0.76706
790		0.58074	0.76629
791		0.58048	0.76591
792		0.58028	0.76582
793		0.57997	0.7648
794		0.57934	0.76452
795		0.57912	0.76434
796		0.57835	0.76405
797		0.57745	0.76388
798		0.57731	0.76327
799		0.57707	0.7625
800		0.57568	0.76225
801		0.57333	0.76186
802		0.5723	0.7616
803		0.57056	0.76123
804		0.56935	0.76119
805		0.56914	0.76043
806		0.56892	0.76042
807		0.56891	0.75962
808		0.56886	0.75848
809		0.56886	0.75831
810		0.56883	0.75637
811		0.56839	0.75591
812		0.56838	0.75559
813		0.56784	0.75507
814		0.56563	0.75498
815		0.56396	0.75467
816		0.56389	0.75391
817		0.56386	0.75369
818		0.56366	0.75349
819		0.56363	0.75341
820		0.56261	0.75207
821		0.56249	0.75054
822		0.56207	0.75046
823		0.56201	0.75021
824		0.56026	0.75005
825		0.55965	0.74978
826		0.55963	0.74862
827		0.55937	0.74861
828		0.55835	0.74861
829		0.558	0.74634
830		0.55769	0.74617
831		0.55743	0.74615
832		0.55689	0.74465
833		0.55674	0.74417
834		0.55658	0.74347
835		0.55656	0.74325
836		0.55635	0.74303
837		0.55631	0.74277
838		0.55564	0.74248
839		0.55544	0.74121
840		0.55468	0.74107
841		0.55413	0.74085
842		0.55409	0.74021
843		0.55343	0.74003
844		0.55316	0.73894
845		0.55192	0.73768
846		0.55176	0.73688
847		0.5517	0.73681
848		0.55132	0.73644
849		0.55037	0.73641
850		0.5503	0.735
851		0.54914	0.73471
852		0.54911	0.7333
853		0.54899	0.7323
854		0.54766	0.73165
855		0.54715	0.73104
856		0.54665	0.73064
857		0.54639	0.73057
858		0.54576	0.73055
859		0.54415	0.73019
860		0.54363	0.73001
861		0.54292	0.72918
862		0.54194	0.72892
863		0.54183	0.72885
864		0.53977	0.72883
865		0.53976	0.7288
866		0.53927	0.72864
867		0.53883	0.72854
868		0.53827	0.72801
869		0.53734	0.72778
870		0.5366	0.727
871		0.53633	0.72694
872		0.53628	0.72671
873		0.53613	0.72671
874		0.53542	0.72661
875		0.53502	0.72511
876		0.53493	0.72307
877		0.5342	0.72293
878		0.53341	0.72248
879		0.53319	0.72209
880		0.53282	0.72084
881		0.53267	0.72049
882		0.53125	0.72045
883		0.53109	0.72028
884		0.53108	0.72022
885		0.53069	0.71885
886		0.53066	0.71859
887		0.53049	0.71793
888		0.53049	0.71735
889		0.52984	0.71675
890		0.52972	0.71624
891		0.52953	0.71525
892		0.52896	0.71493
893		0.52876	0.71436
894		0.52871	0.71284
895		0.52863	0.71195
896		0.52831	0.71166
897		0.52785	0.71154
898		0.52785	0.71113
899		0.52723	0.71005
900		0.52654	0.70984
901		0.52629	0.70886
902		0.52618	0.70711
903		0.52573	0.70619
904		0.52557	0.70614
905		0.52552	0.70604
906		0.52551	0.70597
907		0.52518	0.70518
908		0.52499	0.704
909		0.52489	0.7039
910		0.52445	0.7032
911		0.52439	0.70284
912		0.52422	0.7027
913		0.52417	0.70232
914		0.52415	0.70116
915		0.52378	0.70002
916		0.52286	0.69977
917		0.52251	0.69902
918		0.52196	0.69888
919		0.52139	0.6978
920		0.52115	0.69734
921		0.52082	0.6966
922		0.52073	0.69572
923		0.52067	0.69552
924		0.5204	0.69546
925		0.51984	0.69514
926		0.51922	0.69504
927		0.51918	0.69453
928		0.51769	0.69451
929		0.51742	0.69206
930		0.51709	0.69186
931		0.51704	0.69178
932		0.51694	0.69127
933		0.51568	0.69088
934		0.51531	0.69074
935		0.51505	0.69063
936		0.5146	0.6903
937		0.51418	0.68982
938		0.51392	0.68966
939		0.51248	0.68901
940		0.51246	0.68856
941		0.51015	0.68813
942		0.50994	0.68764
943		0.50966	0.68754
944		0.50912	0.68672
945		0.50897	0.6857
946		0.50879	0.68533
947		0.50876	0.68438
948		0.50781	0.68415
949		0.50698	0.68412
950		0.50657	0.68386
951		0.50644	0.68281
952		0.50626	0.68203
953		0.50529	0.68188
954		0.50474	0.68082
955		0.50339	0.68042
956		0.50337	0.67979
957		0.50329	0.67972
958		0.50299	0.67968
959		0.50221	0.67834
960		0.50216	0.67822
961		0.50193	0.677
962		0.50179	0.67622
963		0.50125	0.67579
964		0.50093	0.67574
965		0.50037	0.67569
966		0.49965	0.67559
967		0.49918	0.67546
968		0.49904	0.67543
969		0.4989	0.67476
970		0.49835	0.67342
971		0.49818	0.67294
972		0.49811	0.67261
973		0.49751	0.6723
974		0.4975	0.67141
975		0.49744	0.67076
976		0.49693	0.67035
977		0.49679	0.66985
978		0.49655	0.66971
979		0.49601	0.66856
980		0.49577	0.66821
981		0.49507	0.66821
982		0.49446	0.66819
983		0.49431	0.66773
984		0.4943	0.66761
985		0.49428	0.66665
986		0.49393	0.66631
987		0.49258	0.66629
988		0.49211	0.66582
989		0.49185	0.6657
990		0.49183	0.66554
991		0.4916	0.66531
992		0.49057	0.66518
993		0.49024	0.66448
994		0.48973	0.66384
995		0.48925	0.66365
996		0.48889	0.663
997		0.48881	0.66179
998		0.48849	0.66106
999		0.48798	0.66083
1000		0.48785	0.6603
1001		0.48721	0.65983
1002		0.48687	0.6596
1003		0.48661	0.65864
1004		0.4866	0.6583
1005		0.48655	0.65744
1006		0.48631	0.65731
1007		0.48586	0.65723
1008		0.48582	0.65707
1009		0.4857	0.6566
1010		0.48513	0.65635
1011		0.48463	0.65553
1012		0.48439	0.65481
1013		0.48439	0.6541
1014		0.4841	0.65355
1015		0.48403	0.65291
1016		0.48401	0.65283
1017		0.4839	0.65279
1018		0.48277	0.65248
1019		0.48248	0.65148
1020		0.48235	0.6513
1021		0.48131	0.65108
1022		0.48059	0.65053
1023		0.48032	0.65003
1024		0.47997	0.6496
1025		0.4798	0.64924
1026		0.47956	0.64884
1027		0.47948	0.6485
1028		0.47945	0.64805
1029		0.47933	0.648
1030		0.47838	0.64723
1031		0.47835	0.64715
1032		0.47818	0.64649
1033		0.47693	0.64635
1034		0.47648	0.64613
1035		0.47637	0.64554
1036		0.47506	0.64528
1037		0.47469	0.64514
1038		0.47469	0.64501
1039		0.47436	0.64499
1040		0.47432	0.64252
1041		0.47387	0.64164
1042		0.47371	0.64118
1043		0.47289	0.641
1044		0.47217	0.64071
1045		0.47203	0.64063
1046		0.47167	0.6401
1047		0.47146	0.63968
1048		0.47132	0.63882
1049		0.47125	0.63684
1050		0.47018	0.63646
1051		0.46948	0.63569
1052		0.46937	0.63489
1053		0.46934	0.63478
1054		0.46908	0.63465
1055		0.46897	0.63447
1056		0.46816	0.63441
1057		0.46614	0.63377
1058		0.46586	0.63312
1059		0.46529	0.63282
1060		0.46475	0.63267
1061		0.46452	0.63061
1062		0.46424	0.63053
1063		0.46416	0.62938
1064		0.46404	0.62926
1065		0.46403	0.62882
1066		0.4639	0.62832
1067		0.46354	0.62796
1068		0.46349	0.6274
1069		0.46244	0.62701
1070		0.46205	0.62632
1071		0.46112	0.62619
1072		0.46107	0.62615
1073		0.46097	0.62579
1074		0.46094	0.62576
1075		0.46092	0.62571
1076		0.46035	0.62529
1077		0.46035	0.6252
1078		0.46028	0.62493
1079		0.45939	0.62485
1080		0.45833	0.62478
1081		0.45786	0.62312
1082		0.45744	0.62276
1083		0.45736	0.62193
1084		0.45574	0.62101
1085		0.45566	0.62042
1086		0.45551	0.62034
1087		0.45521	0.62013
1088		0.45503	0.6197
1089		0.45373	0.61967
1090		0.45331	0.61952
1091		0.45257	0.61937
1092		0.45249	0.6187
1093		0.45221	0.6186
1094		0.4518	0.61775
1095		0.45172	0.61769
1096		0.45098	0.61731
1097		0.45089	0.6167
1098		0.45084	0.61599
1099		0.45075	0.61574
1100		0.44978	0.61501
1101		0.44904	0.61368
1102		0.44903	0.61296
1103		0.44867	0.6126
1104		0.44852	0.61251
1105		0.4484	0.61242
1106		0.44807	0.61238
1107		0.44776	0.61212
1108		0.44686	0.61204
1109		0.4467	0.61183
1110		0.44665	0.61147
1111		0.44586	0.61118
1112		0.44483	0.60958
1113		0.44476	0.60938
1114		0.44415	0.60911
1115		0.44405	0.60881
1116		0.44384	0.60852
1117		0.44276	0.60832
1118		0.44274	0.60829
1119		0.44147	0.60816
1120		0.44135	0.60763
1121		0.44133	0.60753
1122		0.44124	0.60655
1123		0.441	0.60631
1124		0.44095	0.60625
1125		0.44088	0.60614
1126		0.44021	0.60583
1127		0.43993	0.60564
1128		0.43931	0.605
1129		0.43843	0.60385
1130		0.43818	0.60345
1131		0.43787	0.60321
1132		0.43763	0.60315
1133		0.43723	0.6026
1134		0.43628	0.60239
1135		0.43603	0.6013
1136		0.43528	0.60123
1137		0.43513	0.60039
1138		0.43465	0.60028
1139		0.43446	0.60011
1140		0.43446	0.59967
1141		0.43416	0.59963
1142		0.43411	0.59963
1143		0.43385	0.5995
1144		0.43372	0.59937
1145		0.43293	0.59893
1146		0.43259	0.59878
1147		0.43257	0.59808
1148		0.43256	0.59759
1149		0.43238	0.59751
1150		0.43237	0.59737
1151		0.43233	0.59639
1152		0.43184	0.59638
1153		0.43178	0.59611
1154		0.43161	0.596
1155		0.43112	0.59598
1156		0.4309	0.59595
1157		0.43076	0.59594
1158		0.43032	0.59584
1159		0.43017	0.59546
1160		0.43011	0.59504
1161		0.42986	0.59499
1162		0.42937	0.59475
1163		0.42834	0.59419
1164		0.42732	0.59374
1165		0.42698	0.59353
1166		0.42682	0.5934
1167		0.42675	0.59329
1168		0.42623	0.59294
1169		0.42621	0.59164
1170		0.42559	0.59074
1171		0.42539	0.5907
1172		0.42482	0.58957
1173		0.42473	0.5888
1174		0.42449	0.58877
1175		0.424	0.58817
1176		0.42389	0.58768
1177		0.42362	0.58708
1178		0.42337	0.58697
1179		0.42326	0.58681
1180		0.42323	0.58664
1181		0.42308	0.58652
1182		0.42255	0.5865
1183		0.42234	0.58606
1184		0.4217	0.58604
1185		0.42136	0.58545
1186		0.42029	0.58507
1187		0.41962	0.58501
1188		0.41866	0.58491
1189		0.41864	0.58477
1190		0.41851	0.58384
1191		0.41848	0.58364
1192		0.41839	0.58311
1193		0.41803	0.5827
1194		0.41798	0.5827
1195		0.41786	0.58219
1196		0.41771	0.58184
1197		0.41742	0.58091
1198		0.41717	0.58088
1199		0.41702	0.58051
1200		0.41665	0.58022
1201		0.41615	0.58018
1202		0.41534	0.57976
1203		0.41503	0.57933
1204		0.41464	0.57893
1205		0.41447	0.57875
1206		0.41393	0.57842
1207		0.41381	0.57759
1208		0.41368	0.57751
1209		0.41352	0.5759
1210		0.41341	0.57569
1211		0.4132	0.5744
1212		0.41228	0.57427
1213		0.41168	0.57412
1214		0.41143	0.57401
1215		0.41142	0.57394
1216		0.41066	0.57377
1217		0.41061	0.57349
1218		0.41036	0.57342
1219		0.41019	0.57293
1220		0.40985	0.57233
1221		0.40961	0.57227
1222		0.40953	0.57192
1223		0.40922	0.57174
1224		0.40867	0.57124
1225		0.40832	0.57104
1226		0.40724	0.57074
1227		0.40709	0.57045
1228		0.4058	0.5701
1229		0.40578	0.56983
1230		0.40562	0.56926
1231		0.40554	0.56905
1232		0.40548	0.56881
1233		0.4054	0.56875
1234		0.40453	0.56809
1235		0.40447	0.56798
1236		0.40442	0.566
1237		0.40419	0.56523
1238		0.40359	0.56519
1239		0.40353	0.56515
1240		0.40341	0.56511
1241		0.4033	0.56499
1242		0.40315	0.56492
1243		0.40263	0.56492
1244		0.40163	0.56423
1245		0.40136	0.56411
1246		0.40097	0.5634
1247		0.40092	0.56275
1248		0.40079	0.56201
1249		0.40015	0.56154
1250		0.39941	0.56139
1251		0.39932	0.56135
1252		0.39907	0.5613
1253		0.39897	0.56078
1254		0.39888	0.56074
1255		0.39808	0.56027
1256		0.39791	0.56003
1257		0.39776	0.55934
1258		0.39766	0.55919
1259		0.39702	0.55915
1260		0.39701	0.55881
1261		0.39694	0.55816
1262		0.39682	0.55753
1263		0.39618	0.55727
1264		0.39615	0.55681
1265		0.39593	0.55621
1266		0.39558	0.55598
1267		0.3954	0.55574
1268		0.39514	0.55529
1269		0.39465	0.55476
1270		0.39389	0.55451
1271		0.39352	0.55426
1272		0.39255	0.55423
1273		0.39216	0.55395
1274		0.39207	0.55371
1275		0.39139	0.5536
1276		0.39134	0.55286
1277		0.39052	0.55226
1278		0.39034	0.55221
1279		0.38945	0.55166
1280		0.38926	0.55127
1281		0.38865	0.55065
1282		0.38861	0.55024
1283		0.38854	0.54986
1284		0.38805	0.54861
1285		0.38738	0.54824
1286		0.38727	0.54799
1287		0.38663	0.54728
1288		0.38659	0.54565
1289		0.3856	0.54546
1290		0.3852	0.5453
1291		0.38491	0.54439
1292		0.38388	0.54428
1293		0.38349	0.54393
1294		0.38326	0.54306
1295		0.38255	0.54283
1296		0.38251	0.54238
1297		0.38182	0.54238
1298		0.38163	0.54222
1299		0.38158	0.54202
1300		0.38098	0.54169
1301		0.38093	0.54119
1302		0.37948	0.54062
1303		0.37787	0.54025
1304		0.37743	0.53975
1305		0.37669	0.53972
1306		0.37616	0.5394
1307		0.37538	0.53939
1308		0.37517	0.53893
1309		0.37489	0.53852
1310		0.37479	0.53823
1311		0.37424	0.53808
1312		0.37424	0.53769
1313		0.37424	0.53722
1314		0.37416	0.5372
1315		0.37386	0.53688
1316		0.37339	0.53637
1317		0.37279	0.53631
1318		0.37271	0.53605
1319		0.37209	0.53578
1320		0.37164	0.53563
1321		0.37082	0.53559
1322		0.37016	0.53531
1323		0.36957	0.5353
1324		0.3695	0.53507
1325		0.36924	0.53474
1326		0.36913	0.53468
1327		0.36852	0.53427
1328		0.36824	0.53394
1329		0.36805	0.53297
1330		0.36716	0.5327
1331		0.36709	0.5325
1332		0.36633	0.53244
1333		0.36612	0.5321
1334		0.36558	0.53195
1335		0.36471	0.53172
1336		0.36391	0.53155
1337		0.36233	0.53146
1338		0.36218	0.53049
1339		0.36201	0.53049
1340		0.3618	0.53037
1341		0.36163	0.53026
1342		0.36147	0.53012
1343		0.36066	0.53009
1344		0.36065	0.52982
1345		0.36057	0.52948
1346		0.36029	0.52911
1347		0.35896	0.52895
1348		0.35863	0.52841
1349		0.35712	0.5283
1350		0.35622	0.52822
1351		0.35543	0.52775
1352		0.34946	0.52758
1353		-0.26976	0.52718
1354		-0.27268	0.52685
1355		-0.27377	0.52635
1356		-0.27407	0.52614
1357		-0.2747	0.52577
1358		-0.278	0.52535
1359		-0.28029	0.52522
1360		-0.28042	0.52512
1361		-0.28135	0.52503
1362		-0.28159	0.52465
1363		-0.28176	0.52404
1364		-0.28183	0.52394
1365		-0.28411	0.52379
1366		-0.28487	0.52372
1367		-0.28575	0.52364
1368		-0.28632	0.52342
1369		-0.28735	0.52269
1370		-0.28848	0.52218
1371		-0.28892	0.52175
1372		-0.28934	0.52174
1373		-0.28946	0.52174
1374		-0.29069	0.52052
1375		-0.29352	0.52039
1376		-0.29362	0.52027
1377		-0.29372	0.5199
1378		-0.29404	0.51983
1379		-0.29445	0.5191
1380		-0.29524	0.51901
1381		-0.29526	0.51882
1382		-0.29534	0.51849
1383		-0.29543	0.51829
1384		-0.29548	0.51807
1385		-0.29553	0.51727
1386		-0.29594	0.51689
1387		-0.296	0.51654
1388		-0.29711	0.51647
1389		-0.29811	0.51623
1390		-0.29868	0.51622
1391		-0.29931	0.51598
1392		-0.29953	0.51596
1393		-0.30143	0.51562
1394		-0.30155	0.51558
1395		-0.30192	0.5152
1396		-0.30329	0.51297
1397		-0.30562	0.51279
1398		-0.30593	0.5127
1399		-0.30872	0.51233
1400		-0.31005	0.51155
1401		-0.31069	0.51136
1402		-0.31084	0.51101
1403		-0.31123	0.51096
1404		-0.31168	0.51092
1405		-0.31258	0.51089
1406		-0.31479	0.51079
1407		-0.31599	0.51074
1408		-0.3169	0.51049
1409		-0.3176	0.51007
1410		-0.31793	0.50991
1411		-0.31811	0.50884
1412		-0.31845	0.50839
1413		-0.31879	0.50804
1414		-0.31924	0.50779
1415		-0.31985	0.50738
1416		-0.32008	0.50698
1417		-0.32138	0.5069
1418		-0.32215	0.50607
1419		-0.32268	0.50599
1420		-0.32335	0.5057
1421		-0.32363	0.50557
1422		-0.32391	0.50538
1423		-0.32513	0.50499
1424		-0.3255	0.5046
1425		-0.32598	0.50443
1426		-0.32793	0.50439
1427		-0.32794	0.50433
1428		-0.32798	0.50428
1429		-0.32802	0.504
1430		-0.32813	0.50376
1431		-0.32974	0.50347
1432		-0.32979	0.50284
1433		-0.3299	0.50182
1434		-0.33089	0.50141
1435		-0.33226	0.50075
1436		-0.33263	0.50049
1437		-0.333	0.50033
1438		-0.33314	0.50021
1439		-0.33339	0.50021
1440		-0.33395	0.49993
1441		-0.33481	0.49966
1442		-0.33494	0.49915
1443		-0.33499	0.49895
1444		-0.33667	0.49877
1445		-0.33777	0.49855
1446		-0.33813	0.49775
1447		-0.33827	0.49743
1448		-0.33846	0.49707
1449		-0.33855	0.49659
1450		-0.33889	0.49574
1451		-0.33939	0.49563
1452		-0.33951	0.49501
1453		-0.34039	0.49491
1454		-0.34052	0.49439
1455		-0.3407	0.49432
1456		-0.34089	0.49417
1457		-0.34149	0.49326
1458		-0.34182	0.49321
1459		-0.34228	0.4932
1460		-0.34272	0.49249
1461		-0.34404	0.49228
1462		-0.34421	0.49212
1463		-0.3451	0.49159
1464		-0.34568	0.49159
1465		-0.34622	0.49146
1466		-0.34639	0.49133
1467		-0.34668	0.49042
1468		-0.34677	0.49033
1469		-0.34738	0.48985
1470		-0.34799	0.48982
1471		-0.34859	0.48952
1472		-0.34885	0.4894
1473		-0.34906	0.48939
1474		-0.35004	0.48922
1475		-0.35021	0.48922
1476		-0.35092	0.48868
1477		-0.35131	0.487
1478		-0.35143	0.48672
1479		-0.3519	0.48666
1480		-0.3521	0.48606
1481		-0.35311	0.48534
1482		-0.35331	0.48521
1483		-0.35376	0.48483
1484		-0.35452	0.4841
1485		-0.35463	0.48395
1486		-0.35509	0.48379
1487		-0.35565	0.48376
1488		-0.35617	0.48282
1489		-0.35631	0.48281
1490		-0.35716	0.48231
1491		-0.35741	0.48207
1492		-0.35904	0.48207
1493		-0.35921	0.48134
1494		-0.3616	0.48114
1495		-0.36179	0.481
1496		-0.36269	0.48092
1497		-0.36303	0.48072
1498		-0.36324	0.48061
1499		-0.36349	0.47971
1500		-0.36385	0.47957
1501		-0.36459	0.47901
1502		-0.36466	0.47854
1503		-0.36554	0.47803
1504		-0.36618	0.47778
1505		-0.36619	0.47775
1506		-0.36657	0.47735
1507		-0.36713	0.47704
1508		-0.36754	0.47662
1509		-0.36799	0.47623
1510		-0.36845	0.4762
1511		-0.36852	0.47612
1512		-0.36888	0.476
1513		-0.36902	0.47582
1514		-0.36918	0.47568
1515		-0.36998	0.4748
1516		-0.37008	0.47472
1517		-0.3705	0.47463
1518		-0.37054	0.47433
1519		-0.37062	0.47432
1520		-0.37111	0.47407
1521		-0.37119	0.47381
1522		-0.37217	0.47343
1523		-0.37222	0.47324
1524		-0.3728	0.47289
1525		-0.37331	0.47264
1526		-0.37335	0.47198
1527		-0.37419	0.47155
1528		-0.37436	0.47145
1529		-0.37485	0.47091
1530		-0.3752	0.4706
1531		-0.37555	0.47052
1532		-0.37847	0.47048
1533		-0.37867	0.47043
1534		-0.37972	0.47021
1535		-0.3798	0.46992
1536		-0.37982	0.46988
1537		-0.38056	0.46976
1538		-0.38124	0.46951
1539		-0.38126	0.4695
1540		-0.38233	0.46946
1541		-0.38244	0.46944
1542		-0.38305	0.46914
1543		-0.38422	0.46903
1544		-0.38439	0.46886
1545		-0.38449	0.46882
1546		-0.38483	0.46862
1547		-0.38529	0.46858
1548		-0.38625	0.46799
1549		-0.38657	0.46776
1550		-0.38658	0.46769
1551		-0.38665	0.46752
1552		-0.38667	0.46739
1553		-0.38689	0.46629
1554		-0.38773	0.4655
1555		-0.38792	0.4654
1556		-0.38825	0.46531
1557		-0.38901	0.46487
1558		-0.38937	0.4646
1559		-0.3895	0.46426
1560		-0.38957	0.46423
1561		-0.38984	0.46384
1562		-0.39014	0.4638
1563		-0.3902	0.46325
1564		-0.3904	0.46318
1565		-0.39122	0.46296
1566		-0.39179	0.46291
1567		-0.39245	0.46284
1568		-0.39263	0.46164
1569		-0.39351	0.46157
1570		-0.39435	0.4604
1571		-0.39506	0.46022
1572		-0.39564	0.46021
1573		-0.39582	0.46009
1574		-0.39808	0.45989
1575		-0.39846	0.45884
1576		-0.39865	0.45883
1577		-0.39949	0.45874
1578		-0.39999	0.4584
1579		-0.40056	0.45839
1580		-0.40099	0.45805
1581		-0.40111	0.45741
1582		-0.40121	0.45713
1583		-0.40215	0.45709
1584		-0.40228	0.45685
1585		-0.40246	0.45677
1586		-0.40292	0.45664
1587		-0.403	0.4565
1588		-0.40307	0.4562
1589		-0.40333	0.45555
1590		-0.4051	0.45523
1591		-0.40597	0.45477
1592		-0.40628	0.45468
1593		-0.40642	0.45404
1594		-0.40688	0.45354
1595		-0.40758	0.45337
1596		-0.40761	0.45328
1597		-0.40771	0.45326
1598		-0.40806	0.45321
1599		-0.40889	0.45216
1600		-0.41035	0.45212
1601		-0.41038	0.4513
1602		-0.41041	0.45129
1603		-0.41093	0.45072
1604		-0.41165	0.45021
1605		-0.41188	0.45006
1606		-0.41189	0.44972
1607		-0.41192	0.44936
1608		-0.41244	0.44909
1609		-0.41265	0.44901
1610		-0.41266	0.44876
1611		-0.41418	0.44834
1612		-0.41437	0.44817
1613		-0.4147	0.44701
1614		-0.41528	0.44666
1615		-0.41535	0.44635
1616		-0.41561	0.44635
1617		-0.41753	0.44622
1618		-0.41758	0.44546
1619		-0.41794	0.4454
1620		-0.41936	0.44527
1621		-0.42076	0.44527
1622		-0.42113	0.44497
1623		-0.42142	0.44485
1624		-0.42214	0.44476
1625		-0.4228	0.44466
1626		-0.42284	0.44456
1627		-0.42317	0.44423
1628		-0.42318	0.444
1629		-0.42434	0.44373
1630		-0.42461	0.44346
1631		-0.425	0.44317
1632		-0.42658	0.44292
1633		-0.42661	0.44291
1634		-0.42808	0.44281
1635		-0.42833	0.44267
1636		-0.42876	0.44242
1637		-0.42883	0.44207
1638		-0.43042	0.44112
1639		-0.43184	0.44081
1640		-0.43213	0.44042
1641		-0.43257	0.44032
1642		-0.43298	0.43966
1643		-0.43301	0.43943
1644		-0.43316	0.43913
1645		-0.43326	0.43906
1646		-0.43388	0.43891
1647		-0.43534	0.43832
1648		-0.43608	0.43753
1649		-0.43648	0.43731
1650		-0.43692	0.437
1651		-0.43692	0.43689
1652		-0.4371	0.43677
1653		-0.43767	0.43668
1654		-0.43826	0.43665
1655		-0.43861	0.43661
1656		-0.43877	0.43658
1657		-0.43908	0.43639
1658		-0.43917	0.43622
1659		-0.43945	0.43614
1660		-0.44015	0.43584
1661		-0.44022	0.43581
1662		-0.44039	0.43532
1663		-0.44242	0.43526
1664		-0.44257	0.43502
1665		-0.44376	0.43491
1666		-0.44414	0.43403
1667		-0.44434	0.43301
1668		-0.44512	0.43264
1669		-0.44603	0.43256
1670		-0.4477	0.43227
1671		-0.44863	0.43225
1672		-0.44923	0.43214
1673		-0.44928	0.43188
1674		-0.44936	0.43181
1675		-0.4497	0.4317
1676		-0.44982	0.43163
1677		-0.44985	0.43088
1678		-0.4502	0.43085
1679		-0.45041	0.43071
1680		-0.45101	0.43051
1681		-0.45192	0.43017
1682		-0.45197	0.43009
1683		-0.45212	0.42993
1684		-0.45257	0.4299
1685		-0.45337	0.42987
1686		-0.45471	0.429
1687		-0.45493	0.42842
1688		-0.45499	0.42811
1689		-0.45524	0.42782
1690		-0.45529	0.42735
1691		-0.4553	0.42734
1692		-0.45561	0.42721
1693		-0.45642	0.42702
1694		-0.45711	0.42684
1695		-0.45767	0.42603
1696		-0.45779	0.42582
1697		-0.45802	0.42561
1698		-0.45844	0.42531
1699		-0.4585	0.42505
1700		-0.459	0.42483
1701		-0.46031	0.42434
1702		-0.46036	0.4241
1703		-0.4606	0.42363
1704		-0.46219	0.42363
1705		-0.46239	0.42349
1706		-0.46245	0.42332
1707		-0.46255	0.42234
1708		-0.46339	0.42206
1709		-0.46467	0.42156
1710		-0.46529	0.42118
1711		-0.46612	0.42071
1712		-0.46641	0.42033
1713		-0.46694	0.42031
1714		-0.46699	0.42023
1715		-0.46775	0.41957
1716		-0.46777	0.41955
1717		-0.4678	0.41945
1718		-0.46903	0.41927
1719		-0.46933	0.41917
1720		-0.46935	0.41882
1721		-0.47014	0.41841
1722		-0.47023	0.41808
1723		-0.47092	0.41803
1724		-0.47129	0.41779
1725		-0.47247	0.41751
1726		-0.47314	0.41748
1727		-0.47322	0.41744
1728		-0.47369	0.41738
1729		-0.47371	0.41708
1730		-0.47431	0.41656
1731		-0.47438	0.41646
1732		-0.47447	0.41586
1733		-0.47456	0.41551
1734		-0.47551	0.41498
1735		-0.47552	0.41496
1736		-0.47578	0.41493
1737		-0.47588	0.41471
1738		-0.47678	0.41453
1739		-0.47708	0.41426
1740		-0.47754	0.41335
1741		-0.47758	0.4133
1742		-0.47778	0.4132
1743		-0.47787	0.41307
1744		-0.47788	0.41276
1745		-0.47808	0.4123
1746		-0.47839	0.41193
1747		-0.47886	0.4119
1748		-0.47896	0.40977
1749		-0.48007	0.40928
1750		-0.48018	0.40905
1751		-0.48168	0.4089
1752		-0.48399	0.40852
1753		-0.48438	0.40831
1754		-0.48481	0.40829
1755		-0.48498	0.40827
1756		-0.48568	0.40786
1757		-0.48605	0.40786
1758		-0.48625	0.40764
1759		-0.48673	0.4076
1760		-0.48707	0.40743
1761		-0.48754	0.40729
1762		-0.48796	0.40728
1763		-0.48816	0.40723
1764		-0.48842	0.40677
1765		-0.48888	0.40672
1766		-0.49022	0.40663
1767		-0.49024	0.40639
1768		-0.49043	0.40637
1769		-0.49214	0.40635
1770		-0.49251	0.40613
1771		-0.49362	0.40608
1772		-0.49416	0.406
1773		-0.49452	0.406
1774		-0.49484	0.40541
1775		-0.49644	0.40535
1776		-0.49645	0.40496
1777		-0.49661	0.4045
1778		-0.49662	0.40449
1779		-0.49688	0.40441
1780		-0.49713	0.40414
1781		-0.49794	0.40395
1782		-0.49804	0.40334
1783		-0.49811	0.40259
1784		-0.49837	0.40248
1785		-0.49876	0.40246
1786		-0.4989	0.4014
1787		-0.49915	0.40138
1788		-0.49924	0.40112
1789		-0.49997	0.40107
1790		-0.50115	0.40103
1791		-0.50234	0.40077
1792		-0.5027	0.4003
1793		-0.50369	0.4003
1794		-0.50387	0.3995
1795		-0.50391	0.39935
1796		-0.50418	0.39923
1797		-0.50426	0.39884
1798		-0.50443	0.39706
1799		-0.50523	0.39623
1800		-0.5053	0.39611
1801		-0.50657	0.39568
1802		-0.50678	0.39544
1803		-0.50731	0.39529
1804		-0.50748	0.39483
1805		-0.50808	0.39441
1806		-0.5083	0.39436
1807		-0.50906	0.39422
1808		-0.50947	0.39392
1809		-0.50952	0.39256
1810		-0.51048	0.39125
1811		-0.51089	0.39123
1812		-0.5109	0.39091
1813		-0.51092	0.39088
1814		-0.51217	0.39073
1815		-0.5126	0.38999
1816		-0.51261	0.38998
1817		-0.51289	0.38921
1818		-0.51314	0.38914
1819		-0.51355	0.38886
1820		-0.51421	0.38882
1821		-0.51456	0.38854
1822		-0.51459	0.38827
1823		-0.51465	0.38823
1824		-0.51474	0.38809
1825		-0.51492	0.38806
1826		-0.51658	0.38783
1827		-0.51667	0.38723
1828		-0.51798	0.38709
1829		-0.51844	0.38707
1830		-0.51852	0.38695
1831		-0.51908	0.38685
1832		-0.51962	0.38574
1833		-0.51972	0.38546
1834		-0.51978	0.38506
1835		-0.52021	0.38504
1836		-0.5208	0.38487
1837		-0.52092	0.38435
1838		-0.52119	0.38373
1839		-0.52124	0.3837
1840		-0.52151	0.3837
1841		-0.52375	0.38333
1842		-0.52441	0.38321
1843		-0.52508	0.38308
1844		-0.52535	0.38227
1845		-0.52543	0.38214
1846		-0.52646	0.38206
1847		-0.52711	0.38198
1848		-0.52712	0.38149
1849		-0.52765	0.38091
1850		-0.5277	0.38086
1851		-0.52788	0.38046
1852		-0.52859	0.37964
1853		-0.52903	0.37961
1854		-0.5291	0.37936
1855		-0.52948	0.37931
1856		-0.53061	0.37928
1857		-0.53202	0.37893
1858		-0.53237	0.3785
1859		-0.5326	0.37843
1860		-0.53272	0.37814
1861		-0.53283	0.37768
1862		-0.53308	0.37726
1863		-0.53342	0.37721
1864		-0.53343	0.37688
1865		-0.53349	0.37676
1866		-0.53355	0.37666
1867		-0.5358	0.37663
1868		-0.53693	0.37653
1869		-0.53704	0.37612
1870		-0.53705	0.3761
1871		-0.5375	0.37587
1872		-0.53757	0.37572
1873		-0.5377	0.37547
1874		-0.53814	0.37534
1875		-0.53841	0.37532
1876		-0.53861	0.37532
1877		-0.53868	0.3752
1878		-0.54024	0.37487
1879		-0.541	0.37446
1880		-0.54104	0.37413
1881		-0.54171	0.37361
1882		-0.54178	0.37332
1883		-0.54197	0.37324
1884		-0.54226	0.37303
1885		-0.54315	0.37297
1886		-0.54318	0.3728
1887		-0.54332	0.37272
1888		-0.54374	0.37263
1889		-0.54387	0.37176
1890		-0.54428	0.37175
1891		-0.54484	0.3716
1892		-0.54565	0.37113
1893		-0.5457	0.3707
1894		-0.5464	0.37058
1895		-0.54668	0.37057
1896		-0.54694	0.37048
1897		-0.54706	0.36988
1898		-0.54717	0.36928
1899		-0.54755	0.36903
1900		-0.54764	0.36827
1901		-0.5478	0.36804
1902		-0.54827	0.36762
1903		-0.54891	0.36736
1904		-0.54957	0.36696
1905		-0.54983	0.36667
1906		-0.55018	0.36665
1907		-0.55043	0.36614
1908		-0.55052	0.36611
1909		-0.5509	0.36593
1910		-0.55107	0.36586
1911		-0.55157	0.36501
1912		-0.55217	0.36442
1913		-0.55272	0.36427
1914		-0.55291	0.36416
1915		-0.55311	0.36405
1916		-0.55349	0.36387
1917		-0.55352	0.36378
1918		-0.55431	0.36333
1919		-0.55431	0.36322
1920		-0.55624	0.36307
1921		-0.55636	0.36296
1922		-0.55716	0.3629
1923		-0.55765	0.36285
1924		-0.55778	0.36254
1925		-0.55819	0.36249
1926		-0.55825	0.36234
1927		-0.55842	0.36221
1928		-0.55844	0.36217
1929		-0.55909	0.36207
1930		-0.55934	0.36199
1931		-0.56035	0.36194
1932		-0.56064	0.36194
1933		-0.56067	0.36184
1934		-0.56086	0.3615
1935		-0.56109	0.36146
1936		-0.5613	0.36121
1937		-0.56176	0.36112
1938		-0.56223	0.36097
1939		-0.56264	0.36043
1940		-0.56264	0.36032
1941		-0.56265	0.35964
1942		-0.56317	0.35947
1943		-0.56335	0.35901
1944		-0.56346	0.35867
1945		-0.56388	0.35851
1946		-0.56434	0.35848
1947		-0.56484	0.35818
1948		-0.56598	0.35816
1949		-0.56636	0.35813
1950		-0.56664	0.35758
1951		-0.56665	0.35734
1952		-0.56685	0.35714
1953		-0.56704	0.35686
1954		-0.56818	0.35649
1955		-0.56885	0.35644
1956		-0.56904	0.35633
1957		-0.5697	0.35631
1958		-0.57102	0.35568
1959		-0.57128	0.35535
1960		-0.57177	0.35529
1961		-0.57182	0.35524
1962		-0.57194	0.35477
1963		-0.57318	0.35404
1964		-0.57375	0.35403
1965		-0.57386	0.35358
1966		-0.57388	0.35345
1967		-0.57389	0.35334
1968		-0.57416	0.35314
1969		-0.57435	0.35296
1970		-0.57533	0.35293
1971		-0.57672	0.35281
1972		-0.57731	0.35222
1973		-0.57756	0.3519
1974		-0.57762	0.35143
1975		-0.57807	0.35139
1976		-0.57852	0.3513
1977		-0.57876	0.35126
1978		-0.57948	0.35121
1979		-0.57988	0.3511
1980		-0.58	0.35056
1981		-0.58018	0.35047
1982		-0.58065	0.35029
1983		-0.58078	0.35027
1984		-0.58105	0.35023
1985		-0.58163	0.34994
1986		-0.5826	0.34991
1987		-0.58397	0.34966
1988		-0.5843	0.34946
1989		-0.5844	0.34943
1990		-0.58479	0.34933
1991		-0.58691	0.34885
1992		-0.58771	0.34884
1993		-0.58775	0.34877
1994		-0.58969	0.3486
1995		-0.59013	0.34816
1996		-0.59072	0.3481
1997		-0.59104	0.34805
1998		-0.59125	0.34802
1999		-0.59135	0.34765
[truncated: 2,677 more rows]

## Sheet: Figure 2B
day	PHX2146	PHX1433	PHX1464	PHX2193	PHX3519	N2	PHX3190	HBR2340
1	99.6255	99.5781	100	100	99.7732	99.7455	99.537	99.537
2
3	99.3587	100	99.5305	99.115	99.7653	99.7436	99.7076	99.2832
4
5	96.8804	99.3691	98.1878	96.1273	95.8736	98.2446	96.8528	98.6446
6
7	96.4904	100	96.9381	97.3007	97.8812	96.4527	97.5214	98.7342
8	89.8148	99	93.8775	96.875	94.4	90.4762	98.2143	100
9	88.5956	95.9407	94.9971	86.3336	95.6983	98.9284	93.6665	97.7531
10	88	98.9796	97.3154	81.25	88.5135	98.4615	96.3855	93.2584
11	51.4739	93.5189	95.715	58.0136	85.5411	92.9583	95.5867	96.3853
12	45.1316	91.03	89.7941	27.6478	71.0896	96.3148	84.4253	95.5177
13	17.2494	78.2039	91.9828	10.4468	37.4584	97.2214	92.9225	95.6973
14	10.2417	85.1902	93.6899	5.32339	38.4561	91.3223	80.7752	87.4616
15	4.735	55.1967	89.42	0	8.28648	94.4143	88.6882	89.3385
16	0.87409	69.3286	89.0689		11.6064	90.6636	79.6002	89.0379
17	0.91324	68.7276	84.6834		5.72285	89.6711	66.0741	90.0033
18	0	49.8052	82.748		3.65148	80.8796	72.6503	89.1646
19		31.7032	76.5307		0.70423	76.1216	61.2151	82.0662
20		21.545	74.6385			83.2112	80.6391	82.5617
21		20.6788	64.9016		0.83857	60.9661	50.8405	78.5025
22		9.52112	57.2418		0	57.1558	50.7743	81.3818
23		5.31746	52.2616			46.8987	38.9524	78.9155
24		4.49813	30.1392			34.92	39.9651	75.091
25		0.82645	23.2781			16.1728	38.7164	80.6629
26		1.11111	31.7446			21.9156	45.3475	60.3722
27		0	8.5015			11.7172	25.5146	49.6512
28			1.25			9.82143	21.1555	36
29			3.33333			7.2327	27.0791	30.4487
30			1.51515			5.39683	18.8721	25.4318
31			0.70175			2.89855	10.7078	15.9137
32			0			0	2.33333	12.5984
33
34							6.37255	4.14719
35							4.06504	1.54146
36							3.125	1.53846
37							0.72464	0
							0

## Sheet: Figure 2C
day	PHX1433	PHX1464	PHX2193	N2	PHX3190	HBR2340
1	96.2104	99.6835	96.8786	98.0558	98.6726	98.6111
2
3	100	98.4783	97.8661	98.5205	97.0923	97.1175
4
5	97.4702	98.7309	92.7482	98.2993	96.1413	96.8421
6
7	100	94.8454	97.5309	96.2687	94.7368	100
8
9	86.9753	92.4672	70.3042	97.0181	89.5224	88.4844
10
11	81.7073	93.0693	25	97.9167	95.283	94.8052
12	76.699	82.4	20.548	99.187	92.9032	98.6111
13	68.3556	84.8491	7.10975	97.2214	84.4126	91.1942
14	71.9101	87.3418	2.53165	91.7355	83.7209	72.6191
15	41.9128	88.6135	0	91.1014	88.6882	89.3385
16	42.8335	83.018		93.4215	81.6081	79.1429
17	34.1164	78.7962		86.8298	72.7636	81.7281
18	34.2857	81.3187		79.8165	82.3009	80.6452
19	23.1563	69.7349		82.411	68.1542	66.6068
20	19.094	67.27		71.7186	77.7819	79.0895
21	9	65.2632		79.6875	66.1972	70.7317
22	4.67983	65.1406		61.8287	62.5527	72.4893
23	1.78571	53.0769		46.2236	41.338	71.8743
24	1.68539	33.5031		45.2371	43.9889	59.0705
25		41.0526		11.5385	40.2597	61.194
26	1.66667	27.0391		20.1715	42.2104	45.7033
27	0	8.22994		17.3737	30.8889	39.3191
28		0		14.7321	38.1443	27.6923
29				10.8491	37.931	25
30		0.90909		7.61905	26.7291	15.4717
31		0.52632		2.71739	29.8246	13.8925
32		0		0	2.66667	7.87402
33					0.79365	6.84932
34					8.08824	2.91959
35					6.09756	0
36					4.6875
37					1.08696
38					0

## Sheet: Figure 3A
HBR2370	HBR2542	HBR2543	HBR1361	HBR2522	HBR2371
1.0101	0.88023	1.0735	1.075	1.3708	1.5968
1.092	0.95528	0.90749	1.0276	1.5241	2.0612
0.98909	0.95071	0.92184	1.0659	1.6356	1.8646
0.81122	1.021	1.1397	0.98318	1.3519	1.7214
0.93145	0.93694	1.2208	0.86123	1.4605	1.3985
1.0499	0.99715	1.2939	1.4391	1.6192	1.8671
0.87514	0.83742	0.99545	1.2028	1.5994	1.1626
0.86961	1.6176	1.1944	0.91979	1.4533	1.66
0.90651	0.92781	0.93696	1.5028	1.5886	1.3805
0.90216	1.0601	1.022	1.1524	2.2486	1.7259
1.1156	0.9697	0.86935	1.0357	1.4352	1.529
0.93639	1.1149	1.0074	1.4441	1.409	1.6549
0.91758	0.89771	0.94474	0.94402	1.3588	1.8033
0.87359	1.0489	0.96586	1.0015	1.4838	2.0805
0.89812	1.0115	0.9191	1.2215	1.5171	1.648
1.1107	1.0257	0.98007	1.1065	2.2843	1.7594
1.0751	0.95567	0.92212	1.1256	1.4837	1.6005
1.116	1.0479	0.98561	0.9605	1.2177	1.1318
1.0699	1.0058	0.94396	0.97762	1.3548	1.7609
0.96694	0.85345	0.90673	0.99007	1.541	1.4758
0.89125	0.88151	0.92467	1.0765	1.5489	2.0325
0.94703	1.0233	0.96125	1.0503	1.3895	1.6849
0.93757	0.93021	0.9362	0.95698	1.1491	1.8636
0.95717	0.93823	1.1563	1.1382	1.3447	1.6755
0.83236	0.86441	1.1338	1.0943	1.7361	1.8769
0.97276	1.0062	1.3542	1.0472	1.2949	1.7688
1.0385	0.95546	1.1624	0.97813	1.5259	1.2072
1.0791	0.92214	1.1618	1.1823	1.9845	1.5384
0.81152	0.87572	1.0751	1.0729	1.3348	1.7689
1.1026	0.92194	1.0782	1.5729	1.6589
1.2035	0.93857	1.176	1.0681	1.6015
1.2162	0.95086	1.185	0.86856	1.281
1.0411	0.89043	1.1598	1.02	1.4555
1.078	0.96573	1.2807	0.80856	1.3486
	0.94554	1.1368	1.253	1.1934
	0.97186		0.9563	1.5338
	0.8641		1.0806	1.7179
	0.84984		0.98391	1.3132
	0.90201		1.1359	1.6237
	0.94013		1.2176	1.2511
	0.8306		1.0402
	0.95297		1.0229
	0.92119		0.9476
	0.98815		0.94948
	0.92842		1.1146
	0.97309		0.96598
	0.97434		1.023
	0.9606		1.0209
	0.9468
	0.80618
	1.0217
	0.75876
	0.95833
	0.87026

## Sheet: Figure 3B
day	HBR2370 mean	HBR2370 sem	HBR2542 mean	HBR2542 sem	HBR2543 mean	HBR2543 sem	HBR1361 mean	HBR1361 sem	HBR2522 mean	HBR2522 sem	HBR2371 mean	HBR2371 sem
1	0.50786	0.01494	0.49385	0.0179	0.47161	0.02873	0.57107	0.04248	0.95091	0.05905	2.10024	0.0508
2	0.5043	0.01213	0.5228	0.01259	0.65053	0.03708	0.66098	0.0163	1.22494	0.05977	1.98291	0.04642
3	0.44559	0.00752	0.48957	0.01246	0.62313	0.02035	0.62579	0.02817	1.2914	0.05954	1.82796	0.04279
4
5
6	0.43517	0.01204	0.42594	0.01326	0.47979	0.03258	0.4817	0.03872	1.37432	0.0792	1.68995	0.0535
7
8
9	0.43013	0.00953	0.48852	0.01552	0.57587	0.03814	0.56687	0.03805	1.12541	0.0661	1.60081	0.05406
10
11
12	0.41527	0.00848	0.48868	0.01759	0.60942	0.03865	0.61384	0.03854	0.91025	0.04849	1.47339	0.03505

## Sheet: Figure 4A-F
HBR2370					HBR2542					HBR2543					HBR1361					HBR2522					HBR2371
time	signal	speed	sleep bouts		time	signal	speed	sleep bouts		time	signal	speed	sleep bouts		time	signal	speed	sleep bouts		time	signal	speed	sleep bouts		time	signal	speed	sleep bouts
0	0.97581	3.61349	-2		0	0.99744	2.86813	-2		0	1.04635	0.30321	-2		0	0.93027	12.6025	-2		0	2.00339	0.0688	-2		0	1.95624	1.47078	0
0.00278	0.97858	2.2809	-2		0.00278	0.98172	3.79172	-2		0.00278	1.03873	5.66287	-2		0.00278	0.84173	5.89708	-2		0.00278	1.92236	0.5246	-2		0.00278	1.8465	1.11732	0
0.00556	1.00104	2.30214	-2		0.00556	0.87874	8.37781	-2		0.00556	1.06955	4.6085	-2		0.00556	1.21878	3.63983	-2		0.00556	1.98863	0	-2		0.00556	1.8344	1.84289	0
0.00833	1.05086	7.52275	-2		0.00833	0.87254	2.27483	-2		0.00833	0.98067	5.07019	-2		0.00833	1.13678	11.6535	-2		0.00833	2.03355	0.04698	-2		0.00833	1.76882	1.54475	0
0.01111	1.01053	1.95644	-2		0.01111	0.98382	4.29992	-2		0.01111	1.05799	9.83771	-2		0.01111	1.03774	2.31733	-2		0.01111	1.92382	0	98		0.01111	1.9066	1.64728	0
0.01389	1.00736	3.30935	-2		0.01389	0.89212	3.36034	-2		0.01389	0.8415	5.40612	-2		0.01389	1.12433	5.96682	-2		0.01389	1.93973	0.05315	98		0.01389	1.84052	1.97326	0
0.01667	0.94425	4.81168	-2		0.01667	1.05958	7.46905	-2		0.01667	0.84273	11.9996	-2		0.01667	0.8751	5.10783	-2		0.01667	1.9924	0.07517	98		0.01667	1.74746	0.58277	0
0.01944	1.08231	8.14519	-2		0.01944	0.92339	1.21916	-2		0.01944	1.08202	5.5959	-2		0.01944	1.10384	6.07203	-2		0.01944	1.9243	0.03868	98		0.01944	1.86858	0.416	0
0.02222	1.0156	0.58831	-2		0.02222	1.00161	4.10665	-2		0.02222	1.0575	10.3095	-2		0.02222	1.1552	12.7123	-2		0.02222	2.07684	0	98		0.02222	1.69979	1.4158	0
0.025	0.89896	1.75435	-2		0.025	1.02158	2.53896	-2		0.025	1.01007	11.0518	-2		0.025	1.10476	15.1072	-2		0.025	2.05497	0.06392	98		0.025	1.83439	1.16228	0
0.02778	1.17205	5.61397	-2		0.02778	1.11685	2.65149	-2		0.02778	1.00949	1.7735	-2		0.02778	1.0641	12.4724	-2		0.02778	2.01985	0.04651	98		0.02778	1.89517	1.30398	0
0.03056	0.90283	2.704	-2		0.03056	0.913	5.79473	-2		0.03056	1.05127	2.08264	-2		0.03056	0.97084	3.37675	-2		0.03056	2.12639	0	98		0.03056	1.89245	1.33952	0
0.03333	1.11449	0.69679	-2		0.03333	0.97992	4.03863	-2		0.03333	1.0317	8.10495	-2		0.03333	1.2393	12.4012	-2		0.03333	2.07592	0.14294	98		0.03333	1.96329	0.99862	0
0.03611	1.14769	5.405	-2		0.03611	0.89764	0.31007	-2		0.03611	1.09129	7.83628	-2		0.03611	1.04214	6.9194	-2		0.03611	1.90316	0.07752	98		0.03611	1.75309	3.36838	0
0.03889	0.89899	1.0606	-2		0.03889	1.02882	2.67383	-2		0.03889	0.85101	10.8557	-2		0.03889	1.19121	5.78493	-2		0.03889	1.98605	0	98		0.03889	1.99009	0.11315	0
0.04167	0.94256	1.91923	-2		0.04167	0.96479	NaN	-2		0.04167	1.03844	0.18928	-2		0.04167	1.07853	1.27554	-2		0.04167	1.90575	0	98		0.04167	1.74226	0.69192	0
0.04444	0.94138	0.4385	-2		0.04444	NaN	NaN	-2		0.04444	0.98884	3.17262	-2		0.04444	1.12366	8.43377	-2		0.04444	2.066	0.03467	98		0.04444	1.89109	0.06201	0
0.04722	0.94776	0.51536	-2		0.04722	0.92778	0.14708	-2		0.04722	0.90632	6.92815	-2		0.04722	1.0762	9.2568	-2		0.04722	1.89475	0.13257	98		0.04722	1.78305	0.26356	0
0.05	0.89043	1.86041	-2		0.05	1.01122	0.53929	-2		0.05	1.15879	6.52621	-2		0.05	1.06984	8.71583	-2		0.05	1.86576	0.09881	98		0.05	1.75955	0.17945	0
0.05278	0.85094	4.06798	-2		0.05278	0.96524	6.89797	-2		0.05278	0.96394	7.6162	-2		0.05278	1.18863	2.67316	-2		0.05278	2.02358	0.03125	98		0.05278	1.90819	0.11978	0
0.05556	1.0001	5.22283	-2		0.05556	1.08852	1.04519	-2		0.05556	0.77991	8.30992	-2		0.05556	1.10025	7.02551	-2		0.05556	1.83273	0.15624	98		0.05556	1.84778	0.74301	0
0.05833	0.95335	2.4279	-2		0.05833	0.99469	0.70706	-2		0.05833	1.07059	13.2633	-2		0.05833	1.03739	10.544	-2		0.05833	1.90774	0	98		0.05833	1.94272	0.4257	0
0.06111	0.93605	2.392	-2		0.06111	0.98921	3.44441	-2		0.06111	0.96022	11.0415	-2		0.06111	1.06612	2.44061	-2		0.06111	2.03398	0.03868	98		0.06111	1.9684	3.0321	0
0.06389	0.89588	3.61016	-2		0.06389	0.96938	3.328	-2		0.06389	1.07847	11.7584	-2		0.06389	0.9968	0.9657	-2		0.06389	1.86423	0	98		0.06389	1.85865	1.18578	0
0.06667	0.93539	3.86187	-2		0.06667	0.99396	0.65775	-2		0.06667	0.99203	11.8671	-2		0.06667	1.02017	5.97039	-2		0.06667	2.02986	0.06644	98		0.06667	1.86043	1.77106	0
0.06944	0.9376	3.84738	-2		0.06944	0.95856	2.08	-2		0.06944	1.23245	9.77271	-2		0.06944	1.05387	11.9669	-2		0.06944	1.91583	0	98		0.06944	1.82719	1.63986	0
0.07222	0.96891	1.12011	-2		0.07222	0.93845	2.47205	-2		0.07222	1.02067	9.97822	-2		0.07222	0.98123	6.79132	-2		0.07222	1.85218	0.03467	98		0.07222	1.96953	2.70525	0
0.075	0.83138	0.85761	-2		0.075	0.97061	4.90567	-2		0.075	0.76478	9.95931	-2		0.075	1.14809	6.57358	-2		0.075	1.9494	0.0799	98		0.075	1.79797	3.72692	0
0.07778	0.9371	1.13556	-2		0.07778	0.99994	0.37498	-2		0.07778	0.97049	12.1389	-2		0.07778	1.08279	11.6228	-2		0.07778	1.98876	0.05814	98		0.07778	1.74382	1.08856	0
0.08056	0.93605	0.68109	-2		0.08056	0.96344	0.56006	-2		0.08056	0.95262	11.9513	-2		0.08056	1.23652	10.7125	-2		0.08056	2.01603	0	98		0.08056	1.75299	1.39746	0
0.08333	0.88903	1.14032	-2		0.08333	0.93394	0.98052	-2		0.08333	1.06909	6.18036	-2		0.08333	1.11349	8.85684	-2		0.08333	1.86813	0	98		0.08333	1.68996	2.56861	0
0.08611	0.96238	1.29014	-2		0.08611	0.94518	0.29416	-2		0.08611	0.73459	9.06009	-2		0.08611	1.0962	8.19795	-2		0.08611	1.80703	0	98		0.08611	1.68025	0.69142	0
0.08889	0.93724	4.87471	-2		0.08889	1.0317	1.52218	-2		0.08889	1.04137	12.0908	-2		0.08889	1.05107	10.7934	-2		0.08889	1.96369	0	98		0.08889	1.60872	0.7931	0
0.09167	0.88291	5.76614	-2		0.09167	0.92555	1.68017	-2		0.09167	1.07329	7.50495	-2		0.09167	1.11041	13.1552	-2		0.09167	1.95917	0	98		0.09167	1.81789	0.29175	0
0.09444	0.83561	1.24027	-2		0.09444	1.05836	2.09296	-2		0.09444	0.74419	9.05538	-2		0.09444	1.10407	11.4983	-2		0.09444	1.86948	0	98		0.09444	1.78689	0.17152	0
0.09722	0.94549	0.58831	-2		0.09722	1.08303	NaN	-2		0.09722	1.13321	1.63017	-2		0.09722	1.10954	11.8664	-2		0.09722	2.07569	0.06644	98		0.09722	1.88561	0.35149	0
0.1	0.84845	0.66231	-2		0.1	NaN	NaN	-2		0.1	1.03978	4.45509	-2		0.1	1.21549	8.99032	-2		0.1	2.00074	0.02143	98		0.1	1.63474	0.28587	0
0.10278	0.85054	1.22123	-2		0.10278	1.03031	2.76335	-2		0.10278	1.12069	4.00451	-2		0.10278	1.02009	12.936	-2		0.10278	1.99019	0.11478	98		0.10278	1.90768	0.37337	0
0.10556	0.91041	0.55898	-2		0.10556	0.9319	0.208	-2		0.10556	1.15897	1.70929	-2		0.10556	1.03105	12.3835	-2		0.10556	1.86119	0.05943	98		0.10556	1.88606	0.47075	0
0.10833	0.97242	3.01341	-2		0.10833	1.11175	0.83847	-2		0.10833	2.46733	11.3993	-2		0.10833	1.01474	9.00387	-2		0.10833	1.90516	0.208	98		0.10833	1.83213	1.61451	0
0.11111	0.93211	3.55515	-2		0.11111	0.89924	0.63261	-2		0.11111	0.83668	0.8523	-2		0.11111	1.12883	8.84668	-2		0.11111	1.75424	0.03467	98		0.11111	1.97722	0.56773	0
0.11389	0.99793	5.92891	-2		0.11389	1.05251	2.71199	-2		0.11389	0.78446	10.9324	-2		0.11389	1.06758	12.184	-2		0.11389	1.87485	0.03467	98		0.11389	1.65924	0.47075	0
0.11667	0.86985	1.69583	-2		0.11667	0.86611	2.4513	-2		0.11667	1.58423	11.8419	-2		0.11667	1.18244	8.92281	-2		0.11667	1.67261	0.09302	98		0.11667	1.78828	0.11906	0
0.11944	0.9796	0.58831	-2		0.11944	1.00438	0.38291	-2		0.11944	1.44439	13.3643	-2		0.11944	1.11579	10.8405	-2		0.11944	1.75319	0.06644	98		0.11944	1.9532	0.0426	0
0.12222	0.87301	0.81153	-2		0.12222	0.95388	0.5303	-2		0.12222	1.32149	1.632	-2		0.12222	1.13814	10.714	-2		0.12222	1.90715	0.06644	98		0.12222	1.86339	0.36851	0
0.125	0.84505	0.63261	-2		0.125	1.09721	0.37498	-2		0.125	1.21827	0.83362	-2		0.125	1.00607	6.28942	-2		0.125	1.78627	0.03677	98		0.125	1.7769	0.32888	0
0.12778	0.99639	0.62496	-2		0.12778	0.87652	5.88313	-2		0.12778	1.2879	9.51415	-2		0.12778	1.09353	7.67422	-2		0.12778	1.88125	0.05814	98		0.12778	1.69478	0.208	0
0.13056	0.95915	1.10118	-2		0.13056	0.95435	4.26344	-2		0.13056	1.22001	0.3484	-2		0.13056	1.22217	2.80166	-2		0.13056	1.76382	0.05814	98		0.13056	1.57466	4.04346	0
0.13333	0.8855	3.9602	-2		0.13333	1.02659	0.3484	-2		0.13333	1.15242	0.46484	-2		0.13333	0.97332	7.76603	-2		0.13333	1.81077	0	98		0.13333	2.01992	0.08509	0
0.13611	0.93139	1.49991	-2		0.13611	0.99975	2.67023	-2		0.13611	1.0665	0.30593	-2		0.13611	1.13327	13.6137	-2		0.13611	1.60309	0.09302	98		0.13611	1.80326	1.75907	0
0.13889	0.84142	0.37498	-2		0.13889	0.99536	1.71661	-2		0.13889	1.22706	9.54536	-2		0.13889	1.16191	13.0245	-2		0.13889	1.73848	0.09302	98		0.13889	1.77749	5.61801	0
0.14167	0.87145	1.97873	-2		0.14167	1.0309	1.90035	-2		0.14167	1.07952	5.83277	-2		0.14167	1.01858	13.7662	-2		0.14167	1.71691	0	98		0.14167	1.84444	2.17158	0
0.14444	0.9078	3.24906	-2		0.14444	0.98656	3.4334	-2		0.14444	1.08805	1.59174	-2		0.14444	1.0364	12.502	-2		0.14444	1.96463	0.03467	98		0.14444	1.87815	0.94863	0
0.14722	1.06287	1.86686	-2		0.14722	0.97222	5.73186	-2		0.14722	1.35532	3.70133	-2		0.14722	1.13217	5.49453	-2		0.14722	1.72354	0	98		0.14722	1.86129	1.083	0
0.15	1.05503	0.60543	-2		0.15	0.98864	7.41332	-2		0.15	1.22723	6.78045	-2		0.15	1.1087	12.659	-2		0.15	1.69663	0.03467	98		0.15	1.87575	2.56938	0
0.15278	1.19399	0.14293	-2		0.15278	1.0673	2.82342	-2		0.15278	1.1433	4.90898	-2		0.15278	0.98581	12.1395	-2		0.15278	1.68753	0	98		0.15278	1.79181	0.24911	0
0.15556	1.26138	1.49107	-2		0.15556	0.9437	4.20043	-2		0.15556	1.01625	8.0188	-2		0.15556	1.07327	9.32121	-2		0.15556	1.69952	0.09302	98		0.15556	1.91222	3.34262	0
0.15833	1.2761	1.07523	-2		0.15833	0.97016	6.28318	-2		0.15833	1.09411	2.68393	-2		0.15833	1.2171	2.40103	-2		0.15833	1.75452	0.09302	98		0.15833	1.90208	0.1961	0
0.16111	1.03671	0.97129	-2		0.16111	1.02679	4.79867	-2		0.16111	1.1515	8.50299	-2		0.16111	1.13474	8.71522	-2		0.16111	1.68108	0	98		0.16111	1.8507	3.20381	0
0.16389	1.11103	0.73539	-2		0.16389	0.93524	0.8093	-2		0.16389	1.0708	1.89361	-2		0.16389	1.09669	10.2224	-2		0.16389	1.83684	0.104	98		0.16389	1.8238	1.10859	0
0.16667	1.1797	0.69377	-2		0.16667	0.94545	1.77715	-2		0.16667	0.97758	7.55548	-2		0.16667	1.13455	7.32222	-2		0.16667	1.7048	0.104	98		0.16667	1.75783	2.09483	0
0.16944	0.93004	0.70579	-2		0.16944	0.92731	0.91785	-2		0.16944	0.67976	9.12007	-2		0.16944	1.12913	11.5784	-2		0.16944	1.77198	0	98		0.16944	1.6336	4.42306	0
0.17222	1.35962	0.13867	-2		0.17222	0.92244	2.35759	-2		0.17222	1.0546	0.84894	-2		0.17222	0.98015	13.8654	-2		0.17222	1.76339	0.09302	98		0.17222	1.72682	1.33185	0
0.175	1.05547	0.45597	-2		0.175	0.96826	0.55898	-2		0.175	1.03286	6.06461	-2		0.175	1.15457	10.9121	-2		0.175	1.72981	0.09302	98		0.175	1.84311	3.17366	0
0.17778	0.83413	1.3341	-2		0.17778	1.00259	1.17663	-2		0.17778	1.06487	2.92774	-2		0.17778	1.10655	12.2377	-2		0.17778	1.75894	0.104	98		0.17778	1.79548	0.65775	0
0.18056	0.85171	0.59238	-2		0.18056	0.89039	2.5366	-2		0.18056	1.0561	2.34176	-2		0.18056	0.92667	10.5163	-2		0.18056	1.55632	0.104	98		0.18056	1.84634	0.73539	0
0.18333	1.32547	0.93343	-2		0.18333	0.97862	3.3828	-2		0.18333	1.17944	4.66316	-2		0.18333	0.9888	0.19177	-2		0.18333	1.61669	0	98		0.18333	1.90269	0.5303	0
0.18611	1.43023	4.3282	-2		0.18611	1.05653	1.31551	-2		0.18611	1.13356	11.1296	-2		0.18611	1.06854	12.4478	-2		0.18611	1.64913	0	98		0.18611	1.84644	1.25922	0
0.18889	1.30068	3.33972	-2		0.18889	0.87609	6.82784	-2		0.18889	1.03913	3.08446	-2		0.18889	1.0035	13.147	-2		0.18889	1.66174	0.03677	98		0.18889	1.74538	0.79477	0
0.19167	1.20968	2.6763	-2		0.19167	0.95865	0.44395	-2		0.19167	1.19638	10.376	-2		0.19167	1.16229	10.2836	-2		0.19167	1.72692	0.03677	98		0.19167	1.93308	0.25561	0
0.19444	1.16128	4.60949	-2		0.19444	1.03068	9.42347	-2		0.19444	0.79527	11.03	-2		0.19444	0.93928	9.14027	-2		0.19444	1.60501	0	98		0.19444	1.86141	0.18135	0
0.19722	1.1362	5.52104	-2		0.19722	0.97411	1.8937	-2		0.19722	1.11291	0.74038	-2		0.19722	1.12639	14.172	-2		0.19722	1.62555	0	98		0.19722	1.67576	0.07752	0
0.2	1.28167	2.8838	-2		0.2	0.98196	2.36141	-2		0.2	1.24802	2.59843	-2		0.2	1.09816	6.10359	-2		0.2	1.54669	0	98		0.2	1.6736	0.3484	0
0.20278	1.1519	0.40428	-2		0.20278	1.03236	2.1339	-2		0.20278	1.23249	4.16684	-2		0.20278	0.95078	6.24942	-2		0.20278	1.68406	0.04903	98		0.20278	1.69207	0.07752	0
0.20556	1.01234	1.54918	-2		0.20556	0.97744	6.39832	-2		0.20556	1.12349	2.31547	-2		0.20556	1.019	2.00753	-2		0.20556	1.66595	0.04903	98		0.20556	2.00698	0.73702	0
0.20833	0.96924	0.208	-2		0.20833	0.94904	4.74313	-2		0.20833	1.11149	0.70785	-2		0.20833	0.99515	1.97304	-2		0.20833	1.68596	0	98		0.20833	1.92358	0.55383	0
0.21111	0.99028	0.47152	-2		0.21111	0.95589	8.29975	-2		0.21111	1.26303	0.72241	-2		0.21111	0.91011	4.41499	-2		0.21111	1.60113	0.04903	-2		0.21111	1.9646	1.03634	0
0.21389	1.19122	0.79809	-2		0.21389	0.9665	11.2937	-2		0.21389	1.09199	7.68738	-2		0.21389	1.03862	2.62218	-2		0.21389	1.56794	0.0426	-2		0.21389	1.62809	1.25922	0
0.21667	1.15563	0.24513	-2		0.21667	0.9538	3.09603	-2		0.21667	1.09052	3.68881	-2		0.21667	1.00339	4.42221	-2		0.21667	1.61814	0.04235	-2		0.21667	1.67021	3.88298	0
0.21944	1.15658	1.61302	-2		0.21944	1.02306	3.80994	-2		0.21944	1.07484	9.73936	-2		0.21944	1.02284	7.78225	-2		0.21944	1.50075	0.03677	-2		0.21944	1.74402	0.37498	0
0.22222	1.2325	4.97681	-2		0.22222	1.08896	4.87242	-2		0.22222	1.01785	0.44794	-2		0.22222	1.09161	12.6416	-2		0.22222	1.62037	0.03677	-2		0.22222	1.784	0.56006	0
0.225	1.17806	1.02428	-2		0.225	1.08495	5.75812	-2		0.225	1.05057	0.47636	-2		0.225	1.06594	10.256	-2		0.225	1.80998	0.03677	-2		0.225	1.89248	1.47078	0
0.22778	1.25315	3.92209	-2		0.22778	0.9055	3.79005	-2		0.22778	0.96644	3.93297	-2		0.22778	1.01618	5.32527	-2		0.22778	1.61088	0.04903	-2		0.22778	1.82143	1.2289	0
0.23056	0.93346	0.98052	-2		0.23056	1.07613	6.41118	-2		0.23056	0.93534	2.20978	-2		0.23056	1.27543	11.791	-2		0.23056	1.57547	0.06128	-2		0.23056	1.64084	0.23638	0
0.23333	1.30436	0.81153	-2		0.23333	0.92759	3.39751	-2		0.23333	1.04559	5.35982	-2		0.23333	1.12561	11.2187	-2		0.23333	1.55913	0.03677	-2		0.23333	1.90817	0.51295	0
0.23611	1.14282	1.78289	-2		0.23611	1.05848	6.968	-2		0.23611	1.0206	4.17392	-2		0.23611	1.06966	2.23035	-2		0.23611	1.49959	0	-2		0.23611	1.87284	0.04651	0
0.23889	1.14983	3.18349	-2		0.23889	0.90875	6.02931	-2		0.23889	1.03098	1.86311	-2		0.23889	1.16825	8.67651	-2		0.23889	1.63432	0.17677	-2		0.23889	1.75929	1.51426	0
0.24167	1.35091	0.41888	-2		0.24167	0.97081	7.70583	-2		0.24167	1.07327	2.5193	-2		0.24167	1.06191	11.7107	-2		0.24167	1.52101	0.208	-2		0.24167	1.82577	1.71521	0
0.24444	1.25762	3.92117	-2		0.24444	0.99788	3.18179	-2		0.24444	1.01282	3.52259	-2		0.24444	1.11178	7.04824	-2		0.24444	1.6505	1.02448	-2		0.24444	1.75106	0.14294	0
0.24722	1.29698	5.93459	-2		0.24722	0.95122	2.14149	-2		0.24722	1.07805	3.81501	-2		0.24722	1.01114	11.8555	-2		0.24722	1.62126	0.71687	-2		0.24722	1.79499	0.208	0
0.25	1.37331	2.73493	-2		0.25	1.00816	3.55364	-2		0.25	0.99196	5.92162	-2		0.25	1.05953	7.44871	-2		0.25	1.51665	0.56185	-2		0.25	1.99664	3.61578	0
0.25278	1.22485	1.56154	-2		0.25278	0.96366	0.60517	-2		0.25278	1.07582	3.04377	-2		0.25278	1.0927	12.1158	-2		0.25278	1.47354	0.96375	-2		0.25278	1.86065	1.56795	0
0.25556	1.18393	5.38596	-2		0.25556	0.97281	1.95874	-2		0.25556	0.9686	8.51682	-2		0.25556	1.17183	13.5782	-2		0.25556	1.45339	1.18707	-2		0.25556	1.89227	1.81257	0
0.25833	1.16597	2.00048	-2		0.25833	1.03332	7.37879	-2		0.25833	1.01559	11.7145	-2		0.25833	1.22625	5.09004	-2		0.25833	1.4145	0.33879	-2		0.25833	1.88385	1.91453	0
0.26111	1.01306	2.08	-2		0.26111	0.97773	6.61443	-2		0.26111	1.03303	2.14314	-2		0.26111	1.06905	8.01846	-2		0.26111	1.49328	0.58946	-2		0.26111	1.93784	3.94973	0
0.26389	1.06906	1.0606	-2		0.26389	0.88317	1.87489	-2		0.26389	1.02788	6.08401	-2		0.26389	1.0703	9.69657	-2		0.26389	1.34081	2.27927	-2		0.26389	1.84718	0.1196	0
0.26667	1.18396	1.35599	-2		0.26667	0.97388	6.4227	-2		0.26667	1.04527	3.47527	-2		0.26667	1.08454	9.43035	-2		0.26667	1.35499	0.6981	-2		0.26667	1.79147	1.87984	0
0.26944	1.14536	3.12865	-2		0.26944	0.94105	7.84739	-2		0.26944	1.02648	9.90805	-2		0.26944	1.04683	1.3068	-2		0.26944	1.59912	4.7123	-2		0.26944	1.84321	1.78928	0
0.27222	1.20151	2.72988	-2		0.27222	1.01812	3.53294	-2		0.27222	1.08431	6.9978	-2		0.27222	1.11992	6.90626	-2		0.27222	1.77965	0.14857	-2		0.27222	1.77557	2.88963	0
0.275	1.13557	1.30312	-2		0.275	0.96201	3.71629	-2		0.275	1.0483	1.0302	-2		0.275	1.29609	13.6383	-2		0.275	1.9397	0.31379	-2		0.275	1.83204	4.64818	0
0.27778	1.13483	3.41075	-2		0.27778	0.9494	5.55013	-2		0.27778	0.99074	6.80783	-2		0.27778	1.16197	13.7099	-2		0.27778	1.82702	1.92753	-2		0.27778	1.67905	2.3268	0
0.28056	1.26602	3.97096	-2		0.28056	0.96956	9.78681	-2		0.28056	1.06031	5.49234	-2		0.28056	0.99339	13.4603	-2		0.28056	1.66858	1.76119	-2		0.28056	1.58152	4.01445	0
0.28333	1.18186	6.98892	-2		0.28333	1.05733	9.79197	-2		0.28333	0.98282	6.16765	-2		0.28333	1.03034	5.60968	-2		0.28333	1.62645	0.95387	-2		0.28333	1.8211	0.66231	0
0.28611	1.13105	4.26005	-2		0.28611	1.02314	1.02369	-2		0.28611	1.02034	4.1415	-2		0.28611	0.98707	6.35252	-2		0.28611	1.65458	1.21973	-2		0.28611	1.7519	1.87713	0
0.28889	1.24113	3.2461	-2		0.28889	1.10225	8.13596	-2		0.28889	1.00791	5.43135	-2		0.28889	1.09418	13.6305	-2		0.28889	1.68493	0.208	-2		0.28889	1.73501	0.29416	0
0.29167	1.16887	5.48008	-2		0.29167	1.04531	10.801	-2		0.29167	1.04264	1.2488	-2		0.29167	1.19308	14.2673	-2		0.29167	1.9064	0.104	-2		0.29167	1.72952	0.98273	0
0.29444	1.25311	4.00096	-2		0.29444	1.00809	9.42844	-2		0.29444	1.01795	4.21252	-2		0.29444	1.07106	13.4199	-2		0.29444	2.32665	0	-2		0.29444	1.77755	0.5479	0
0.29722	1.20581	1.02428	-2		0.29722	0.94963	9.89307	-2		0.29722	0.98408	7.43178	-2		0.29722	1.07817	11.7293	-2		0.29722	2.25553	0	-2		0.29722	1.82338	0.34557	0
0.3	1.19801	1.41455	-2		0.3	1.07295	11.7446	-2		0.3	1.06909	0.50631	-2		0.3	1.06153	10.2569	-2		0.3	2.24888	0.05357	-2		0.3	1.79597	0.25238	0
0.30278	1.24716	1.10554	-2		0.30278	1.03219	9.65633	-2		0.30278	0.87813	1.55761	-2		0.30278	1.16554	11.6907	-2		0.30278	2.20976	0.61356	-2		0.30278	1.82725	0.09805	0
0.30556	1.40009	0.73702	-2		0.30556	0.99132	6.21414	-2		0.30556	1.03748	7.11935	-2		0.30556	1.1477	8.84917	-2		0.30556	1.83944	0.4651	-2		0.30556	1.80532	0.78993	0
0.30833	1.23844	2.47472	-2		0.30833	0.94995	8.90475	-2		0.30833	1.02939	3.63557	-2		0.30833	1.00682	7.58201	-2		0.30833	1.88059	0.06663	-2		0.30833	1.93701	0.34557	0
0.31111	1.1578	0.76345	-2		0.31111	0.9844	7.34942	-2		0.31111	1.00173	5.55455	-2		0.31111	1.09515	13.6021	-2		0.31111	1.96803	0.4651	-2		0.31111	1.73084	1.21284	0
0.31389	1.11703	0.85761	-2		0.31389	0.92517	7.63454	-2		0.31389	1.03116	6.34701	-2		0.31389	1.07838	9.64709	-2		0.31389	1.78923	0.25934	-2		0.31389	1.73526	0.31761	0
0.31667	1.19146	0.416	-2		0.31667	0.99463	4.84788	-2		0.31667	1.00939	9.26453	-2		0.31667	1.02964	12.4116	-2		0.31667	1.61687	0.2537	-2		0.31667	1.68962	1.08756	0
0.31944	1.09387	0.74995	-2		0.31944	0.89042	7.25884	-2		0.31944	0.95988	3.56166	-2		0.31944	1.11228	3.24393	-2		0.31944	1.66207	0.6923	-2		0.31944	1.7907	2.25616	0
0.32222	1.20518	0.81227	-2		0.32222	1.01875	10.9236	-2		0.32222	0.97385	1.24915	-2		0.32222	1.08225	0.43878	-2		0.32222	2.05108	0.04153	-2		0.32222	1.93589	0.9302	0
0.325	1.22953	0.48285	-2		0.325	0.97509	11.5103	-2		0.325	0.96577	10.4715	-2		0.325	1.1116	5.37671	-2		0.325	2.25064	0.01044	-2		0.325	2.15437	0.53929	0
0.32778	1.27193	0.61429	-2		0.32778	1.01481	1.398	-2		0.32778	0.94983	1.97326	-2		0.32778	1.1328	7.56566	-2		0.32778	2.21695	0.03654	-2		0.32778	1.76457	0.52	0
0.33056	1.0534	2.12854	-2		0.33056	1.00659	4.4495	-2		0.33056	0.97129	1.66452	-2		0.33056	1.15804	1.69098	-2		0.33056	2.3124	0.04903	-2		0.33056	1.86101	0.97345	0
0.33333	1.19571	3.63256	-2		0.33333	0.93076	2.72194	-2		0.33333	0.95386	4.86851	-2		0.33333	1.0185	1.46788	-2		0.33333	2.17749	0.05168	-2		0.33333	1.8912	3.16816	0
0.33611	1.2158	5.82813	-2		0.33611	0.95093	2.99982	-2		0.33611	1.0466	0.43265	-2		0.33611	1.07604	10.5765	-2		0.33611	2.27714	0	-2		0.33611	1.87381	1.16162	0
0.33889	0.98517	6.98419	-2		0.33889	1.05778	0.832	-2		0.33889	0.99814	4.46442	-2		0.33889	1.07097	12.0334	-2		0.33889	2.17339	0.04055	-2		0.33889	1.92152	1.01693	0
0.34167	0.95773	1.68017	-2		0.34167	0.90651	0.95883	-2		0.34167	0.92887	1.93617	-2		0.34167	1.04011	10.9609	-2		0.34167	2.17346	0.05814	-2		0.34167	1.94773	0.11978	0
0.34444	1.43588	2.14401	-2		0.34444	1.03457	1.19286	-2		0.34444	1.07924	5.06024	-2		0.34444	1.08246	12.8449	-2		0.34444	2.24412	0.6738	-2		0.34444	1.69158	0.08222	0
0.34722	1.17741	2.43458	-2		0.34722	0.95183	0.47152	-2		0.34722	1.04029	4.89241	-2		0.34722	1.08475	9.02376	-2		0.34722	1.82498	0.49365	-2		0.34722	1.87444	0.58721	0
0.35	0.93846	4.7088	-2		0.35	0.952	1.30312	-2		0.35	0.93468	8.50861	-2		0.35	0.97952	5.81965	-2		0.35	1.64859	1.03775	-2		0.35	1.91126	2.49144	0
0.35278	1.00526	4.92135	-2		0.35278	0.99747	7.5348	-2		0.35278	0.98274	8.99317	-2		0.35278	1.09038	1.37217	-2		0.35278	1.57443	0.29897	-2		0.35278	1.69554	0.14708	0
0.35556	1.29726	7.65602	-2		0.35556	0.89476	6.00918	-2		0.35556	0.98373	3.82183	-2		0.35556	1.07361	12.2147	-2		0.35556	1.733	0.13289	-2		0.35556	1.66237	0.54262	0
0.35833	1.29619	3.64	-2		0.35833	1.02817	5.07319	-2		0.35833	1.04326	11.5897	-2		0.35833	1.05409	13.3753	-2		0.35833	1.88597	0	-2		0.35833	1.68115	0.88815	0
0.36111	1.29787	1.70573	-2		0.36111	0.85397	5.27492	-2		0.36111	0.91468	5.67444	-2		0.36111	1.06517	8.95336	-2		0.36111	2.15774	0.03677	-2		0.36111	1.76294	1.16948	0
0.36389	0.88335	3.26567	-2		0.36389	0.9467	5.0093	-2		0.36389	1.07572	7.95388	-2		0.36389	1.16779	10.812	-2		0.36389	2.08387	0.03677	-2		0.36389	1.6799	2.00582	0
0.36667	1.0855	3.3748	-2		0.36667	0.94027	5.03192	-2		0.36667	0.93932	11.6982	-2		0.36667	1.02052	8.71196	-2		0.36667	2.16535	0.03677	-2		0.36667	1.5824	1.872	0
0.36944	0.8668	2.288	-2		0.36944	1.07915	11.688	-2		0.36944	1.06922	4.14049	-2		0.36944	1.12697	6.29205	-2		0.36944	2.28343	0.12291	-2		0.36944	1.79453	0.30408	0
0.37222	1.16589	3.03744	-2		0.37222	0.83384	11.378	-2		0.37222	1.01076	6.80884	-2		0.37222	1.09697	7.8163	-2		0.37222	2.38487	0.09227	-2		0.37222	1.77248	0.87412	0
0.375	1.03738	1.63191	-2		0.375	1.02847	0.9466	-2		0.375	1.1163	6.0357	-2		0.375	0.99711	12.6293	-2		0.375	2.03979	0.04095	-2		0.375	1.77385	1.00564	0
0.37778	1.08667	4.05896	-2		0.37778	1.02334	9.33351	-2		0.37778	0.97754	7.23633	-2		0.37778	1.17805	9.80846	-2		0.37778	2.22815	0.10128	-2		0.37778	1.79751	0.38629	0
0.38056	0.99499	2.09526	-2		0.38056	1.00135	6.60474	-2		0.38056	0.96193	10.4788	-2		0.38056	0.82582	6.54919	-2		0.38056	2.06935	0.09315	-2		0.38056	2.03584	0.29416	0
0.38333	0.91952	1.13556	-2		0.38333	0.84002	4.95481	-2		0.38333	1.01224	4.90391	-2		0.38333	1.04043	8.4204	-2		0.38333	2.24909	0.04667	-2		0.38333	1.79259	1.91375	0
0.38611	1.14676	1.16276	-2		0.38611	0.93253	12.2381	-2		0.38611	0.92856	6.2989	-2		0.38611	1.09767	7.28074	-2		0.38611	2.09344	1.06966	-2		0.38611	2.00263	0.63261	0
0.38889	1.28658	1.77106	-2		0.38889	0.88318	9.41869	-2		0.38889	0.95174	5.27928	-2		0.38889	1.05804	2.79599	-2		0.38889	1.90904	0.96691	-2		0.38889	1.87496	0.81227	0
0.39167	1.25814	2.91612	-2		0.39167	0.92428	8.77176	-2		0.39167	0.95593	1.41455	-2		0.39167	1.19342	5.98239	-2		0.39167	1.66618	1.3703	-2		0.39167	2.01704	1.07523	0
0.39444	1.20837	4.03446	-2		0.39444	0.93581	4.99838	-2		0.39444	0.99146	11.6502	-2		0.39444	1.05616	9.49468	-2		0.39444	1.73204	2.60827	-2		0.39444	1.84459	1.22123	0
0.39722	1.19328	4.72282	-2		0.39722	0.97918	12.6242	-2		0.39722	0.97793	1.14699	-2		0.39722	1.13553	8.13958	-2		0.39722	1.51232	0.63584	-2		0.39722	1.87265	0.16444	0
0.4	1.22728	6.04633	-2		0.4	0.97725	6.80032	-2		0.4	1.0703	4.78437	-2		0.4	1.15744	9.81907	-2		0.4	1.56002	0.77517	-2		0.4	1.71226	0.47088	0
0.40278	1.08412	3.41145	-2		0.40278	0.90191	7.23614	-2		0.40278	1.01155	4.18381	-2		0.40278	1.1148	9.30852	-2		0.40278	1.48317	0.77517	-2		0.40278	1.77567	1.04095	0
0.40556	1.14409	1.1868	-2		0.40556	1.02745	0.22533	-2		0.40556	1.00363	7.41919	-2		0.40556	1.22377	3.37491	-2		0.40556	1.41326	1.16385	-2		0.40556	1.95678	0.208	0
0.40833	1.44908	1.78019	-2		0.40833	1.0041	0.31007	-2		0.40833	1.00703	3.04762	-2		0.40833	1.01323	9.62773	-2		0.40833	1.489	0.60382	-2		0.40833	1.7892	0.69114	0
0.41111	0.96977	3.36552	-2		0.41111	1.02565	NaN	-2		0.41111	1.0122	13.8897	-2		0.41111	1.05488	8.49072	-2		0.41111	1.66644	0.76684	-2		0.41111	1.77797	0.84045	0
0.41389	0.90801	7.40667	-2		0.41389	NaN	NaN	-2		0.41389	0.98594	1.29401	-2		0.41389	1.05974	8.41529	-2		0.41389	1.85419	1.48601	-2		0.41389	1.69087	0.89132	0
0.41667	0.90282	0.99331	-2		0.41667	1.02294	7.26513	-2		0.41667	1.10971	8.3122	-2		0.41667	1.18542	8.13456	-2		0.41667	1.52422	1.88352	-2		0.41667	1.8932	1.18179	0
0.41944	1.11352	3.81538	-2		0.41944	1.01594	13.4609	-2		0.41944	1.11667	2.80812	-2		0.41944	0.96418	12.6252	-2		0.41944	1.51419	0.75231	-2		0.41944	1.94734	1.5921	0
0.42222	1.11502	0.38759	-2		0.42222	0.89546	11.9893	-2		0.42222	0.97098	8.25906	-2		0.42222	1.17606	10.8936	-2		0.42222	1.43402	2.03062	-2		0.42222	1.81125	0.42316	0
0.425	1.29927	4.1918	-2		0.425	1.0311	7.8	-2		0.425	1.07073	3.45353	-2		0.425	1.23413	13.1971	-2		0.425	1.55344	0.58379	-2		0.425	1.75149	0.104	0
0.42778	1.17581	6.61325	-2		0.42778	1.01502	5.84398	-2		0.42778	1.10981	3.6588	-2		0.42778	1.1075	11.7999	-2		0.42778	1.6638	0.32491	-2		0.42778	1.57531	0.03677	0
0.43056	0.85229	1.67695	-2		0.43056	0.97643	0.98052	-2		0.43056	1.06523	5.42072	-2		0.43056	1.1765	12.5149	-2		0.43056	1.90305	0.08667	-2		0.43056	1.76693	0.47675	0
0.43333	0.90187	2.17158	-2		0.43333	0.97214	4.02372	-2		0.43333	1.10185	1.31953	-2		0.43333	1.03282	13.7541	-2		0.43333	2.07148	0.08463	-2		0.43333	1.94809	1.38476	0
0.43611	0.86942	0.4651	-2		0.43611	0.89036	6.35034	-2		0.43611	1.01354	12.2354	-2		0.43611	1.03339	13.7329	-2		0.43611	2.31396	0.0119	-2		0.43611	1.78867	0.37498	0
0.43889	1.06031	3.74977	-2		0.43889	0.99173	1.21284	-2		0.43889	1.11249	0.478	-2		0.43889	1.16473	13.6036	-2		0.43889	2.08432	0.04622	-2		0.43889	1.89959	0.4257	0
0.44167	1.25716	5.7651	-2		0.44167	0.99113	3.47256	-2		0.44167	1.00856	1.41384	-2		0.44167	1.08572	8.67832	-2		0.44167	2.08172	0.02584	-2		0.44167	1.80966	0.16343	0
0.44444	1.19343	5.16719	-2		0.44444	0.85447	13.3692	-2		0.44444	1.0174	11.2119	-2		0.44444	1.0516	8.98149	-2		0.44444	2.22058	0.02584	-2		0.44444	1.97827	0.32888	0
0.44722	1.30334	3.3539	-2		0.44722	0.9726	11.4801	-2		0.44722	1.04687	3.88897	-2		0.44722	1.14725	12.4074	-2		0.44722	2.06378	0.09321	-2		0.44722	1.74274	1.58142	0
0.45	1.09171	5.10554	-2		0.45	1.01832	3.6591	-2		0.45	1.10235	3.02853	-2		0.45	1.14081	4.79405	-2		0.45	2.26689	0.07142	-2		0.45	1.79528	1.5206	0
0.45278	1.27964	2.24986	-2		0.45278	1.0157	8.91823	-2		0.45278	0.99455	9.28551	-2		0.45278	0.98253	0.89587	-2		0.45278	2.0874	0.07138	-2		0.45278	1.91111	0.0904	0
0.45556	1.02164	4.60662	-2		0.45556	0.94422	1.10172	-2		0.45556	1.08858	4.50257	-2		0.45556	1.20019	2.28756	-2		0.45556	2.16644	0.07435	-2		0.45556	1.84007	0.38353	0
0.45833	1.22518	1.31551	-2		0.45833	0.95967	3.18669	-2		0.45833	1.31377	7.9579	-2		0.45833	1.14999	7.16756	-2		0.45833	2.07438	0	-2		0.45833	1.73884	0.104	0
0.46111	1.1435	0.4651	-2		0.46111	0.91647	7.33173	-2		0.46111	1.11984	1.44855	-2		0.46111	1.25055	11.2616	-2		0.46111	2.15176	0.07435	-2		0.46111	1.73044	0.85761	0
0.46389	1.12534	4.24875	-2		0.46389	1.01362	5.74976	-2		0.46389	1.016	11.1283	-2		0.46389	1.16356	12.5857	-2		0.46389	2.0687	0.04651	98		0.46389	1.6792	0.06126	0
0.46667	1.12533	10.0056	-2		0.46667	0.93849	11.0779	-2		0.46667	1.03204	7.89656	-2		0.46667	1.16602	13.8625	-2		0.46667	2.02577	0.15143	98		0.46667	1.73301	0.12626	0
0.46944	1.01279	3.52988	-2		0.46944	1.03936	11.4895	-2		0.46944	1.06418	4.11425	-2		0.46944	1.0225	10.1962	-2		0.46944	2.14305	0.104	98		0.46944	1.82469	0.17509	0
0.47222	1.34241	4.19237	-2		0.47222	0.96348	9.85053	-2		0.47222	1.04556	4.93384	-2		0.47222	1.19912	8.81308	-2		0.47222	2.11805	0.14105	98		0.47222	1.78667	0.38629	0
0.475	1.18555	4.38187	-2		0.475	0.98511	5.31342	-2		0.475	1.0449	7.27159	-2		0.475	1.07502	10.0852	-2		0.475	2.00528	0.03767	98		0.475	1.77784	0.08914	0
0.47778	1.25919	5.00126	-2		0.47778	1.19467	9.67424	-2		0.47778	1.00044	1.19427	-2		0.47778	1.05713	8.1763	-2		0.47778	1.92137	0.11001	98		0.47778	1.90755	0.33328	0
0.48056	1.04279	0.91785	-2		0.48056	1.00967	10.0972	-2		0.48056	1.07063	10.8159	-2		0.48056	1.15462	13.52	-2		0.48056	1.98031	0.10259	98		0.48056	1.9178	0.60463	0
0.48333	1.27745	2.14149	-2		0.48333	0.9942	2.82576	-2		0.48333	1.06225	8.92412	-2		0.48333	1.07489	2.90084	-2		0.48333	2.03617	0.1166	98		0.48333	1.72885	0.29416	0
0.48611	1.24243	1.52573	-2		0.48611	0.91748	2.67383	-2		0.48611	1.07108	10.7254	-2		0.48611	1.28391	12.8801	-2		0.48611	1.91427	0.08463	98		0.48611	1.79564	0	0
0.48889	1.0817	0.74995	-2		0.48889	1.01714	2.00048	-2		0.48889	1.01621	11.2986	-2		0.48889	1.06964	12.8532	-2		0.48889	1.86457	0.04885	98		0.48889	1.79044	0.97129	0
0.49167	1.11028	1.93451	-2		0.49167	0.95003	1.60038	-2		0.49167	0.97107	5.30757	-2		0.49167	1.12143	13.0374	-2		0.49167	1.84743	0.04738	98		0.49167	1.78224	0.43243	0
0.49444	1.08465	2.87315	-2		0.49444	1.00032	0.83776	-2		0.49444	1.03854	0.53344	-2		0.49444	1.15916	10.8798	-2		0.49444	1.81072	0.08918	98		0.49444	1.81203	1.58135	0
0.49722	0.85097	1.33815	-2		0.49722	0.92128	4.90261	-2		0.49722	0.99012	4.04111	-2		0.49722	1.08833	10.7624	-2		0.49722	1.80003	0.078	98		0.49722	1.79541	0.37498	0
0.5	1.05962	0.23255	-2		0.5	0.96419	7.30669	-2		0.5	0.95505	7.11493	-2		0.5	1.09733	0.26857	-2		0.5	1.81473	0.03677	98		0.5	1.68378	0.9302	0
0.50278	1.21412	1.26521	-2		0.50278	1.01953	1.10987	-2		0.50278	1.00717	9.56777	-2		0.50278	1.03033	2.3944	-2		0.50278	1.76721	0.03111	98		0.50278	1.79024	2.12119	0
0.50556	1.11066	0.29416	-2		0.50556	1.01261	12.1542	-2		0.50556	0.96067	9.3029	-2		0.50556	1.04662	8.25799	-2		0.50556	1.89085	0	98		0.50556	1.69778	1.80912	0
0.50833	0.91931	1.33185	-2		0.50833	0.95641	3.28877	-2		0.50833	0.76026	1.94044	-2		0.50833	1.01288	8.06183	-2		0.50833	1.70859	0.09529	98		0.50833	1.86699	2.74568	0
0.51111	1.07843	0.208	-2		0.51111	0.95616	3.59214	-2		0.51111	1.00391	8.23022	-2		0.51111	1.05749	8.04165	-2		0.51111	1.63877	0.052	98		0.51111	1.67435	0.5934	0
0.51389	0.81762	0.85761	-2		0.51389	0.90402	6.31828	-2		0.51389	0.96907	1.14223	-2		0.51389	1.15306	10.407	-2		0.51389	1.70382	0.04658	98		0.51389	2.05708	4.41393	0
0.51667	0.82554	1.72116	-2		0.51667	1.05125	6.31057	-2		0.51667	0.9926	2.06478	-2		0.51667	1.05304	2.60688	-2		0.51667	1.5276	0.04658	98		0.51667	1.61324	2.67747	0
0.51944	0.89387	0.68373	-2		0.51944	0.9492	9.1815	-2		0.51944	0.97807	1.14449	-2		0.51944	1.07354	2.62159	-2		0.51944	1.528	0.052	98		0.51944	1.80273	0.98663	0
0.52222	0.89358	0.79204	-2		0.52222	0.93013	2.50465	-2		0.52222	0.97148	11.8277	-2		0.52222	1.12267	4.06633	-2		0.52222	1.55609	0.09529	98		0.52222	1.67975	2.12173	0
0.525	0.87541	0.73539	-2		0.525	0.94385	9.7027	-2		0.525	0.99609	1.88833	-2		0.525	1.0756	11.4715	-2		0.525	1.40254	0.04658	98		0.525	1.83714	0.11978	0
0.52778	0.88241	6.42111	-2		0.52778	1.04542	6.72069	-2		0.52778	0.96178	7.19484	-2		0.52778	1.1045	0.59799	-2		0.52778	1.42599	0.104	98		0.52778	1.7212	2.11148	0
0.53056	0.85197	5.06513	-2		0.53056	0.94256	3.18952	-2		0.53056	0.90652	5.85781	-2		0.53056	1.10875	4.81128	-2		0.53056	1.60456	0.052	98		0.53056	1.726	1.06973	0
0.53333	0.90031	0.47152	-2		0.53333	0.97247	9.39035	-2		0.53333	1.0616	4.17953	-2		0.53333	1.15658	7.72756	-2		0.53333	1.52972	0	98		0.53333	1.84602	1.72138	0
0.53611	0.91744	0.60543	-2		0.53611	0.95861	4.69373	-2		0.53611	1.01267	6.48194	-2		0.53611	1.0543	4.45754	-2		0.53611	1.55426	0.104	98		0.53611	1.81897	0.25658	0
0.53889	0.93758	3.16304	-2		0.53889	0.93522	11.417	-2		0.53889	1.0599	10.4034	-2		0.53889	1.03219	0.73432	-2		0.53889	1.43671	0.052	98		0.53889	1.87977	1.24126	0
0.54167	0.95496	8.37442	-2		0.54167	0.98359	12.5413	-2		0.54167	1.01716	7.7507	-2		0.54167	1.16697	6.60424	-2		0.54167	1.39423	0.05814	-2		0.54167	1.84143	0.6913	0
0.54444	1.05399	1.51426	-2		0.54444	0.97415	0.2144	-2		0.54444	1.10039	4.00854	-2		0.54444	1.23073	6.6616	-2		0.54444	1.47571	0.05519	-2		0.54444	1.98999	1.30312	0
0.54722	1.25815	3.02853	-2		0.54722	1.03166	2.84652	-2		0.54722	1.06243	12.8737	-2		0.54722	1.0028	11.8338	-2		0.54722	1.50034	0.05451	-2		0.54722	1.85056	1.88352	0
0.55	1.2109	2.44246	-2		0.55	0.9872	4.90224	-2		0.55	1.05883	0.44883	-2		0.55	1.08927	13.0735	-2		0.55	1.60956	0.13975	-2		0.55	1.75173	0.61488	0
0.55278	1.06708	1.13556	-2		0.55278	1.0197	1.28641	-2		0.55278	1.12892	6.46443	-2		0.55278	1.05512	10.0688	-2		0.55278	1.52697	0.15431	-2		0.55278	1.87145	0.54548	0
0.55556	1.17196	0.56006	-2		0.55556	0.97459	10.7348	-2		0.55556	1.04147	9.93374	-2		0.55556	1.00428	14.2276	-2		0.55556	1.60771	0.026	-2		0.55556	1.64181	0.88347	0
0.55833	1.18862	0.65409	-2		0.55833	0.95925	13.7702	-2		0.55833	0.89748	12.8227	-2		0.55833	1.2487	3.04843	-2		0.55833	1.47758	0.052	-2		0.55833	1.85608	2.27076	0
0.56111	1.18535	0.4651	-2		0.56111	0.94032	10.0587	-2		0.56111	0.95245	11.645	-2		0.56111	0.96936	7.82981	-2		0.56111	1.41173	0.052	-2		0.56111	1.76287	0.38743	0
0.56389	1.04211	0.8611	-2		0.56389	1.0062	3.04651	-2		0.56389	0.97289	5.43809	-2		0.56389	1.12728	1.46175	-2		0.56389	1.47448	0.052	-2		0.56389	1.87605	1.37202	0
0.56667	1.22046	1.26521	-2		0.56667	1.02554	6.01638	-2		0.56667	0.95921	9.86323	-2		0.56667	1.04867	10.3605	-2		0.56667	1.40164	0.052	-2		0.56667	1.79927	1.54607	0
0.56944	1.21269	1.77106	-2		0.56944	0.98937	7.13839	-2		0.56944	0.89382	9.01147	-2		0.56944	1.1736	13.6508	-2		0.56944	1.53083	0.13975	-2		0.56944	1.77745	0.18669	0
0.57222	1.11937	1.25616	-2		0.57222	0.93046	9.05829	-2		0.57222	1.06418	1.31396	-2		0.57222	0.99522	5.80756	-2		0.57222	1.47097	0.14617	-2		0.57222	1.87296	0.20684	0
0.575	1.20196	0.65775	-2		0.575	1.04687	1.81463	-2		0.575	1.00425	8.58126	-2		0.575	1.01818	4.72337	-2		0.575	1.50167	0.38134	-2		0.575	1.62822	0.96495	0
0.57778	1.1067	0.8879	-2		0.57778	1.00837	0.97314	-2		0.57778	0.92224	3.3346	-2		0.57778	1.08766	13.7303	-2		0.57778	1.51006	0.82677	-2		0.57778	1.8094	1.00593	0
0.58056	1.03202	0.56858	-2		0.58056	1.00452	1.1115	-2		0.58056	1.03439	6.12634	-2		0.58056	1.2114	10.2336	-2		0.58056	1.41526	0.49053	-2		0.58056	1.79903	1.6297	0
0.58333	1.30653	1.57381	-2		0.58333	0.99178	0.59869	-2		0.58333	0.87018	4.91497	-2		0.58333	1.0678	2.08	-2		0.58333	1.49452	0.47403	-2		0.58333	1.81592	0.8879	0
0.58611	0.89519	3.31534	-2		0.58611	1.04521	0.70728	-2		0.58611	1.05677	7.78686	-2		0.58611	1.06861	7.4888	-2		0.58611	1.3013	1.8453	-2		0.58611	1.91315	2.496	0
0.58889	1.06318	3.61598	-2		0.58889	0.95249	3.72387	-2		0.58889	0.93328	1.80885	-2		0.58889	0.96713	9.23458	-2		0.58889	1.37506	0.20802	-2		0.58889	1.66967	0.63261	0
0.59167	1.27135	0.23255	-2		0.59167	1.01377	7.74631	-2		0.59167	0.9542	1.27481	-2		0.59167	1.0004	2.79064	-2		0.59167	1.35529	0.16347	-2		0.59167	1.76416	0.79204	0
0.59444	1.15035	1.39531	-2		0.59444	0.93821	3.38102	-2		0.59444	0.97671	8.90682	-2		0.59444	1.10067	11.3566	-2		0.59444	1.60306	0.04473	-2		0.59444	1.59007	2.56861	0
0.59722	1.26075	10.6228	-2		0.59722	0.85625	6.32455	-2		0.59722	1.04204	1.36694	-2		0.59722	1.15927	10.9263	-2		0.59722	1.78126	0.12503	-2		0.59722	1.73829	0.93137	0
0.6	1.18371	1.74336	-2		0.6	0.97728	4.56078	-2		0.6	0.64213	1.248	-2		0.6	1.16206	11.6171	-2		0.6	1.78078	0.05375	-2		0.6	1.70897	2.59171	0
0.60278	1.19619	5.0027	-2		0.60278	0.85991	2.28623	-2		0.60278	1.00486	8.11449	-2		0.60278	1.10865	10.0403	-2		0.60278	1.78305	0.03363	-2		0.60278	1.81133	0.27949	0
0.60556	1.14281	2.37156	-2		0.60556	0.87036	2.76921	-2		0.60556	1.01977	1.53642	-2		0.60556	1.0325	10.7708	-2		0.60556	1.90722	0.07354	-2		0.60556	1.79831	1.45971	0
0.60833	1.13997	3.40811	-2		0.60833	0.91323	8.62106	-2		0.60833	0.9763	2.88237	-2		0.60833	1.02592	4.20654	-2		0.60833	1.7841	0.16469	-2		0.60833	1.81448	2.65149	0
0.61111	1.04707	4.57508	-2		0.61111	0.92412	4.27905	-2		0.61111	1.03485	3.91367	-2		0.61111	1.10925	8.54103	-2		0.61111	1.75993	0.04166	-2		0.61111	1.73915	0.37498	0
0.61389	1.2973	3.36553	-2		0.61389	0.96314	3.26401	-2		0.61389	0.94788	3.06491	-2		0.61389	1.10697	10.583	-2		0.61389	1.86129	0.026	-2		0.61389	1.92003	2.44787	0
0.61667	1.06183	1.56346	-2		0.61667	1.00803	3.42288	-2		0.61667	0.73353	12.5385	-2		0.61667	1.19268	10.9639	-2		0.61667	1.83183	0.11267	-2		0.61667	1.81169	1.94065	0
0.61944	1.0604	1.56	-2		0.61944	1.01912	1.98934	-2		0.61944	0.99992	0.65744	-2		0.61944	0.97781	9.43816	-2		0.61944	1.87224	0.05053	-2		0.61944	1.67831	0.4992	0
0.62222	1.17151	5.7285	-2		0.62222	0.89518	6.21965	-2		0.62222	1.01169	3.29616	-2		0.62222	1.11249	11.1423	-2		0.62222	1.82792	0.03677	-2		0.62222	1.80952	1.06516	0
0.625	1.19249	2.8915	-2		0.625	0.9805	6.38356	-2		0.625	0.90753	4.727	-2		0.625	1.05081	14.2468	-2		0.625	2.08078	0.09334	-2		0.625	1.71282	0.6913	0
0.62778	1.21772	1.17305	-2		0.62778	0.92125	1.26948	-2		0.62778	1.08186	7.84722	-2		0.62778	1.13565	11.0412	-2		0.62778	1.91899	0.04903	-2		0.62778	1.6642	0.624	0
0.63056	1.14999	1.13556	-2		0.63056	1.00276	11.1455	-2		0.63056	0.96629	2.34519	-2		0.63056	1.14553	11.0318	-2		0.63056	1.94134	0.03677	-2		0.63056	1.57495	0.38759	0
0.63333	1.1174	4.19237	-2		0.63333	1.00057	12.4016	-2		0.63333	1.14825	5.42846	-2		0.63333	1.05677	8.0506	-2		0.63333	1.92246	0.03677	-2		0.63333	1.79091	0.63273	0
0.63611	1.32486	0.38291	-2		0.63611	0.95469	8.10133	-2		0.63611	0.98726	9.99976	-2		0.63611	0.95843	6.14051	-2		0.63611	1.76584	0.09529	-2		0.63611	1.61676	2.53523	0
0.63889	1.30342	0.55898	-2		0.63889	1.03021	1.77173	-2		0.63889	1.0445	1.29877	-2		0.63889	0.9854	12.4822	-2		0.63889	1.76068	0.20033	-2		0.63889	1.7015	0.18504	0
0.64167	1.15403	0.31007	-2		0.64167	0.90074	4.1793	-2		0.64167	1.01417	0.4495	-2		0.64167	1.05598	7.31953	-2		0.64167	1.54514	0.27682	-2		0.64167	1.70202	0.18504	0
0.64444	1.19406	0.44395	-2		0.64444	0.88835	7.31761	-2		0.64444	0.9966	10.4625	-2		0.64444	1.05395	4.56124	-2		0.64444	1.63708	0.13	-2		0.64444	1.79177	0.40881	0
0.64722	1.24204	0.83847	-2		0.64722	0.95162	10.1242	-2		0.64722	0.55425	10.5713	-2		0.64722	1.06239	5.15517	-2		0.64722	1.62038	1.01669	-2		0.64722	1.70057	0.20741	0
0.65	1.09521	0.60642	-2		0.65	0.99542	4.1451	-2		0.65	0.93457	1.69468	-2		0.65	1.07341	0.33691	-2		0.65	1.54081	3.09728	-2		0.65	1.7326	0.49892	0
0.65278	1.19621	1.04	-2		0.65278	0.95992	5.19769	-2		0.65278	0.92878	1.01299	-2		0.65278	1.13754	10.3539	-2		0.65278	1.56102	0.89338	-2		0.65278	1.76866	0.47675	0
0.65556	1.05185	1.04	-2		0.65556	0.99604	5.47909	-2		0.65556	1.07684	12.6227	-2		0.65556	1.12318	6.86715	-2		0.65556	1.35563	0.77308	-2		0.65556	1.83278	1.21698	0
0.65833	1.15484	4.06133	-2		0.65833	0.87699	12.2153	-2		0.65833	0.9862	7.62056	-2		0.65833	1.02607	7.18127	-2		0.65833	1.37516	0.44395	-2		0.65833	1.86413	1.19782	0
0.66111	1.01747	2.69799	-2		0.66111	0.91521	3.6931	-2		0.66111	0.99673	11.4429	-2		0.66111	1.01996	7.93068	-2		0.66111	1.40782	1.9263	-2		0.66111	1.70818	0.65775	0
0.66389	0.96849	3.62809	-2		0.66389	1.0183	9.89434	-2		0.66389	1.06043	1.20304	-2		0.66389	1.05573	12.0703	-2		0.66389	1.33335	0.75802	-2		0.66389	1.82122	0.24282	0
0.66667	1.12424	3.9138	-2		0.66667	0.97357	3.77501	-2		0.66667	1.11577	10.2546	-2		0.66667	0.99969	6.22536	-2		0.66667	1.38662	0.10606	-2		0.66667	2.05684	1.24562	0
0.66944	1.08697	2.38798	-2		0.66944	1.0394	8.32361	-2		0.66944	0.95805	8.69494	-2		0.66944	1.12133	6.67454	-2		0.66944	1.37872	0.02803	-2		0.66944	1.69673	0.61043	0
0.67222	1.35186	0.51536	-2		0.67222	0.87806	12.0339	-2		0.67222	0.86675	6.47405	-2		0.67222	1.05369	8.45033	-2		0.67222	1.61267	0.02166	-2		0.67222	1.74966	1.46682	0
0.675	1.10731	2.00378	-2		0.675	0.953	7.44163	-2		0.675	0.9693	1.50573	-2		0.675	1.15934	11.0756	-2		0.675	1.59047	0.08222	-2		0.675	1.94378	2.62319	0
0.67778	1.04607	1.99777	-2		0.67778	0.97326	7.21527	-2		0.67778	0.93944	7.94649	-2		0.67778	1.14963	11.2005	-2		0.67778	1.67809	0.11699	-2		0.67778	1.88524	1.456	0
0.68056	1.21023	0.37498	-2		0.68056	1.02268	9.97655	-2		0.68056	0.90253	9.15791	-2		0.68056	1.13455	11.722	-2		0.68056	1.84498	0.16242	-2		0.68056	1.65056	1.75129	0
0.68333	1.23495	2.75355	-2		0.68333	0.96719	9.73942	-2		0.68333	1.04062	9.4294	-2		0.68333	1.12609	6.87355	-2		0.68333	1.73863	0.14001	-2		0.68333	1.72418	0.48911	0
0.68611	1.17802	0.58831	-2		0.68611	0.97323	12.1684	-2		0.68611	0.97868	0.3649	-2		0.68611	0.90734	12.0353	-2		0.68611	1.65024	0.18749	-2		0.68611	1.87382	2.09526	0
0.68889	0.90604	0.37337	-2		0.68889	1.00833	10.9804	-2		0.68889	1.04329	1.04235	-2		0.68889	1.11033	15.619	-2		0.68889	1.69891	0.05883	-2		0.68889	1.78252	1.98692	0
0.69167	0.98307	0.40576	-2		0.69167	0.95299	8.91766	-2		0.69167	0.99225	4.1444	-2		0.69167	1.09825	12.5975	-2		0.69167	1.62805	1.0472	-2		0.69167	1.79321	3.40034	0
0.69444	0.85066	5.2	-2		0.69444	0.88167	13.0521	-2		0.69444	0.93876	6.45438	-2		0.69444	0.99999	12.8649	-2		0.69444	1.55261	0.39192	-2		0.69444	1.66649	4.29131	0
0.69722	0.91039	1.12279	-2		0.69722	1.0537	13.3858	-2		0.69722	1.0617	3.07744	-2		0.69722	1.00935	13.7714	-2		0.69722	1.62998	0.92793	-2		0.69722	1.81956	3.99934	0
0.7	0.91718	4.56654	-2		0.7	0.98148	11.6272	-2		0.7	1.12641	4.15613	-2		0.7	1.10538	8.96231	-2		0.7	1.52529	2.41336	-2		0.7	1.68846	4.4395	0
0.70278	0.83907	4.175	-2		0.70278	0.98749	4.23927	-2		0.70278	1.03123	1.51669	-2		0.70278	1.01476	5.89812	-2		0.70278	1.43922	0.3907	-2		0.70278	1.61512	1.61303	0
0.70556	0.94724	0.23255	-2		0.70556	0.96691	7.0264	-2		0.70556	1.10726	11.5307	-2		0.70556	1.00897	11.1881	-2		0.70556	1.58538	0.13744	-2		0.70556	1.94008	0.4651	0
0.70833	0.88345	6.4923	-2		0.70833	0.9647	NaN	-2		0.70833	0.95446	8.48812	-2		0.70833	1.10687	1.50511	-2		0.70833	1.96029	0.10468	-2		0.70833	1.64877	2.2809	0
0.71111	1.0186	6.01134	-2		0.71111	NaN	NaN	-2		0.71111	1.01188	4.25066	-2		0.71111	1.05535	12.0541	-2		0.71111	2.21271	0.06487	-2		0.71111	1.73864	2.76455	0
0.71389	0.90071	1.05662	-2		0.71389	0.96463	10.0772	-2		0.71389	1.00454	6.75483	-2		0.71389	1.07489	4.04279	-2		0.71389	2.28877	0.10815	-2		0.71389	1.6801	0.59339	0
0.71667	0.96472	1.56768	-2		0.71667	0.92522	10.7502	-2		0.71667	1.09881	2.77507	-2		0.71667	0.98448	8.95382	-2		0.71667	2.21624	1.00774	-2		0.71667	1.76002	0.25047	0
0.71944	1.03976	2.33711	-2		0.71944	0.85409	8.29838	-2		0.71944	1.04543	8.42614	-2		0.71944	1.09279	3.85728	-2		0.71944	2.01022	0.76587	-2		0.71944	1.63928	0.29416	0
0.72222	1.09058	2.9434	-2		0.72222	0.94562	2.88963	-2		0.72222	1.06549	4.58795	-2		0.72222	1.06384	7.78404	-2		0.72222	1.82174	3.07108	-2		0.72222	1.78668	0.23255	0
0.725	1.03941	0.74995	-2		0.725	0.98139	9.69836	-2		0.725	1.01857	9.33525	-2		0.725	0.92798	11.0572	-2		0.725	1.73769	0.07145	-2		0.725	1.69772	0.55898	0
0.72778	1.16949	5.20416	-2		0.72778	0.87021	11.9518	-2		0.72778	1.04093	4.28319	-2		0.72778	1.07083	12.8003	-2		0.72778	1.92667	0.30741	-2		0.72778	1.70618	0.24513	0
0.73056	0.98292	3.9602	-2		0.73056	0.93594	5.35193	-2		0.73056	0.94448	1.55761	-2		0.73056	1.06382	14.1466	-2		0.73056	2.09058	0.0568	-2		0.73056	1.79106	0.83847	0
0.73333	0.8794	1.88511	-2		0.73333	0.94046	7.87994	-2		0.73333	0.9871	8.572	-2		0.73333	1.09939	5.66092	-2		0.73333	2.06429	0.08333	-2		0.73333	1.76394	0.37143	0
0.73611	0.8768	8.53744	-2		0.73611	0.94235	12.5616	-2		0.73611	1.02735	3.76678	-2		0.73611	1.06189	4.10189	-2		0.73611	2.08183	0.09932	-2		0.73611	1.84219	0.74995	0
0.73889	0.81727	0.98663	-2		0.73889	1.04872	7.26646	-2		0.73889	1.02727	6.11061	-2		0.73889	1.09153	7.14747	-2		0.73889	2.17135	1.21007	-2		0.73889	1.96441	0.74995	0
0.74167	0.78758	3.19028	-2		0.74167	0.90958	7.40772	-2		0.74167	1.06913	1.03988	-2		0.74167	1.10181	11.7553	-2		0.74167	1.96922	0.94212	-2		0.74167	1.76329	0.40677	0
0.74444	0.82563	7.28	-2		0.74444	0.97839	9.93459	-2		0.74444	1.06519	12.4815	-2		0.74444	1.03876	12.3034	-2		0.74444	1.852	1.16872	-2		0.74444	1.89754	0.83344	0
0.74722	0.94235	1.21284	-2		0.74722	1.04547	2.74765	-2		0.74722	1.14399	6.03021	-2		0.74722	0.98926	15.057	-2		0.74722	1.85174	0.0904	-2		0.74722	1.66952	0.26807	0
0.75	0.82741	3.26567	-2		0.75	1.14167	3.79636	-2		0.75	0.97615	1.31474	-2		0.75	1.14642	14.1019	-2		0.75	2.09562	0	-2		0.75	1.74387	1.93901	0
0.75278	0.90406	3.55735	-2		0.75278	0.96467	3.90035	-2		0.75278	0.67588	10.807	-2		0.75278	1.05149	14.541	-2		0.75278	2.03901	0.04651	-2		0.75278	1.77121	2.74765	0
0.75556	0.87463	1.90919	-2		0.75556	1.01845	1.73091	-2		0.75556	1.03826	2.71344	-2		0.75556	1.0698	6.78401	-2		0.75556	2.17146	0.09873	-2		0.75556	1.77633	1.74198	0
0.75833	0.88024	0.65775	-2		0.75833	1.0391	5.71737	-2		0.75833	1.02551	2.83366	-2		0.75833	1.10374	7.74393	-2		0.75833	2.30958	0.10106	-2		0.75833	1.65151	2.21216	0
0.76111	0.87947	0.23255	-2		0.76111	0.9801	0.58112	-2		0.76111	1.01127	4.95927	-2		0.76111	0.98348	3.39452	-2		0.76111	2.14871	0.13464	-2		0.76111	1.64782	4.86172	0
0.76389	0.85473	1.37142	-2		0.76389	0.95951	1.48905	-2		0.76389	1.01608	1.55174	-2		0.76389	1.0126	9.17024	-2		0.76389	1.99039	0.08222	-2		0.76389	1.55377	1.22127	0
0.76667	0.86711	2.59352	-2		0.76667	0.90122	0.24513	-2		0.76667	1.0916	2.06205	-2		0.76667	1.05155	6.42997	-2		0.76667	2.06902	0.07354	-2		0.76667	1.75077	0.13953	0
0.76944	0.83898	0.81227	-2		0.76944	0.93944	0.98052	-2		0.76944	0.93489	6.41457	-2		0.76944	1.02841	8.89675	-2		0.76944	2.1095	0.104	-2		0.76944	1.7427	0.29998	0
0.77222	0.8469	0.52	-2		0.77222	1.07142	2.19388	-2		0.77222	1.07007	1.17213	-2		0.77222	1.04894	6.67112	-2		0.77222	1.87432	1.144	-2		0.77222	1.76798	1.12493	0
0.775	0.9676	0.74995	-2		0.775	0.91031	0.93744	-2		0.775	0.97718	1.67352	-2		0.775	1.06451	12.116	-2		0.775	1.77769	0.20319	-2		0.775	1.81735	0.04651	0
0.77778	0.95077	0.32888	-2		0.77778	1.01703	5.15849	-2		0.77778	1.1244	11.8816	-2		0.77778	0.98516	13.6089	-2		0.77778	1.85945	0.02584	-2		0.77778	1.68696	0.39465	0
0.78056	0.87595	1.04	-2		0.78056	0.93647	6.89897	-2		0.78056	1.05367	11.1969	-2		0.78056	1.04355	11.0614	-2		0.78056	1.90569	0.69842	-2		0.78056	1.79286	0.14708	0
0.78333	0.85925	0.27949	-2		0.78333	1.01643	5.8393	-2		0.78333	1.09791	8.76694	-2		0.78333	1.04593	10.4028	-2		0.78333	1.8132	1.80394	-2		0.78333	1.82673	0.31007	0
0.78611	0.86218	1.21085	-2		0.78611	1.00916	5.33912	-2		0.78611	1.08669	8.21674	-2		0.78611	1.09714	13.3176	-2		0.78611	1.48966	0.13088	-2		0.78611	1.93366	1.50715	0
0.78889	1.07013	0.4288	-2		0.78889	0.96827	8.29975	-2		0.78889	0.94361	2.25841	-2		0.78889	1.09903	3.13848	-2		0.78889	1.70674	0.06578	-2		0.78889	1.6763	0.52953	0
0.79167	1.13478	0.416	-2		0.79167	1.04646	5.31317	-2		0.79167	1.06171	5.31197	-2		0.79167	1.15686	0.28189	-2		0.79167	1.66427	0.06578	-2		0.79167	1.61986	0.85761	0
0.79444	1.12205	0.27949	-2		0.79444	0.98875	3.20024	-2		0.79444	1.0025	1.76856	-2		0.79444	1.01258	9.77821	-2		0.79444	1.87028	0.19733	-2		0.79444	1.8016	2.89748	0
0.79722	0.8672	0.59035	-2		0.79722	0.99577	4.13682	-2		0.79722	0.99863	2.80821	-2		0.79722	1.03589	8.40431	-2		0.79722	1.77144	0.11628	-2		0.79722	1.79276	0.4651	0
0.8	1.16904	0.4288	-2		0.8	0.98865	4.75629	-2		0.8	0.91583	4.38325	-2		0.8	1.09107	11.3305	-2		0.8	1.84264	0.12523	-2		0.8	1.68492	0.93788	0
0.80278	1.03871	0.66592	-2		0.80278	1.01573	5.97145	-2		0.80278	0.98087	2.04079	-2		0.80278	1.13061	11.1054	-2		0.80278	1.88401	0.14039	-2		0.80278	1.63966	1.06734	0
0.80556	0.85775	0.79809	-2		0.80556	0.98321	7.40342	-2		0.80556	1.11546	3.41086	-2		0.80556	1.08228	6.94439	-2		0.80556	1.72289	0.04903	-2		0.80556	2.01439	0.624	0
0.80833	0.94814	0.90996	-2		0.80833	0.98818	8.5311	-2		0.80833	0.96488	2.26873	-2		0.80833	1.12797	3.20914	-2		0.80833	1.82271	0.04651	-2		0.80833	1.86521	1.3068	0
0.81111	0.80272	0.75713	-2		0.81111	1.10657	3.2461	-2		0.81111	1.00541	7.1248	-2		0.81111	1.11059	1.19649	-2		0.81111	1.83142	0	-2		0.81111	1.70706	2.02579	0
0.81389	0.77164	3.20381	-2		0.81389	0.92203	4.42	-2		0.81389	1.03894	4.00295	-2		0.81389	1.10469	12.0738	-2		0.81389	1.91855	0.04651	-2		0.81389	1.76227	0.48514	0
0.81667	0.90421	3.49446	-2		0.81667	0.95613	10.2218	-2		0.81667	0.94212	3.82403	-2		0.81667	1.16349	14.0667	-2		0.81667	1.98646	0.0416	-2		0.81667	1.76988	0.18669	0
0.81944	0.883	4.1281	-2		0.81944	0.92125	12.9299	-2		0.81944	0.96861	2.07691	-2		0.81944	1.00517	14.6095	-2		0.81944	2.06151	1.31304	-2		0.81944	1.81199	1.78019	0
0.82222	0.89508	3.36285	-2		0.82222	1.03258	11.44	-2		0.82222	1.00943	6.41103	-2		0.82222	1.20049	13.0017	-2		0.82222	1.66136	0.27949	-2		0.82222	2.00087	0.73872	0
0.825	0.83108	2.2809	-2		0.825	1.04906	13.3136	-2		0.825	0.97395	0.5575	-2		0.825	0.82715	12.2669	-2		0.825	1.85028	0.03535	-2		0.825	1.81905	2.32723	0
0.82778	0.95176	0.27949	-2		0.82778	1.00858	11.5488	-2		0.82778	1.15761	7.3862	-2		0.82778	0.97782	10.0081	-2		0.82778	1.80729	0.0832	-2		0.82778	1.94485	3.61731	0
0.83056	0.8143	2.26371	-2		0.83056	0.98774	3.68394	-2		0.83056	0.99335	6.08207	-2		0.83056	1.18904	2.55905	-2		0.83056	1.96233	0.06578	-2		0.83056	1.87722	0.27949	0
0.83333	0.93658	2.14149	-2		0.83333	1.06487	9.05338	-2		0.83333	0.99583	4.79727	-2		0.83333	1.04855	1.94288	-2		0.83333	1.81177	0.23716	-2		0.83333	1.83934	0.65133	0
0.83611	1.02353	1.74198	-2		0.83611	1.03381	9.5187	-2		0.83611	0.81391	4.78305	-2		0.83611	1.00753	0.65775	-2		0.83611	1.88418	0.06578	-2		0.83611	1.95756	3.33089	0
0.83889	0.99226	3.55431	-2		0.83889	1.09861	8.84917	-2		0.83889	1.03036	10.0055	-2		0.83889	1.11408	1.0606	-2		0.83889	1.85339	0.104	-2		0.83889	1.62202	1.77072	0
0.84167	1.09502	1.41455	-2		0.84167	0.97375	10.1201	-2		0.84167	1.06149	1.04	-2		0.84167	1.16277	6.95246	-2		0.84167	1.87202	0.075	-2		0.84167	1.8419	2.45625	0
0.84444	0.90925	7.89647	-2		0.84444	0.98992	11.1419	-2		0.84444	1.01245	3.27579	-2		0.84444	1.13585	12.1484	-2		0.84444	1.95333	0.0832	-2		0.84444	1.84376	0.88247	0
0.84722	0.89205	5.405	-2		0.84722	0.97755	8.0573	-2		0.84722	1.02829	8.42087	-2		0.84722	1.12029	12.8262	-2		0.84722	2.02264	0.04651	-2		0.84722	1.90156	1.4419	0
0.85	0.87117	2.50465	-2		0.85	1.05579	3.12865	-2		0.85	1.09021	5.71566	-2		0.85	1.06064	7.63121	-2		0.85	1.90375	0.04651	-2		0.85	1.7098	2.0042	0
0.85278	1.17574	2.47205	-2		0.85278	1.01253	8.0517	-2		0.85278	0.91119	3.43004	-2		0.85278	1.27065	9.15042	-2		0.85278	1.97417	0	-2		0.85278	1.77015	2.14013	0
0.85556	1.12908	3.69635	-2		0.85556	0.84082	11.0986	-2		0.85556	0.95155	3.29902	-2		0.85556	1.11373	6.35297	-2		0.85556	1.84238	0	-2		0.85556	1.76076	0.25047	0
0.85833	1.0382	3.68267	-2		0.85833	0.93465	12.2134	-2		0.85833	0.94506	9.73362	-2		0.85833	1.19281	6.82174	-2		0.85833	1.83379	0	-2		0.85833	1.70997	1.54607	0
0.86111	1.04327	3.61748	-2		0.86111	1.04617	3.46736	-2		0.86111	1.07234	9.93776	-2		0.86111	1.19565	7.42578	-2		0.86111	1.81015	0.14039	98		0.86111	1.97616	0.95883	0
0.86389	0.8563	0.42316	-2		0.86389	0.98725	4.61835	-2		0.86389	0.95252	10.1258	-2		0.86389	1.22152	1.25717	-2		0.86389	1.92497	0.07752	98		0.86389	1.73382	1.93451	0
0.86667	0.86379	0.73539	-2		0.86667	1.05315	11.4382	-2		0.86667	1.01986	11.2767	-2		0.86667	1.15922	7.1552	-2		0.86667	1.78888	0.06392	98		0.86667	1.7314	3.34906	0
0.86944	0.79563	2.8971	-2		0.86944	0.97972	14.1815	-2		0.86944	0.98398	7.71845	-2		0.86944	1.1911	13.9317	-2		0.86944	1.73591	0.12499	98		0.86944	1.75261	4.04291	0
0.87222	0.85594	1.38753	-2		0.87222	0.96837	1.87489	-2		0.87222	1.00873	1.18235	-2		0.87222	1.26067	13.8324	-2		0.87222	1.71362	0	98		0.87222	1.82044	3.24906	0
0.875	0.88594	2.65149	-2		0.875	1.03	0.29781	-2		0.875	1.04314	6.13233	-2		0.875	1.25388	5.34958	-2		0.875	1.82755	0	98		0.875	1.71172	1.46571	0
0.87778	0.75907	1.57381	-2		0.87778	0.97547	4.5914	-2		0.87778	0.92005	10.579	-2		0.87778	1.14969	8.35051	-2		0.87778	1.72298	0.12499	98		0.87778	1.70956	3.9079	0
0.88056	0.90195	3.40034	-2		0.88056	0.87838	5.00573	-2		0.88056	1.04127	11.0019	-2		0.88056	1.28791	2.23327	-2		0.88056	1.68702	0.14039	98		0.88056	1.85378	0.60642	0
0.88333	1.10715	0.75713	-2		0.88333	0.92022	4.9814	-2		0.88333	1.0014	8.06659	-2		0.88333	1.08565	2.1454	-2		0.88333	1.72345	0.07752	98		0.88333	1.82152	0.76581	0
0.88611	0.98254	0.73539	-2		0.88611	1.00609	4.66251	-2		0.88611	1.03864	6.81391	-2		0.88611	1.15124	1.0104	-2		0.88611	1.7108	0.04651	98		0.88611	1.84609	2.73125	0
0.88889	1.01823	0.66592	-2		0.88889	0.94814	2.95969	-2		0.88889	0.98132	11.6546	-2		0.88889	1.11453	3.89872	-2		0.88889	1.58019	0	98		0.88889	1.83124	0.46039	0
0.89167	0.93478	0.69765	-2		0.89167	0.91888	1.21284	-2		0.89167	0.95465	9.08117	-2		0.89167	1.08758	3.02318	-2		0.89167	1.70488	0	98		0.89167	1.93506	0.624	0
0.89444	0.87028	0.104	-2		0.89444	0.94188	8.25227	-2		0.89444	0.95542	0.59403	-2		0.89444	1.31869	7.71048	-2		0.89444	1.57345	0.09302	98		0.89444	1.8067	0.47152	0
0.89722	0.97899	0.88858	-2		0.89722	1.04166	0.29416	-2		0.89722	0.91508	3.00559	-2		0.89722	1.13494	4.31237	-2		0.89722	1.79568	0.04651	98		0.89722	2.04355	0.416	0
0.9	0.89447	4.73628	-2		0.9	0.95819	8.33746	-2		0.9	0.98517	0.813	-2		0.9	1.09684	10.9271	-2		0.9	1.71423	0.04651	98		0.9	1.75049	1.456	0
0.90278	0.92467	3.67728	-2		0.90278	0.94764	4.95993	-2		0.90278	0.94499	5.9234	-2		0.90278	1.04743	4.88206	-2		0.90278	1.66779	0.052	98		0.90278	1.67	0.77557	0
0.90556	0.85786	0.09805	-2		0.90556	0.87988	6.48401	-2		0.90556	0.90103	4.87264	-2		0.90556	1.27545	12.3974	-2		0.90556	1.71279	0.11628	98		0.90556	1.80267	1.33185	0
0.90833	0.99099	0.624	-2		0.90833	1.02377	0.34883	-2		0.90833	0.99195	2.62586	-2		0.90833	1.07924	10.7125	-2		0.90833	1.61318	0.14708	98		0.90833	1.72906	2.72145	0
0.91111	1.14563	5.62776	-2		0.91111	0.96987	3.84738	-2		0.91111	0.95376	8.73244	-2		0.91111	1.07383	13.3065	-2		0.91111	1.68147	0.04651	98		0.91111	1.83774	0.7514	0
0.91389	1.16235	10.3802	-2		0.91389	0.95114	0.22197	-2		0.91389	0.87659	5.31635	-2		0.91389	1.06532	13.6751	-2		0.91389	1.77841	0.04651	98		0.91389	1.76264	2.69157	0
0.91667	0.99079	3.6799	-2		0.91667	0.93525	3.12327	-2		0.91667	0.95623	5.89466	-2		0.91667	1.03058	10.098	-2		0.91667	1.64903	0	98		0.91667	1.8138	2.99441	0
0.91944	0.96087	3.48827	-2		0.91944	0.97427	2.01902	-2		0.91944	0.99189	2.14867	-2		0.91944	1.02179	9.89953	-2		0.91944	1.59495	0	98		0.91944	1.58939	2.59834	0
0.92222	0.82928	3.05559	-2		0.92222	0.91318	3.01022	-2		0.92222	0.97069	1.2925	-2		0.92222	0.99944	13.094	-2		0.92222	1.50858	0	98		0.92222	1.79918	0.312	0
0.925	0.94052	1.90035	-2		0.925	0.90367	3.57924	-2		0.925	1.06206	4.82311	-2		0.925	1.09122	12.9783	-2		0.925	1.54143	0.04651	98		0.925	1.89361	2.53257	0
0.92778	0.77283	2.00018	-2		0.92778	0.94858	3.78883	-2		0.92778	1.07481	1.78928	-2		0.92778	1.06579	5.4884	-2		0.92778	1.58178	0.08385	98		0.92778	1.99579	1.12493	0
0.93056	0.97851	0.76345	-2		0.93056	0.96923	4.90567	-2		0.93056	1.01717	0.28718	-2		0.93056	1.13643	8.45789	-2		0.93056	1.52626	0.052	98		0.93056	1.88077	0.14708	0
0.93333	0.79026	1.49991	-2		0.93333	0.92163	3.55735	-2		0.93333	1.13183	9.51017	-2		0.93333	1.12191	8.1298	-2		0.93333	1.54135	0.0832	98		0.93333	1.92996	2.29036	0
0.93611	1.02537	1.04	-2		0.93611	1.02566	3.2594	-2		0.93611	1.00281	7.42749	-2		0.93611	1.18629	9.4477	-2		0.93611	1.52214	0.06578	98		0.93611	1.87532	0.56858	0
0.93889	0.88275	3.0321	-2		0.93889	0.90355	4.84441	-2		0.93889	0.99047	6.7237	-2		0.93889	1.16343	11.7544	-2		0.93889	1.49354	0.12499	98		0.93889	1.79946	0.29021	0
0.94167	0.8492	1.16276	-2		0.94167	0.85083	6.14694	-2		0.94167	1.04147	6.67788	-2		0.94167	1.09824	11.616	-2		0.94167	1.48455	0.06933	98		0.94167	1.6791	3.57652	0
0.94444	0.85955	4.38776	-2		0.94444	0.94434	1.54345	-2		0.94444	0.96016	2.21292	-2		0.94444	1.09638	8.9917	-2		0.94444	1.46	0.04651	98		0.94444	1.68942	1.23546	0
0.94722	1.06759	3.4383	-2		0.94722	0.92905	2.60052	-2		0.94722	1.02424	14.4656	-2		0.94722	1.0562	1.664	-2		0.94722	1.41825	0	98		0.94722	1.83469	0.11978	0
0.95	0.97251	3.67548	-2		0.95	0.97157	1.84256	-2		0.95	1.01616	4.44209	-2		0.95	1.08382	2.97265	-2		0.95	1.41983	0.09302	98		0.95	1.81377	0.22197	0
0.95278	0.99669	0.312	-2		0.95278	0.84236	5.35193	-2		0.95278	1.0511	8.559	-2		0.95278	1.21287	9.6344	-2		0.95278	1.39328	0.11858	98		0.95278	1.81636	0.18669	0
0.95556	0.89338	0.6942	-2		0.95556	0.99251	5.15147	-2		0.95556	1.01416	4.80793	-2		0.95556	1.22205	0.95087	-2		0.95556	1.46821	0.11858	98		0.95556	1.88767	3.44615	0
0.95833	1.07922	1.10988	-2		0.95833	0.87749	0.77517	-2		0.95833	0.96692	1.58241	-2		0.95833	1.09324	4.60658	-2		0.95833	1.48072	0	98		0.95833	1.58349	4.50093	0
0.96111	0.95009	1.21284	-2		0.96111	0.92793	2.12176	-2		0.96111	1.08482	8.84122	-2		0.96111	1.17719	6.62419	-2		0.96111	1.31569	0	98		0.96111	1.82547	0.42022	0
0.96389	1.04399	1.71521	-2		0.96389	1.06282	3.92454	-2		0.96389	1.05405	2.40373	-2		0.96389	1.20278	6.27786	-2		0.96389	1.41264	0.04651	98		0.96389	1.77088	1.24708	0
0.96667	0.99318	2.1339	-2		0.96667	0.95424	1.48905	-2		0.96667	1.03318	10.0459	-2		0.96667	1.21692	11.6477	-2		0.96667	1.40593	0.06933	98		0.96667	1.67707	0.8093	0
0.96944	0.89513	3.91488	-2		0.96944	0.93355	4.6408	-2		0.96944	0.66514	1.86142	-2		0.96944	1.09578	12.0133	-2		0.96944	1.51953	0.12499	98		0.96944	1.83394	1.80912	0
0.97222	0.84047	1.44855	-2		0.97222	1.03439	1.63191	-2		0.97222	1.10769	8.52528	-2		0.97222	1.133	14.0364	-2		0.97222	1.63018	0	98		0.97222	1.73708	1.45377	0
0.975	1.02074	2.50297	-2		0.975	0.95626	2.60462	-2		0.975	1.02635	8.4429	-2		0.975	1.11762	2.00586	-2		0.975	1.52093	0.104	98		0.975	1.78085	1.4237	0
0.97778	0.92652	0.86943	-2		0.97778	0.90653	1.0606	-2		0.97778	1.07444	6.69814	-2		0.97778	1.1647	7.69429	-2		0.97778	1.61959	0	98		0.97778	1.92169	0.68071	0
0.98056	1.20265	0.63261	-2		0.98056	0.9706	1.26948	-2		0.98056	1.06671	4.85402	-2		0.98056	1.17296	8.90913	-2		0.98056	1.49941	0	98		0.98056	1.86589	0.11906	0
0.98333	1.20829	6.62015	-2		0.98333	0.94024	3.53022	-2		0.98333	1.09289	6.23089	-2		0.98333	1.20069	7.31575	-2		0.98333	1.50076	0.052	98		0.98333	1.75707	0.84419	0
0.98611	1.15281	1.456	-2		0.98611	0.9856	1.90035	-2		0.98611	1.05391	13.3357	-2		0.98611	1.36051	5.00844	-2		0.98611	1.51128	0.07147	98		0.98611	1.84912	1.04	0
0.98889	1.11948	1.16276	-2		0.98889	1.02707	1.693	-2		0.98889	1.04951	1.0302	-2		0.98889	1.17785	9.50254	-2		0.98889	1.49674	0.10963	98		0.98889	1.8742	0.208	0
0.99167	1.11989	3.44615	-2		0.99167	0.96312	0.17677	-2		0.99167	1.02856	9.5775	-2		0.99167	1.22938	3.23276	-2		0.99167	1.48007	0	98		0.99167	1.69438	1.88352	0
0.99444	0.98451	9.99753	-2		0.99444	0.99729	0.52144	-2		0.99444	1.03619	6.1688	-2		0.99444	1.26046	8.90067	-2		0.99444	1.38948	0.11807	98		0.99444	1.83511	0.29416	0
0.99722	0.97148	5.90779	-2		0.99722	1.00525	1.99273	-2		0.99722	0.98595	7.72003	-2		0.99722	1.35523	13.8544	-2		0.99722	1.54746	0.1248	98		0.99722	1.90328	0.89464	0
1	1.00204	2.78717	-2		1	0.96619	1.03071	-2		1	0.97606	10.4428	-2		1	1.20873	11.6978	-2		1	1.50558	0	98		1	1.71578	2.24505	0
1.00278	1.01075	0.66592	-2		1.00278	0.84645	0.73702	-2		1.00278	1.01062	0.58946	-2		1.00278	1.27861	11.1548	-2		1.00278	1.60937	0.0624	98		1.00278	1.7305	0.5934	0
1.00556	0.84943	0.5303	-2		1.00556	0.93868	2.86813	-2		1.00556	1.08575	12.7141	-2		1.00556	1.24679	5.05511	-2		1.00556	1.35592	0.13953	98		1.00556	1.61736	0.49026	0
1.00833	0.84652	5.81378	-2		1.00833	0.95864	1.693	-2		1.00833	0.92859	1.41459	-2		1.00833	1.13298	2.18059	-2		1.00833	1.50816	0.04651	98		1.00833	1.7593	0.71012	0
1.01111	0.98838	4.56364	-2		1.01111	0.9811	0.44395	-2		1.01111	1.06587	1.63887	-2		1.01111	1.15197	1.144	-2		1.01111	1.52331	0.07752	98		1.01111	1.75909	0.25802	0
1.01389	0.85925	5.00066	-2		1.01389	0.91107	0.904	-2		1.01389	0.98731	0.80008	-2		1.01389	1.08064	2.79492	-2		1.01389	1.53799	0.12257	98		1.01389	1.78326	1.6351	0
1.01667	1.02014	3.67287	-2		1.01667	0.92394	0.31007	-2		1.01667	1.00689	12.1773	-2		1.01667	1.23453	3.14551	-2		1.01667	1.54487	0.16444	98		1.01667	1.85496	0.11431	0
1.01944	1.06672	1.25233	-2		1.01944	0.98752	1.99296	-2		1.01944	1.01329	2.43818	-2		1.01944	1.22349	2.05266	-2		1.01944	1.421	0.04651	-2		1.01944	1.83704	2.15797	0
1.02222	0.83392	7.07506	-2		1.02222	0.99257	1.87489	-2		1.02222	0.72169	7.31576	-2		1.02222	1.20108	1.54429	-2		1.02222	1.33116	0.09302	-2		1.02222	1.715	0	0
1.025	1.08327	NaN	-2		1.025	0.97989	1.12493	-2		1.025	1.0264	8.45061	-2		1.025	1.28027	2.91963	-2		1.025	1.50059	0.11766	-2		1.025	1.90349	2.72988	0
1.02778	1.20848	NaN	-2		1.02778	0.88262	0.80034	-2		1.02778	1.12449	3.17321	-2		1.02778	1.12419	1.55807	-2		1.02778	1.48996	0.1248	-2		1.02778	1.71375	1.36931	0
1.03056	1.03989	1.62786	-2		1.03056	0.92082	2.43711	-2		1.03056	1.04593	6.18627	-2		1.03056	1.17108	6.05353	-2		1.03056	1.58931	0.04651	-2		1.03056	1.78221	0.4981	0
1.03333	0.84062	3.64	-2		1.03333	0.89956	4.71878	-2		1.03333	1.03678	1.1115	-2		1.03333	1.16687	8.68392	-2		1.03333	1.51167	0.16769	-2		1.03333	1.64556	0.91781	0
1.03611	0.84455	6.94174	-2		1.03611	0.90388	0.59238	-2		1.03611	1.09236	11.4834	-2		1.03611	1.25175	6.47154	-2		1.03611	1.45371	0.04651	-2		1.03611	1.80892	1.1199	0
1.03889	0.80721	2.10869	-2		1.03889	0.89508	0.32888	-2		1.03889	0.98023	1.86577	-2		1.03889	1.15854	5.95621	-2		1.03889	1.45754	0.11628	-2		1.03889	1.86017	1.4237	0
1.04167	0.74244	7.27645	-2		1.04167	0.94208	0.52	-2		1.04167	1.07139	7.2682	-2		1.04167	1.20815	0.07749	-2		1.04167	1.58498	0.14146	-2		1.04167	1.77107	1.25233	0
1.04444	1.08172	NaN	-2		1.04444	0.99974	1.67695	-2		1.04444	0.95675	0.8457	-2		1.04444	1.22432	7.81779	-2		1.04444	1.57635	0.12499	-2		1.04444	1.72029	0.04651	0
1.04722	0.9079	NaN	-2		1.04722	1.06954	0.104	-2		1.04722	0.98278	0.208	-2		1.04722	1.26451	7.87628	-2		1.04722	1.63316	0.04217	-2		1.04722	1.7967	1.664	0
1.05	0.89808	1.34621	-2		1.05	0.92463	1.12866	-2		1.05	0.97093	4.92012	-2		1.05	1.22564	9.83226	-2		1.05	1.55903	0.075	-2		1.05	1.74849	2.39661	0
1.05278	0.89223	10.1925	-2		1.05278	0.9043	4.12359	-2		1.05278	1.01003	4.64069	-2		1.05278	1.20097	9.5353	-2		1.05278	1.48412	0.49441	-2		1.05278	1.73223	0.20741	0
1.05556	0.92997	0.14708	-2		1.05556	0.90277	5.405	-2		1.05556	1.03195	0.69369	-2		1.05556	1.26015	9.63268	-2		1.05556	1.42446	0.1248	-2		1.05556	1.84691	0.208	0
1.05833	0.93257	1.62453	-2		1.05833	0.94302	3.30354	-2		1.05833	1.0336	1.22515	-2		1.05833	1.15179	8.93432	-2		1.05833	1.33108	0.89343	-2		1.05833	1.907	0.64651	0
1.06111	1.14393	0.07752	-2		1.06111	0.98715	2.97589	-2		1.06111	1.00197	14.2564	-2		1.06111	1.17151	10.7931	-2		1.06111	1.36908	0.052	-2		1.06111	1.84036	0.70018	0
1.06389	1.10256	3.12	-2		1.06389	1.02313	3.12077	-2		1.06389	1.01599	11.8381	-2		1.06389	1.08977	11.517	-2		1.06389	1.46185	1.81106	-2		1.06389	1.78395	1.02005	0
1.06667	1.06987	1.92767	-2		1.06667	0.85334	1.94257	-2		1.06667	1.0336	3.41579	-2		1.06667	1.107	10.0154	-2		1.06667	1.61666	1.03071	-2		1.06667	1.76561	1.42673	0
1.06944	0.99491	3.30772	-2		1.06944	0.96632	0.8879	-2		1.06944	1.02352	2.24958	-2		1.06944	1.22663	2.84605	-2		1.06944	1.29185	1.13992	-2		1.06944	1.63192	2.97325	0
1.07222	1.13844	0.61429	-2		1.07222	0.97932	1.81098	-2		1.07222	0.99642	11.4758	-2		1.07222	1.15249	0.50315	-2		1.07222	1.36495	1.49793	-2		1.07222	1.83755	1.06516	0
1.075	1.04389	6.7656	-2		1.075	0.96741	1.20339	-2		1.075	1.07109	7.09111	-2		1.075	1.10518	2.1008	-2		1.075	1.75807	0.104	-2		1.075	1.75821	3.94133	0
1.07778	0.801	2.32293	-2		1.07778	0.93282	0.71467	-2		1.07778	1.04911	10.9925	-2		1.07778	1.0366	8.07346	-2		1.07778	1.87253	0.104	-2		1.07778	1.78805	0.13088	0
1.08056	0.95324	2.76052	-2		1.08056	0.94296	3.59214	-2		1.08056	1.02531	3.57195	-2		1.08056	1.06236	0.57756	-2		1.08056	1.97599	0.104	-2		1.08056	1.69358	0.76282	0
1.08333	1.01993	5.25586	-2		1.08333	0.94271	5.11295	-2		1.08333	0.98871	1.62867	-2		1.08333	1.15279	1.68531	-2		1.08333	2.07463	0.04651	-2		1.08333	1.909	2.42988	0
1.08611	0.90018	3.40599	-2		1.08611	1.06836	3.90381	-2		1.08611	1.05231	8.39743	-2		1.08611	1.20748	7.34701	-2		1.08611	1.98883	0.04903	-2		1.08611	1.76407	0.54988	0
1.08889	0.82621	10.5833	-2		1.08889	0.93583	7.25884	-2		1.08889	1.04497	2.13168	-2		1.08889	1.10651	4.24569	-2		1.08889	2.23545	0.25663	-2		1.08889	1.76557	1.73652	0
1.09167	0.96696	4.41847	-2		1.09167	0.95775	0.47816	-2		1.09167	1.01664	2.85776	-2		1.09167	1.29633	7.25706	-2		1.09167	2.00282	2.71007	-2		1.09167	1.90411	0.67661	0
1.09444	0.94283	NaN	-2		1.09444	0.9659	6.8932	-2		1.09444	0.97832	13.1721	-2		1.09444	1.15852	3.39417	-2		1.09444	1.82705	1.63845	-2		1.09444	1.87026	2.25956	0
1.09722	0.89667	NaN	-2		1.09722	1.13266	0.80427	-2		1.09722	0.96281	9.86912	-2		1.09722	1.19405	1.40732	-2		1.09722	1.74923	0.76777	-2		1.09722	1.80268	1.59617	0
1.1	0.94667	2.72194	-2		1.1	0.97543	0.28003	-2		1.1	1.04518	8.96974	-2		1.1	1.32576	0.26416	-2		1.1	1.94385	0.46872	-2		1.1	1.87944	2.04033	0
1.10278	0.89979	0.104	-2		1.10278	0.94161	0.8093	-2		1.10278	0.97518	3.40748	-2		1.10278	1.45321	0.92879	-2		1.10278	1.86915	0.6374	-2		1.10278	1.74512	1.872	0
1.10556	0.81944	2.52877	-2		1.10556	0.93583	3.06325	-2		1.10556	0.93415	9.47006	-2		1.10556	1.4247	1.37086	-2		1.10556	1.72706	0.59198	-2		1.10556	1.75684	0.4288	0
1.10833	0.85596	0.86944	-2		1.10833	0.93771	1.95183	-2		1.10833	0.90927	1.43024	-2		1.10833	1.30879	1.1516	-2		1.10833	1.81016	0.2712	-2		1.10833	1.73227	3.70804	0
1.11111	0.8417	1.61786	-2		1.11111	0.95474	2.32551	-2		1.11111	0.99051	2.28095	-2		1.11111	1.3956	3.36215	-2		1.11111	1.65019	1.47812	-2		1.11111	1.79488	1.95368	0
1.11389	0.84248	1.33185	-2		1.11389	0.88978	3.37711	-2		1.11389	0.98199	7.42783	-2		1.11389	1.44036	2.29044	-2		1.11389	1.74712	0.17729	-2		1.11389	1.59452	0.41194	0
1.11667	0.91108	1.08579	-2		1.11667	1.07943	1.1142	-2		1.11667	1.00608	1.222	-2		1.11667	1.60194	0.35353	-2		1.11667	1.86712	0.08914	-2		1.11667	1.67356	5.89371	0
1.11944	0.8351	1.21729	-2		1.11944	1.03916	4.42119	-2		1.11944	0.99732	8.47657	-2		1.11944	1.56667	0.26784	-2		1.11944	1.99431	0.05253	-2		1.11944	1.63163	1.41455	0
1.12222	0.83811	0.208	-2		1.12222	0.94519	2.12119	-2		1.12222	0.97951	3.98649	-2		1.12222	1.73784	0	-2		1.12222	2.06827	0.05481	-2		1.12222	1.60784	0.52	0
1.125	0.93925	2.21107	-2		1.125	0.99182	0.71467	-2		1.125	1.02792	0.42898	-2		1.125	1.51541	0.04698	-2		1.125	2.26704	0.08413	-2		1.125	1.64516	2.60831	0
1.12778	0.88026	3.02316	-2		1.12778	1.00975	0.5303	-2		1.12778	0.96471	1.49608	-2		1.12778	1.68767	0.31517	-2		1.12778	1.98748	0.14542	-2		1.12778	1.82817	0.104	0
1.13056	1.09062	8.16317	-2		1.13056	0.97567	1.39918	-2		1.13056	1.01168	0.39846	-2		1.13056	1.90328	1.08975	-2		1.13056	2.05918	0.12234	-2		1.13056	1.89789	0.5303	0
1.13333	0.91538	2.74765	-2		1.13333	1.02247	0.98663	-2		1.13333	0.9967	1.554	-2		1.13333	1.719	1.04	-2		1.13333	2.17923	0.09932	-2		1.13333	1.78054	1.1566	0
1.13611	1.06139	1.21284	-2		1.13611	1.00284	1.34621	-2		1.13611	0.9621	3.15143	-2		1.13611	1.73683	0.04235	98		1.13611	2.03979	0	-2		1.13611	1.96541	0.4304	0
1.13889	0.95129	0.40576	-2		1.13889	0.92711	1.88607	-2		1.13889	1.03777	2.16921	-2		1.13889	1.72857	0.04235	98		1.13889	1.99075	0.12393	-2		1.13889	1.82549	1.77554	0
1.14167	1.08319	0.72386	-2		1.14167	1.0091	2.30475	-2		1.14167	0.96862	0.38389	-2		1.14167	1.82027	0.08914	98		1.14167	2.0188	0.06223	-2		1.14167	1.74009	0.5303	0
1.14444	1.05215	6.70825	-2		1.14444	0.93073	2.56627	-2		1.14444	0.96868	1.30026	-2		1.14444	1.84757	0	98		1.14444	1.92957	0.0688	-2		1.14444	1.83323	0.04651	0
1.14722	1.09118	6.98041	-2		1.14722	0.88468	6.86645	-2		1.14722	0.98891	5.03914	-2		1.14722	1.76457	0.18135	98		1.14722	2.06043	0.05253	-2		1.14722	1.62989	0.38759	0
1.15	0.88817	3.89811	-2		1.15	0.96425	0.28587	-2		1.15	1.0097	5.78763	-2		1.15	1.7589	0.04457	98		1.15	1.90937	0.0847	-2		1.15	1.66843	0.4651	0
1.15278	1.1259	0.59238	-2		1.15278	1.03309	4.28705	-2		1.15278	1.07652	1.28659	-2		1.15278	1.79219	0.10028	98		1.15278	1.93703	0.07091	98		1.15278	1.602	0.24998	0
1.15556	1.10345	0.35353	-2		1.15556	1.01281	5.4884	-2		1.15556	1.03294	0.21863	-2		1.15556	1.87981	0.0426	98		1.15556	1.98268	0.05448	98		1.15556	1.7389	2.70044	0
1.15833	0.82036	0.4651	-2		1.15833	0.92571	1.96104	-2		1.15833	1.06362	12.6086	-2		1.15833	1.90122	0.11978	98		1.15833	1.83268	0.08914	98		1.15833	1.75042	0.51372	0
1.16111	1.12682	1.05833	-2		1.16111	1.03014	0.36851	-2		1.16111	0.98962	1.67041	-2		1.16111	1.78559	0.208	98		1.16111	1.79905	0.052	98		1.16111	1.75942	2.62608	0
1.16389	1.02026	1.27468	-2		1.16389	0.93512	2.6	-2		1.16389	0.95338	6.72533	-2		1.16389	1.78062	0.104	98		1.16389	1.77628	0.09374	98		1.16389	1.65904	0.23255	0
1.16667	1.14738	0.65133	-2		1.16667	0.94301	4.89242	-2		1.16667	1.08047	4.30923	-2		1.16667	1.83509	0.23307	98		1.16667	1.75846	0.0799	98		1.16667	1.7417	2.28167	0
1.16944	1.2098	5.00282	-2		1.16944	0.88709	1.54452	-2		1.16944	0.9725	10.8187	-2		1.16944	1.89334	0.338	98		1.16944	1.91178	0.0625	98		1.16944	1.7497	2.1617	0
1.17222	1.02051	3.55515	-2		1.17222	0.96985	3.94808	-2		1.17222	0.97913	5.13097	-2		1.17222	1.80501	0.04977	98		1.17222	1.68673	0.00743	98		1.17222	1.79173	0.4288	0
1.175	1.25409	0.86944	-2		1.175	1.00108	4.6315	-2		1.175	1.13232	4.19987	-2		1.175	1.88003	0.04903	98		1.175	1.78462	0.04457	98		1.175	1.63197	1.9562	0
1.17778	1.2516	0.4651	-2		1.17778	0.97265	9.02859	-2		1.17778	1.11648	10.0481	-2		1.17778	1.78434	0.11978	98		1.17778	1.86856	0.13698	98		1.17778	1.63504	3.95528	0
1.18056	0.79271	0.32888	-2		1.18056	0.90175	3.08845	-2		1.18056	1.13548	10.8229	-2		1.18056	1.74472	0	98		1.18056	1.86962	0.08914	98		1.18056	1.78181	2.24794	0
1.18333	1.04478	0.60543	-2		1.18333	1.02731	2.86813	-2		1.18333	1.05321	5.60353	-2		1.18333	1.85024	0.36149	98		1.18333	1.815	0.104	98		1.18333	1.70053	0.416	0
1.18611	1.21472	1.42934	-2		1.18611	0.98086	7.16586	-2		1.18611	1.15035	5.65493	-2		1.18611	1.80639	0.0426	98		1.18611	1.82078	0.104	98		1.18611	1.80346	0.25802	0
1.18889	1.0836	1.17918	-2		1.18889	0.97138	9.42576	-2		1.18889	1.01644	6.94721	-2		1.18889	1.67612	0.09805	98		1.18889	1.91866	0.05814	98		1.18889	1.84632	0.11315	0
1.19167	0.90356	2.57399	-2		1.19167	0.98547	8.0573	-2		1.19167	1.13127	3.98737	-2		1.19167	1.9133	0.0426	98		1.19167	1.84757	0.12634	98		1.19167	1.7789	0.89464	0
1.19444	0.85969	2.27113	-2		1.19444	0.8916	11.9857	-2		1.19444	1.15241	2.07358	-2		1.19444	1.88413	0.11978	98		1.19444	1.86668	0.04202	98		1.19444	1.66509	0.92367	0
1.19722	0.99119	2.04856	-2		1.19722	1.07453	12.7284	-2		1.19722	1.19524	3.01297	-2		1.19722	1.83648	0.22366	98		1.19722	1.81232	0.14865	98		1.19722	1.44736	1.23843	0
1.2	0.82471	5.20104	-2		1.2	0.85296	4.42272	-2		1.2	1.29509	1.75993	-2		1.2	1.85449	0.04343	98		1.2	1.69974	0.12499	98		1.2	1.8455	0.95883	0
1.20278	0.84779	1.97326	-2		1.20278	1.0062	9.744	-2		1.20278	1.16044	6.04844	-2		1.20278	1.89914	0.04166	98		1.20278	1.74997	0	98		1.20278	1.70592	0.79477	0
1.20556	0.7834	2.6637	-2		1.20556	0.95934	8.47492	-2		1.20556	1.17943	11.2206	-2		1.20556	1.88449	0.28718	98		1.20556	1.63794	0.05943	98		1.20556	1.76807	2.82911	0
1.20833	0.93653	2.07219	-2		1.20833	0.94279	7.60852	-2		1.20833	1.22982	4.6574	-2		1.20833	1.72834	0.18385	98		1.20833	1.74584	0.12607	98		1.20833	1.76893	1.41455	0
1.21111	0.88377	1.36791	-2		1.21111	0.96064	1.04519	-2		1.21111	1.35964	0	-2		1.21111	1.84308	0.05943	98		1.21111	1.57991	0.06205	98		1.21111	1.72661	0.89464	0
1.21389	0.89012	0.52	-2		1.21389	1.00361	4.12082	-2		1.21389	1.69506	5.75274	-2		1.21389	1.9454	0.04235	98		1.21389	1.69434	0.12499	98		1.21389	1.63409	0.40576	0
1.21667	0.84621	1.33185	-2		1.21667	1.04481	0.60642	-2		1.21667	1.61374	0.33093	-2		1.21667	1.89266	0.08551	98		1.21667	1.75595	0.01938	98		1.21667	1.55453	2.6763	0
1.21944	0.87129	0.70195	-2		1.21944	1.03224	2.23297	-2		1.21944	1.37386	1.9152	-2		1.21944	2.06073	0	98		1.21944	1.69795	0.09374	98		1.21944	1.69818	1.144	0
1.22222	0.94183	2.29874	-2		1.22222	1.10059	2.8971	-2		1.22222	1.36939	11.5112	-2		1.22222	1.79328	0.207	98		1.22222	1.88944	0.09529	98		1.22222	1.87088	1.59641	0
1.225	0.81583	3.0321	-2		1.225	1.00136	8.42136	-2		1.225	1.40865	6.15009	-2		1.225	1.83288	0.208	98		1.225	1.6267	0.0403	98		1.225	1.75095	0.11971	0
1.22778	0.98814	1.28454	-2		1.22778	0.91529	7.68631	-2		1.22778	1.33175	2.74568	-2		1.22778	1.76486	0	98		1.22778	1.70333	0.07897	98		1.22778	1.87542	2.04222	0
1.23056	1.14159	1.0492	-2		1.23056	1.08933	4.01849	-2		1.23056	1.22437	6.69569	-2		1.23056	1.75235	0	98		1.23056	1.60811	0.026	98		1.23056	1.59371	1.07075	0
1.23333	1.11495	0.39221	-2		1.23333	0.95267	0.104	-2		1.23333	1.1346	7.04873	-2		1.23333	1.79069	0.08222	98		1.23333	1.58993	0.02704	98		1.23333	1.83246	0.83776	0
1.23611	1.20831	0.31007	-2		1.23611	1.12957	6.82449	-2		1.23611	1.21004	3.15126	-2		1.23611	1.94441	0.08222	98		1.23611	1.72734	0.14857	98		1.23611	1.81197	1.8357	0
1.23889	1.18564	1.86041	-2		1.23889	0.9396	5.876	-2		1.23889	1.09557	10.7418	-2		1.23889	1.8671	0.0893	98		1.23889	1.70849	0.12381	98		1.23889	1.75604	0.68285	0
1.24167	0.92487	1.48218	-2		1.24167	0.90712	7.09145	-2		1.24167	1.1893	5.03313	-2		1.24167	1.88818	0.0516	98		1.24167	1.79794	0.12409	-2		1.24167	1.76371	0.30408	0
1.24444	0.93802	1.20937	-2		1.24444	0.96541	3.81727	-2		1.24444	1.14766	4.34317	-2		1.24444	1.92714	0.09374	98		1.24444	1.70659	0.09374	-2		1.24444	1.81402	1.55483	0
1.24722	0.86597	3.20381	-2		1.24722	0.88991	7.40229	-2		1.24722	1.0675	2.30917	-2		1.24722	1.86805	0.23638	98		1.24722	1.76098	0.03467	-2		1.24722	1.83592	2.18006	0
1.25	0.79176	7.20833	-2		1.25	0.91299	7.02443	-2		1.25	1.07978	1.976	-2		1.25	1.838	0.08404	98		1.25	1.67076	0.03467	-2		1.25	1.71823	1.8139	0
1.25278	0.88837	0.452	-2		1.25278	0.98807	10.714	-2		1.25278	1.18618	4.23113	-2		1.25278	1.77901	0.08404	98		1.25278	1.67493	0	-2		1.25278	1.76908	4.03568	0
1.25556	0.98893	3.4334	-2		1.25556	1.0191	4.2754	-2		1.25556	1.15617	1.04228	-2		1.25556	1.84357	0.11978	98		1.25556	1.6727	0	-2		1.25556	1.76354	2.79835	0
1.25833	0.95324	3.09214	-2		1.25833	0.99318	3.75698	-2		1.25833	0.99571	4.12576	-2		1.25833	1.79281	0	98		1.25833	1.84534	0.03467	-2		1.25833	1.57688	1.93619	0
1.26111	1.16891	1.52573	-2		1.26111	1.02094	8.53561	-2		1.26111	1.10397	6.22676	-2		1.26111	1.63537	0.14708	98		1.26111	1.73846	0.03467	-2		1.26111	1.62688	0.16769	0
1.26389	1.10273	3.48137	-2		1.26389	0.95863	6.18603	-2		1.26389	1.12231	3.07223	-2		1.26389	1.74814	0.08222	98		1.26389	1.80564	0.03467	-2		1.26389	1.65185	3.2301	0
1.26667	0.94914	2.94156	-2		1.26667	1.02216	11.2743	-2		1.26667	1.08545	6.71569	-2		1.26667	1.8475	0.04235	98		1.26667	1.61854	0.0799	-2		1.26667	1.68681	1.91767	0
1.26944	0.89951	0.52	-2		1.26944	0.94559	5.71818	-2		1.26944	1.14369	1.77292	-2		1.26944	1.78181	0.11886	98		1.26944	1.78836	0.1072	-2		1.26944	1.78118	1.40338	0
1.27222	0.92119	1.03071	-2		1.27222	0.87821	4.45125	-2		1.27222	1.14012	2.49817	-2		1.27222	1.88203	0.44695	98		1.27222	1.70431	0.43829	-2		1.27222	1.87457	2.79492	0
1.275	1.03251	0.81816	-2		1.275	0.9418	4.30216	-2		1.275	1.06254	3.06839	-2		1.275	1.65085	0.21272	98		1.275	1.55957	0.208	-2		1.275	1.81071	1.70636	0
1.27778	0.76213	1.02896	-2		1.27778	0.93266	7.55455	-2		1.27778	1.11387	2.73017	-2		1.27778	1.79234	0.39143	98		1.27778	1.57831	0.5479	-2		1.27778	1.76893	2.83369	0
1.28056	1.07679	0.59035	-2		1.28056	1.06391	11.2383	-2		1.28056	1.01892	1.91943	-2		1.28056	1.76242	0.07354	98		1.28056	1.62558	0.51529	-2		1.28056	1.80584	2.66522	0
1.28333	1.01917	0.81596	-2		1.28333	0.89854	11.0988	-2		1.28333	1.04793	6.90185	-2		1.28333	1.78563	0.052	98		1.28333	1.43749	0.77904	-2		1.28333	1.66351	2.32347	0
1.28611	1.08613	0.98052	-2		1.28611	1.07304	5.13488	-2		1.28611	1.07142	8.12558	-2		1.28611	1.69044	0.052	98		1.28611	1.31729	0.88015	-2		1.28611	1.84635	2.2257	0
1.28889	1.19511	2.0944	-2		1.28889	0.9207	1.45732	-2		1.28889	1.05714	6.8909	-2		1.28889	1.70985	0.052	98		1.28889	1.1823	0.66775	-2		1.28889	1.88763	2.55271	0
1.29167	1.22713	1.6297	-2		1.29167	0.91414	1.69179	-2		1.29167	1.01037	7.20263	-2		1.29167	1.6869	0.08222	98		1.29167	1.25322	2.84483	-2		1.29167	1.77069	0.77485	0
1.29444	1.13734	3.10939	-2		1.29444	0.97301	4.22094	-2		1.29444	1.03189	2.13799	-2		1.29444	1.66219	0	98		1.29444	1.40928	2.91618	-2		1.29444	1.70744	0.28694	0
1.29722	0.87054	1.3395	-2		1.29722	0.87761	12.9846	-2		1.29722	1.01769	0.88323	-2		1.29722	1.88275	0.28718	98		1.29722	1.25532	0.14293	-2		1.29722	1.67658	0.208	0
1.3	1.13126	1.36615	-2		1.3	0.98304	10.0214	-2		1.3	0.96957	4.42825	-2		1.3	1.66601	0.26	98		1.3	1.49916	0.65958	-2		1.3	1.83885	3.31925	0
1.30278	1.16689	0.5303	-2		1.30278	0.9633	1.59174	-2		1.30278	1.04813	3.77895	-2		1.30278	1.75238	0.03677	98		1.30278	1.46325	3.87309	-2		1.30278	1.74322	0.28147	0
1.30556	0.91138	1.49991	-2		1.30556	0.98671	4.21489	-2		1.30556	0.63864	5.75608	-2		1.30556	1.77032	0.052	98		1.30556	1.49207	0.36193	-2		1.30556	1.82926	2.30589	0
1.30833	0.8867	2.00048	-2		1.30833	0.94812	7.7882	-2		1.30833	1.09009	6.8071	-2		1.30833	1.58903	0.156	98		1.30833	1.38402	0.38053	-2		1.30833	1.66895	1.33022	0
1.31111	1.01698	2.1158	-2		1.31111	0.92186	8.00868	-2		1.31111	1.00621	0.93127	-2		1.31111	1.64766	0.05943	98		1.31111	1.566	0.25561	-2		1.31111	1.90511	3.81412	0
1.31389	0.99523	2.82911	-2		1.31389	1.00727	0.55575	-2		1.31389	1.03345	1.57938	-2		1.31389	1.66213	0.04202	98		1.31389	1.60618	0.17122	-2		1.31389	1.62534	1.28454	0
1.31667	1.01461	1.04	-2		1.31667	0.91286	5.17277	-2		1.31667	1.04462	1.93259	-2		1.31667	1.71227	0.19318	98		1.31667	1.6174	2.60354	-2		1.31667	1.81087	0.70195	0
1.31944	1.14063	1.66689	-2		1.31944	0.89787	8.95367	-2		1.31944	1.00756	3.52729	-2		1.31944	1.53965	0.13	98		1.31944	1.61638	3.45966	-2		1.31944	1.78656	1.22565	0
1.32222	1.16126	3.05086	-2		1.32222	0.99756	12.384	-2		1.32222	0.98401	2.28445	-2		1.32222	1.72493	0.47566	98		1.32222	1.90569	0.0852	-2		1.32222	1.76066	0.15503	0
1.325	1.11299	3.1782	-2		1.325	0.94271	6.14969	-2		1.325	0.91478	9.40461	-2		1.325	1.58302	0.03788	98		1.325	2.09796	0.07211	-2		1.325	1.864	0.2735	0
1.32778	1.05019	0.79052	-2		1.32778	0.99655	8.13596	-2		1.32778	0.98098	1.31584	-2		1.32778	1.65493	0.03369	98		1.32778	2.10491	0.11724	-2		1.32778	1.77129	0.24503	0
1.33056	1.0377	1.53515	-2		1.33056	0.898	11.3146	-2		1.33056	0.99043	9.6753	-2		1.33056	1.57385	0.09025	98		1.33056	2.14232	0.09577	-2		1.33056	1.73097	0.16769	0
1.33333	1.22972	0.73457	-2		1.33333	0.92073	3.1239	-2		1.33333	0.99817	7.23666	-2		1.33333	1.56364	0.59035	98		1.33333	2.15787	0.1468	-2		1.33333	1.8591	0.14293	0
1.33611	1.06088	1.14032	-2		1.33611	0.89999	6.7656	-2		1.33611	1.03384	1.11032	-2		1.33611	1.57941	0.104	98		1.33611	2.07268	0.39205	-2		1.33611	1.87433	0.21925	0
1.33889	1.2132	0.79204	-2		1.33889	0.89901	12.4179	-2		1.33889	0.97674	0.46057	-2		1.33889	1.58348	0.05943	98		1.33889	2.21723	0.04202	-2		1.33889	1.88048	1.04778	0
1.34167	0.81097	6.60998	-2		1.34167	0.95475	13.8636	-2		1.34167	0.95481	4.6957	-2		1.34167	1.51511	0.05943	98		1.34167	2.36102	0	-2		1.34167	1.66374	0.25223	0
1.34444	0.82777	5.41389	-2		1.34444	0.95946	12.5943	-2		1.34444	0.94081	4.555	-2		1.34444	1.66807	0	98		1.34444	2.27154	0.04202	-2		1.34444	1.6624	0.91588	0
1.34722	1.16792	4.25158	-2		1.34722	1.01194	11.2233	-2		1.34722	0.92986	1.38417	-2		1.34722	1.5612	0.07354	98		1.34722	2.2177	0.04919	-2		1.34722	1.63722	0.13155	0
1.35	0.98146	3.41145	-2		1.35	1.01895	6.77243	-2		1.35	1.09251	1.49991	-2		1.35	1.61802	0.11031	98		1.35	2.01454	0.27984	-2		1.35	1.5783	0.14708	0
1.35278	1.03097	1.34621	-2		1.35278	0.98889	8.79075	-2		1.35278	1.12446	9.25351	-2		1.35278	1.67241	0.06128	98		1.35278	2.1398	0.104	-2		1.35278	1.77335	0.47217	0
1.35556	1.13246	0.52	-2		1.35556	0.92447	12.5829	-2		1.35556	0.96362	5.45943	-2		1.35556	1.71765	0.22197	98		1.35556	2.23611	0.26603	-2		1.35556	1.57278	0.27315	0
1.35833	1.06325	0.37498	-2		1.35833	0.85846	9.28575	-2		1.35833	1.03953	6.26295	-2		1.35833	1.6061	0.04457	98		1.35833	2.23635	0.79499	-2		1.35833	1.82986	0.23716	0
1.36111	1.24878	0.29821	-2		1.36111	0.85799	11.1324	-2		1.36111	0.99947	6.23632	-2		1.36111	1.57681	0.04457	98		1.36111	2.08578	0.104	-2		1.36111	1.71246	3.90421	0
1.36389	1.11856	0.93343	-2		1.36389	1.02447	10.8465	-2		1.36389	0.99186	0.85865	-2		1.36389	1.70715	0.08222	98		1.36389	2.09668	0	-2		1.36389	1.65098	1.57228	0
1.36667	0.94938	0.5303	-2		1.36667	1.00764	10.1507	-2		1.36667	0.96464	2.29744	-2		1.36667	1.58751	0.052	98		1.36667	1.96088	0.74674	-2		1.36667	1.8083	1.25616	0
1.36944	0.83058	1.28641	-2		1.36944	0.97109	7.02487	-2		1.36944	0.95736	6.95114	-2		1.36944	1.56289	0.0655	98		1.36944	1.87831	1.04231	-2		1.36944	1.69481	1.24992	0
1.37222	0.87444	1.83995	-2		1.37222	0.93852	11.4621	-2		1.37222	1.01867	0.5392	-2		1.37222	1.54046	0.08333	98		1.37222	1.71662	0.23307	-2		1.37222	1.7603	0.07752	0
1.375	1.04937	1.463	-2		1.375	1.05709	6.79502	-2		1.375	1.10151	1.67656	-2		1.375	1.63747	0.02514	98		1.375	1.76806	0.59562	-2		1.375	1.7928	0.208	0
1.37778	0.93367	1.49228	-2		1.37778	1.02434	11.6208	-2		1.37778	1.00792	0.66146	-2		1.37778	1.63127	0.04457	98		1.37778	1.90441	1.73091	-2		1.37778	1.49998	0.624	0
1.38056	0.94358	1.79096	-2		1.38056	1.03757	9.54593	-2		1.38056	0.99808	12.0801	-2		1.38056	1.66409	0.04457	98		1.38056	1.75538	0.97759	-2		1.38056	1.62096	0.624	0
1.38333	0.87603	3.28877	-2		1.38333	0.90224	10.3083	-2		1.38333	0.99246	4.16196	-2		1.38333	1.58491	0.04457	98		1.38333	2.04403	1.06412	-2		1.38333	1.68577	0.07752	0
1.38611	0.79823	1.59052	-2		1.38611	0.91491	9.97885	-2		1.38611	0.90467	8.25802	-2		1.38611	1.68751	0.14708	98		1.38611	1.86183	1.0818	-2		1.38611	1.55249	1.17274	0
1.38889	0.81858	5.02655	-2		1.38889	1.10376	4.74427	-2		1.38889	0.93189	9.71642	-2		1.38889	1.60992	0.15022	98		1.38889	1.71484	0.312	-2		1.38889	1.66714	0.65775	0
1.39167	0.82163	3.88298	-2		1.39167	1.02459	2.94911	-2		1.39167	0.93584	11.8532	-2		1.39167	1.56747	0.08686	98		1.39167	1.70928	0.65775	-2		1.39167	1.82349	0.51295	0
1.39444	0.83065	1.45971	-2		1.39444	0.98062	4.42268	-2		1.39444	1.01213	2.71714	-2		1.39444	1.53088	0.07354	98		1.39444	1.55416	1.26521	-2		1.39444	1.66569	1.14554	0
1.39722	0.81351	0.56006	-2		1.39722	1.0241	6.39337	-2		1.39722	1.01901	5.77674	-2		1.39722	1.44237	0.208	98		1.39722	1.49409	0.964	-2		1.39722	1.89371	0.74995	0
1.4	0.86717	0.44123	-2		1.4	0.96745	1.7355	-2		1.4	0.95099	10.363	-2		1.4	1.61219	0.52	98		1.4	1.3032	1.5475	-2		1.4	1.64421	1.93389	0
1.40278	0.79854	2.18647	-2		1.40278	1.04527	10.6692	-2		1.40278	1.07924	2.02817	-2		1.40278	1.62965	0.104	98		1.40278	1.6166	0	-2		1.40278	1.73138	1.19537	0
1.40556	0.82382	0.73539	-2		1.40556	0.97929	11.7225	-2		1.40556	1.08581	0.54907	-2		1.40556	1.51133	0	98		1.40556	1.72443	0.85167	-2		1.40556	1.75829	1.59089	0
1.40833	0.86625	2.86813	-2		1.40833	0.92063	9.91054	-2		1.40833	1.09373	7.28152	-2		1.40833	1.62696	0	98		1.40833	1.68089	1.2022	-2		1.40833	1.6702	4.3724	0
1.41111	0.88097	4.47025	-2		1.41111	1.0933	NaN	-2		1.41111	0.93363	6.22623	-2		1.41111	1.55003	0	98		1.41111	1.71666	0.16648	-2		1.41111	1.59706	1.24992	0
1.41389	0.87485	9.12359	-2		1.41389	NaN	NaN	-2		1.41389	0.96506	5.445	-2		1.41389	1.66122	0.04457	98		1.41389	1.65155	1.93695	-2		1.41389	1.81414	0.04903	0
1.41667	0.94001	6.80032	-2		1.41667	0.98408	1.95398	-2		1.41667	0.94809	3.75166	-2		1.41667	1.71145	0.0893	98		1.41667	1.70102	0.10714	-2		1.41667	1.75612	1.768	0
1.41944	0.89436	0.208	-2		1.41944	1.08347	1.95398	-2		1.41944	0.98796	5.96258	-2		1.41944	1.68246	0.13257	98		1.41944	2.24214	0.34684	-2		1.41944	1.8153	1.63522	0
1.42222	0.82608	0.624	-2		1.42222	0.99313	3.14761	-2		1.42222	1.07617	1.59508	-2		1.42222	1.62568	0.13257	98		1.42222	2.62204	0.10963	-2		1.42222	1.80238	0.60543	0
1.425	0.88054	0.32888	-2		1.425	0.98395	1.12493	-2		1.425	0.9625	10.5046	-2		1.425	1.61495	0.04235	98		1.425	2.23965	0.40316	-2		1.425	1.72807	1.26521	0
1.42778	0.90176	2.97811	-2		1.42778	0.91946	1.48905	-2		1.42778	0.95148	4.33943	-2		1.42778	1.69512	0.05253	98		1.42778	1.83022	0.07354	-2		1.42778	1.71991	0.77408	0
1.43056	1.02101	6.32351	-2		1.43056	1.06836	2.4368	-2		1.43056	1.00282	0.48363	-2		1.43056	1.65612	0.026	98		1.43056	1.85221	1.35724	-2		1.43056	1.77633	0.28291	0
1.43333	0.9768	2.68393	-2		1.43333	1.00499	3.91472	-2		1.43333	1.00145	0.19478	-2		1.43333	1.75464	0.07975	98		1.43333	1.53913	1.43213	-2		1.43333	1.69201	2.10121	0
1.43611	1.06447	5.17289	-2		1.43611	0.98821	8.83912	-2		1.43611	0.99161	1.36844	-2		1.43611	1.71308	0.14931	98		1.43611	1.53991	2.93293	-2		1.43611	1.7334	1.16033	0
1.43889	1.14491	4.60662	-2		1.43889	0.93248	9.59861	-2		1.43889	0.98777	4.79711	-2		1.43889	1.6089	0.05357	98		1.43889	1.41015	1.33692	-2		1.43889	1.9205	1.85225	0
1.44167	0.90546	6.50894	-2		1.44167	1.04745	8.94751	-2		1.44167	1.0193	8.38833	-2		1.44167	1.755	0.06898	98		1.44167	1.51626	1.00966	-2		1.44167	1.71417	0.36214	0
1.44444	0.94606	4.73958	-2		1.44444	1.02297	3.95261	-2		1.44444	0.92071	2.21167	-2		1.44444	1.69007	0.07752	98		1.44444	1.39543	0.49208	-2		1.44444	1.65079	0.4111	0
1.44722	0.84552	0.09805	-2		1.44722	0.99104	0.98541	-2		1.44722	1.04177	8.82279	-2		1.44722	1.64591	0.07752	98		1.44722	1.5579	1.49651	-2		1.44722	1.77299	0.32719	0
1.45	0.84989	0.75713	-2		1.45	1.07486	7.05601	-2		1.45	1.05461	2.92667	-2		1.45	1.7734	0.10464	98		1.45	1.29934	1.84655	-2		1.45	1.64036	0.46484	0
1.45278	0.90396	0.32888	-2		1.45278	1.05573	6.08753	-2		1.45278	1.17558	1.13771	-2		1.45278	1.67615	0.04166	98		1.45278	1.38853	1.70849	-2		1.45278	1.67199	1.50191	0
1.45556	1.05782	2.76921	-2		1.45556	0.93293	1.98934	-2		1.45556	0.98874	2.07655	-2		1.45556	1.63307	0.04903	98		1.45556	1.54646	0.77257	-2		1.45556	1.66066	1.0818	0
1.45833	0.9644	5.9861	-2		1.45833	1.10732	5.10024	-2		1.45833	1.01948	2.4865	-2		1.45833	1.70428	0.09805	98		1.45833	1.46739	0.16343	-2		1.45833	1.89236	4.42214	0
1.46111	0.88886	1.86975	-2		1.46111	0.98714	7.06282	-2		1.46111	1.0578	7.04368	-2		1.46111	1.46337	0.04457	98		1.46111	1.6733	0.47566	-2		1.46111	1.69906	2.288	0
1.46389	0.98217	6.45396	-2		1.46389	0.99988	11.4102	-2		1.46389	1.02306	4.17285	-2		1.46389	1.51226	0.11978	98		1.46389	1.70831	1.9644	-2		1.46389	1.73761	2.97811	0
1.46667	0.94565	1.803	-2		1.46667	0.8093	5.16673	-2		1.46667	0.9367	4.30769	-2		1.46667	1.55878	0	98		1.46667	1.5393	1.13421	-2		1.46667	1.66502	0.09302	0
1.46944	0.90082	0.208	-2		1.46944	0.94766	0.52115	-2		1.46944	1.02735	1.03127	-2		1.46944	1.4973	0.104	98		1.46944	1.52462	3.06869	-2		1.46944	1.71581	1.6516	0
1.47222	0.83688	1.17663	-2		1.47222	0.96608	2.77507	-2		1.47222	1.09521	7.68169	-2		1.47222	1.58022	0	98		1.47222	1.59516	3.50562	-2		1.47222	1.82685	1.74831	0
1.475	0.95901	2.29246	-2		1.475	1.01511	11.1772	-2		1.475	0.99143	4.81123	-2		1.475	1.495	0.05943	98		1.475	1.49588	1.30122	-2		1.475	1.73345	0.62361	0
1.47778	1.13715	4.40471	-2		1.47778	0.93656	11.5569	-2		1.47778	1.10511	4.0647	-2		1.47778	1.54366	0.04235	98		1.47778	1.62958	1.6219	-2		1.47778	1.56081	0.29416	0
1.48056	1.016	8.23324	-2		1.48056	0.89241	8.29461	-2		1.48056	0.71427	4.07565	-2		1.48056	1.52014	0.08222	98		1.48056	1.71852	3.64312	-2		1.48056	1.85451	0.10028	0
1.48333	1.32423	2.78393	-2		1.48333	1.09633	0.66592	-2		1.48333	1.02821	3.3809	-2		1.48333	1.55111	0.104	98		1.48333	1.68069	0.08333	-2		1.48333	1.82341	0.16002	0
1.48611	1.06237	0.28587	-2		1.48611	1.00183	3.79564	-2		1.48611	1.08153	6.47656	-2		1.48611	1.40404	0.03677	98		1.48611	1.789	2.57375	-2		1.48611	1.65051	0.48667	0
1.48889	1.12762	1.3884	-2		1.48889	0.95276	2.05793	-2		1.48889	1.09513	1.12573	-2		1.48889	1.53268	0.03677	98		1.48889	1.72262	4.29018	-2		1.48889	1.8018	0.87385	0
1.49167	1.02209	3.50048	-2		1.49167	0.95047	2.82507	-2		1.49167	0.97656	5.22847	-2		1.49167	1.53484	0.06644	98		1.49167	1.87998	0.16081	-2		1.49167	1.5181	0.90245	0
1.49444	1.23631	12.3439	-2		1.49444	0.98942	0.88247	-2		1.49444	1.00691	6.67575	-2		1.49444	1.51538	0.05357	98		1.49444	1.9512	0.09308	-2		1.49444	1.72591	0.54548	0
1.49722	0.97464	3.81333	-2		1.49722	1.01323	4.3257	-2		1.49722	1.09078	3.20465	-2		1.49722	1.52576	0.13257	98		1.49722	2.23705	0.01292	-2		1.49722	1.75754	0.45822	0
1.5	1.28845	0.79052	-2		1.5	1.03519	2.54959	-2		1.5	0.97438	9.62663	-2		1.5	1.47339	0.20105	98		1.5	2.38224	0	-2		1.5	1.74104	0.98113	0
1.50278	0.89073	4.60023	-2		1.50278	0.96207	1.10554	-2		1.50278	0.99779	5.60636	-2		1.50278	1.40231	0.04235	98		1.50278	2.39787	0.04764	-2		1.50278	1.74816	0.4288	0
1.50556	0.98303	6.05705	-2		1.50556	1.09003	1.74413	-2		1.50556	1.00348	6.84397	-2		1.50556	1.4362	0.1152	98		1.50556	2.54943	0.0509	-2		1.50556	1.74505	0	0
1.50833	0.86947	7.107	-2		1.50833	0.94356	2.60052	-2		1.50833	1.07077	0.76756	-2		1.50833	1.45033	0.1152	98		1.50833	2.42831	0.0509	-2		1.50833	1.74334	0.208	0
1.51111	1.022	6.0967	-2		1.51111	1.02183	2.9434	-2		1.51111	1.03478	2.21472	-2		1.51111	1.54031	0.08222	98		1.51111	2.47813	0.07187	-2		1.51111	1.75673	0.19733	0
1.51389	1.03375	6.15799	-2		1.51389	1.07414	NaN	-2		1.51389	1.05931	3.56965	-2		1.51389	1.43833	0.09513	98		1.51389	2.21912	0.02829	-2		1.51389	1.67638	0.35421	0
1.51667	0.96841	4.68116	-2		1.51667	NaN	NaN	-2		1.51667	1.02698	1.81397	-2		1.51667	1.49386	0.05357	98		1.51667	2.23298	0.078	-2		1.51667	1.66132	0.104	0
1.51944	0.91914	0.89464	-2		1.51944	1.02868	7.38385	-2		1.51944	1.0334	11.1134	-2		1.51944	1.60243	0.08222	98		1.51944	2.38632	0.13	98		1.51944	1.70288	0.36326	0
1.52222	0.83909	0.4288	-2		1.52222	1.09068	4.00288	-2		1.52222	1.00927	3.40445	-2		1.52222	1.6161	0.052	98		1.52222	2.28457	0.0624	98		1.52222	1.83864	2.8375	0
1.525	0.91414	2.74765	-2		1.525	1.00017	4.39953	-2		1.525	1.04426	2.38577	-2		1.525	1.42856	0.08222	98		1.525	2.23528	0.05303	98		1.525	1.85633	1.26948	0
1.52778	0.88587	9.42334	-2		1.52778	0.98783	7.10405	-2		1.52778	1.12923	3.16213	-2		1.52778	1.5178	0.104	98		1.52778	2.32054	0.05253	98		1.52778	1.73979	0.5753	0
1.53056	0.85958	4.51532	-2		1.53056	1.02646	5.73511	-2		1.53056	1.03806	0.47113	-2		1.53056	1.48749	0.104	98		1.53056	2.44179	0.06677	98		1.53056	1.66126	0.208	0
1.53333	0.97692	1.61303	-2		1.53333	0.8994	3.98606	-2		1.53333	1.07746	0.51127	-2		1.53333	1.50934	0.36326	98		1.53333	2.25827	0.09081	98		1.53333	1.71131	2.47909	0
1.53611	0.81406	5.24464	-2		1.53611	1.0516	9.82071	-2		1.53611	0.96593	6.0235	-2		1.53611	1.61362	0.05929	98		1.53611	2.17721	0.07314	98		1.53611	1.64827	4.85279	0
1.53889	0.84742	0.42174	-2		1.53889	0.95621	NaN	-2		1.53889	1.17046	4.90673	-2		1.53889	1.52444	0.08222	98		1.53889	2.15535	0.03617	98		1.53889	1.67192	0.68672	0
1.54167	0.9688	4.43083	-2		1.54167	NaN	NaN	-2		1.54167	1.15702	3.51525	-2		1.54167	1.45425	0.18669	98		1.54167	2.03923	0	98		1.54167	1.79173	0.936	0
1.54444	0.8166	2.7768	-2		1.54444	1.03698	11.5094	-2		1.54444	1.20465	2.4368	-2		1.54444	1.53272	0.06738	98		1.54444	1.95858	0.0509	98		1.54444	1.69026	2.74218	0
1.54722	0.9208	3.32962	-2		1.54722	1.03889	0.416	-2		1.54722	1.14041	5.61516	-2		1.54722	1.41023	0.56053	98		1.54722	2.07269	0.05119	98		1.54722	1.73769	2.76117	0
1.55	0.94726	0.208	-2		1.55	0.97303	3.37141	-2		1.55	1.19414	5.23369	-2		1.55	1.40499	0.32988	98		1.55	2.28985	0.10002	98		1.55	1.7627	2.94818	0
1.55278	0.87602	1.17918	-2		1.55278	0.97005	6.58185	-2		1.55278	1.18562	1.07082	-2		1.55278	1.43565	0.13788	98		1.55278	2.12159	0	98		1.55278	1.78498	2.03715	0
1.55556	0.83063	4.66714	-2		1.55556	0.94309	7.96551	-2		1.55556	1.22324	0.25238	-2		1.55556	1.38632	0.08222	98		1.55556	2.2013	0.208	98		1.55556	1.58473	4.28461	0
1.55833	0.85417	8.22192	-2		1.55833	1.04623	7.26513	-2		1.55833	1.21786	2.74432	-2		1.55833	1.47001	0.14708	98		1.55833	2.24299	0.078	98		1.55833	1.69131	0.72651	0
1.56111	0.90445	1.67695	-2		1.56111	1.00468	2.53043	-2		1.56111	1.20028	6.35769	-2		1.56111	1.42406	0.13257	98		1.56111	2.27366	0.40363	98		1.56111	1.90558	4.07728	0
1.56389	0.86017	1.18578	-2		1.56389	1.02221	NaN	-2		1.56389	1.28414	8.62034	-2		1.56389	1.46187	0	98		1.56389	2.04863	0.06578	98		1.56389	1.6426	0.66592	0
1.56667	0.85264	2.2257	-2		1.56667	NaN	NaN	-2		1.56667	1.37187	4.01489	-2		1.56667	1.47887	0.08222	98		1.56667	2.13233	0.29461	98		1.56667	1.874	4.65102	0
1.56944	0.93563	0.87769	-2		1.56944	1.02133	4.13682	-2		1.56944	1.14003	1.84253	-2		1.56944	1.42155	0.10654	98		1.56944	1.99226	0.08862	98		1.56944	1.79803	2.58503	0
1.57222	0.94745	2.85027	-2		1.57222	1.05091	3.6944	-2		1.57222	1.36382	3.43046	-2		1.57222	1.52092	0.04166	98		1.57222	2.1978	0.1864	98		1.57222	1.72677	2.12119	0
1.575	0.75906	5.45898	-2		1.575	0.94319	2.71199	-2		1.575	1.41179	3.13319	-2		1.575	1.36462	0.14708	98		1.575	2.22331	0.25338	98		1.575	1.59216	4.48595	0
1.57778	0.89573	1.49991	-2		1.57778	0.93334	3.2307	-2		1.57778	1.53815	4.11242	-2		1.57778	1.58086	0.13257	98		1.57778	2.08873	0.09805	98		1.57778	1.77252	3.52405	0
1.58056	0.97214	0.42316	-2		1.58056	1.01007	2.51757	-2		1.58056	1.42057	3.30524	-2		1.58056	1.41136	0.26	98		1.58056	2.17445	0.16342	98		1.58056	1.49381	1.31551	0
1.58333	0.97741	1.803	-2		1.58333	1.08852	2.92867	-2		1.58333	1.38278	3.01889	-2		1.58333	1.32914	0.82469	98		1.58333	2.01073	0.11267	98		1.58333	1.63185	0.62052	0
1.58611	0.87041	3.2787	-2		1.58611	0.97119	7.36714	-2		1.58611	1.37506	6.48992	-2		1.58611	1.51759	0.86949	98		1.58611	1.95773	0.01531	98		1.58611	1.80164	0.81227	0
1.58889	0.97968	1.37623	-2		1.58889	0.98768	6.08644	-2		1.58889	1.32694	0.51805	-2		1.58889	1.52183	1.04	98		1.58889	1.97723	0.23491	98		1.58889	1.82207	0.37337	0
1.59167	1.02083	1.91767	-2		1.59167	0.93173	5.83225	-2		1.59167	1.25086	11.0356	-2		1.59167	1.43189	0.75128	98		1.59167	2.15118	0.29461	98		1.59167	1.79938	0.51536	0
1.59444	0.9685	0.18669	-2		1.59444	0.94397	10.1343	-2		1.59444	1.17446	8.63302	-2		1.59444	1.39649	0.29416	98		1.59444	1.99289	0.04631	98		1.59444	1.8434	1.5299	0
1.59722	0.99594	0.832	-2		1.59722	0.91655	9.46914	-2		1.59722	1.23639	0.45126	-2		1.59722	1.51357	0.04457	98		1.59722	1.86134	0.11892	98		1.59722	1.74378	0.06578	0
1.6	0.86177	4.63355	-2		1.6	0.87967	6.7233	-2		1.6	1.08353	11.857	-2		1.6	1.41585	0.26769	98		1.6	2.04514	0.14787	98		1.6	1.6885	0.208	0
1.60278	0.91309	2.49817	-2		1.60278	0.95689	0.72985	-2		1.60278	1.2019	3.20655	-2		1.60278	1.26433	0.156	98		1.60278	1.90669	0.09374	98		1.60278	1.75653	0.312	0
1.60556	1.02999	4.60428	-2		1.60556	0.98671	7.53982	-2		1.60556	0.69959	11.9014	-2		1.60556	1.20634	0.208	98		1.60556	1.93689	0.07047	98		1.60556	1.54927	0.18669	0
1.60833	1.04172	1.352	-2		1.60833	1.04624	3.40669	-2		1.60833	1.13637	4.07812	-2		1.60833	1.38598	0.08222	98		1.60833	2.02533	0.18074	98		1.60833	1.77372	0.53929	0
1.61111	0.91696	2.49817	-2		1.61111	1.04984	4.76361	-2		1.61111	1.20686	0.41664	-2		1.61111	1.34938	0.04457	98		1.61111	2.11866	0.14587	98		1.61111	1.99326	0.4576	0
1.61389	0.8388	2.38798	-2		1.61389	1.03885	1.26521	-2		1.61389	1.34182	1.08508	-2		1.61389	1.4355	0.37143	98		1.61389	1.99747	0.09302	98		1.61389	1.8348	0.46742	0
1.61667	0.85118	0.50475	-2		1.61667	0.96161	3.97232	-2		1.61667	1.25838	3.47394	-2		1.61667	1.31661	0.14931	98		1.61667	2.05235	0.2712	98		1.61667	1.89897	0.49026	0
1.61944	0.8631	6.62306	-2		1.61944	0.88943	7.34573	-2		1.61944	1.53868	1.16465	-2		1.61944	1.29536	0.07145	98		1.61944	1.98518	0.2712	98		1.61944	1.72251	0.25238	0
1.62222	0.93304	1.73333	-2		1.62222	0.95896	3.86234	-2		1.62222	1.26542	4.62468	-2		1.62222	1.31426	0.11447	98		1.62222	1.99095	0	98		1.62222	1.71923	0.68672	0
1.625	0.84036	2.04033	-2		1.625	0.9641	4.389	-2		1.625	1.35757	3.09673	-2		1.625	1.31813	0.55659	98		1.625	2.05367	0	98		1.625	1.88276	1.85692	0
1.62778	0.78535	0.104	-2		1.62778	1.04884	2.22327	-2		1.62778	1.38447	8.89983	-2		1.62778	1.27475	1.60842	98		1.62778	2.10026	0.35421	98		1.62778	1.65291	0.52	0
1.63056	0.91878	3.86063	-2		1.63056	1.03164	6.28079	-2		1.63056	1.39757	2.98388	-2		1.63056	1.276	1.15486	98		1.63056	2.05601	0.35421	98		1.63056	1.61053	1.04519	0
1.63333	0.86198	7.04996	-2		1.63333	0.94862	8.74398	-2		1.63333	1.42687	1.37082	-2		1.63333	1.28512	0.46072	98		1.63333	1.92836	0.29416	98		1.63333	1.6736	0.24513	0
1.63611	0.91445	11.6729	-2		1.63611	0.97746	2.28695	-2		1.63611	1.52295	1.8534	-2		1.63611	1.20899	0.5303	98		1.63611	1.99925	0	98		1.63611	1.73662	2.43877	0
1.63889	0.96865	2.82995	-2		1.63889	0.90209	1.1807	-2		1.63889	1.35681	1.23841	-2		1.63889	1.22393	0.12694	98		1.63889	1.96363	0.06578	98		1.63889	1.64063	2.42969	0
1.64167	0.85215	0.51536	-2		1.64167	1.11468	2.33125	-2		1.64167	1.39893	2.75126	-2		1.64167	1.27373	0.37586	98		1.64167	1.93838	0.06578	98		1.64167	1.65255	0.74995	0
1.64444	0.87121	0.58831	-2		1.64444	0.99919	2.27172	-2		1.64444	1.27471	2.0907	-2		1.64444	1.30131	0.478	98		1.64444	1.84915	0	98		1.64444	1.54019	1.35312	0
1.64722	1.11139	1.12493	-2		1.64722	0.92206	6.05745	-2		1.64722	1.27369	4.82186	-2		1.64722	1.22357	0.23638	98		1.64722	1.9403	0.29416	98		1.64722	1.61985	2.28658	0
1.65	0.85746	2.17711	-2		1.65	0.95319	2.48563	-2		1.65	1.3595	0.43499	-2		1.65	1.22517	0.59026	98		1.65	1.95624	0.29416	98		1.65	1.74241	1.16276	0
1.65278	0.88656	3.62034	-2		1.65278	0.97239	6.70395	-2		1.65278	1.77814	0.32193	-2		1.65278	1.40375	0.0904	98		1.65278	1.92341	0	98		1.65278	1.67394	1.12856	0
1.65556	1.01769	2.34923	-2		1.65556	0.98925	4.04428	-2		1.65556	2.5771	0.43265	-2		1.65556	1.29728	0	98		1.65556	1.90477	0	98		1.65556	1.5877	0.78743	0
1.65833	0.97296	0.95883	-2		1.65833	0.95361	0.48285	-2		1.65833	2.30689	0.86431	-2		1.65833	1.32883	0.10464	98		1.65833	1.92641	0	98		1.65833	1.74115	1.30312	0
1.66111	1.21453	4.10372	-2		1.66111	0.88897	0.24998	-2		1.66111	2.02021	0.09961	-2		1.66111	1.45761	0.08254	98		1.66111	1.78298	0.06578	98		1.66111	1.6801	2.58624	0
1.66389	0.96426	1.04	-2		1.66389	0.98682	0.877	-2		1.66389	1.65973	8.32107	-2		1.66389	1.31384	0.05943	98		1.66389	1.90245	0.06578	98		1.66389	1.74997	1.51426	0
1.66667	0.77093	1.463	-2		1.66667	0.99106	0.208	-2		1.66667	1.39621	2.94318	-2		1.66667	1.37046	0.03677	98		1.66667	1.84014	0.27638	98		1.66667	1.7891	1.08856	0
1.66944	0.93038	0.49026	-2		1.66944	0.96587	8.62106	-2		1.66944	1.57412	5.16732	-2		1.66944	1.41755	0.06128	98		1.66944	1.80031	0	98		1.66944	1.68947	0.28587	0
1.67222	1.01947	1.12493	-2		1.67222	1.01548	8.68979	-2		1.67222	1.28834	4.76013	-2		1.67222	1.41565	0.1961	98		1.67222	1.8962	0.27638	98		1.67222	1.78105	0.62052	0
1.675	0.77696	1.93451	-2		1.675	0.94239	8.86871	-2		1.675	1.35696	4.81284	-2		1.675	1.3209	0.65409	98		1.675	1.72613	0.06578	98		1.675	1.66615	0.33539	0
1.67778	0.83975	5.71453	-2		1.67778	0.88881	4.85581	-2		1.67778	1.4965	2.8209	-2		1.67778	1.40109	0.18669	98		1.67778	1.7834	0.1248	98		1.67778	1.67128	1.1776	0
1.68056	0.79821	3.71192	-2		1.68056	0.94062	1.41158	-2		1.68056	1.34373	0.29286	-2		1.68056	1.3675	0.15503	98		1.68056	1.74615	0.28315	98		1.68056	1.515	0.37143	0
1.68333	0.96084	1.59089	-2		1.68333	0.95896	6.8654	-2		1.68333	1.53176	2.60572	-2		1.68333	1.34959	0.16053	98		1.68333	1.8347	0.31737	98		1.68333	1.73841	0.5303	0
1.68611	1.04502	1.12011	-2		1.68611	1.05078	1.46259	-2		1.68611	1.21747	4.2304	-2		1.68611	1.36379	0.14471	98		1.68611	1.85151	0	98		1.68611	1.71428	0.29416	0
1.68889	1.11625	NaN	-2		1.68889	1.05739	1.04288	-2		1.68889	1.29513	7.67066	-2		1.68889	1.35124	0.06126	98		1.68889	1.7035	0.06578	98		1.68889	1.58175	1.3782	0
1.69167	0.87796	NaN	-2		1.69167	0.97031	3.70333	-2		1.69167	1.19602	6.83842	-2		1.69167	1.42893	0.21272	98		1.69167	1.77636	0.06578	98		1.69167	1.55211	0.416	0
1.69444	0.83176	2.1641	-2		1.69444	1.02781	1.39531	-2		1.69444	1.16978	4.38321	-2		1.69444	1.43345	0.04457	98		1.69444	1.81961	0	98		1.69444	1.72865	0.27395	0
1.69722	0.99656	1.33185	-2		1.69722	0.93838	0.52	-2		1.69722	1.10828	10.884	-2		1.69722	1.36503	0.05357	98		1.69722	1.91133	0	98		1.69722	1.84585	0.11978	0
1.7	0.93091	0.85761	-2		1.7	0.94376	5.10024	-2		1.7	1.0393	6.6593	-2		1.7	1.4293	0.31903	98		1.7	1.91964	0.25301	98		1.7	1.76368	0.6731	0
1.70278	0.99206	5.24968	-2		1.70278	1.01494	0.74995	-2		1.70278	1.06612	0.88858	-2		1.70278	1.37005	0.04166	98		1.70278	1.66271	0.25301	98		1.70278	1.60128	0.25238	0
1.70556	0.98275	7.80069	-2		1.70556	0.92695	2.48079	-2		1.70556	1.04562	4.6362	-2		1.70556	1.363	0.13257	98		1.70556	1.71892	0	98		1.70556	1.59897	0.6913	0
1.70833	0.86694	1.38753	-2		1.70833	1.08099	4.89795	-2		1.70833	0.99265	7.83807	-2		1.70833	1.4948	0.04235	98		1.70833	1.81599	0.06578	98		1.70833	1.78475	0.48667	0
1.71111	0.93245	2.05003	-2		1.71111	1.0032	4.88357	-2		1.71111	1.10035	11.3472	-2		1.71111	1.52729	0	98		1.71111	1.68761	0.06578	98		1.71111	1.62196	1.144	0
1.71389	0.83231	2.37157	-2		1.71389	1.02545	2.19388	-2		1.71389	1.04553	7.14454	-2		1.71389	1.54047	0.11978	98		1.71389	1.66597	0	98		1.71389	1.62498	2.96281	0
1.71667	0.83334	0.73702	-2		1.71667	0.97211	NaN	-2		1.71667	1.11576	1.59498	-2		1.71667	1.54671	0.104	98		1.71667	1.72237	0	98		1.71667	1.61066	2.33294	0
1.71944	0.79075	0.8879	-2		1.71944	NaN	NaN	-2		1.71944	1.0017	0.83015	-2		1.71944	1.50064	0.14058	98		1.71944	1.69483	0.03467	98		1.71944	1.73037	0.48558	0
1.72222	0.91744	0.6942	-2		1.72222	0.89666	1.44814	-2		1.72222	1.03426	11.675	-2		1.72222	1.42987	0.0655	98		1.72222	1.72138	0.20806	98		1.72222	1.83473	2.08467	0
1.725	0.83742	1.02896	-2		1.725	1.02906	1.11797	-2		1.725	1.02499	7.2708	-2		1.725	1.51246	0.60407	98		1.725	1.76218	0.42232	98		1.725	1.644	2.97579	0
1.72778	0.93402	1.58256	-2		1.72778	0.95763	3.01779	-2		1.72778	0.98384	4.72459	-2		1.72778	1.35516	0.42729	98		1.72778	1.70136	0.0426	98		1.72778	1.8023	1.75765	0
1.73056	1.12161	3.87585	-2		1.73056	0.92673	2.35842	-2		1.73056	1.01475	12.1158	-2		1.73056	1.38523	0.23638	98		1.73056	1.68134	0.0426	98		1.73056	1.58962	0.79613	0
1.73333	1.01623	3.77357	-2		1.73333	0.92076	3.17976	-2		1.73333	1.11746	2.57862	-2		1.73333	1.42315	0.11978	98		1.73333	1.59347	0	98		1.73333	1.70665	2.0401	0
1.73611	1.16994	2.90084	-2		1.73611	0.85259	4.6108	-2		1.73611	1.04677	4.86954	-2		1.73611	1.39901	0.58112	98		1.73611	1.6079	0.0426	98		1.73611	1.79625	1.36791	0
1.73889	0.82162	0.69765	-2		1.73889	1.01834	2.704	-2		1.73889	0.99559	5.48872	-2		1.73889	1.42641	2.85829	98		1.73889	1.59006	0.0426	98		1.73889	1.66634	2.12984	0
1.74167	1.15959	3.6931	-2		1.74167	0.9817	4.14763	-2		1.74167	0.98734	4.58903	-2		1.74167	1.38773	0.052	98		1.74167	1.66149	0.08509	98		1.74167	1.84731	0.6924	0
1.74444	1.01838	5.37915	-2		1.74444	0.91334	3.44694	-2		1.74444	1.04081	10.618	-2		1.74444	1.25228	1.28927	-2		1.74444	1.82843	0.09302	98		1.74444	1.69377	1.60822	0
1.74722	0.92105	0.74432	-2		1.74722	1.00621	3.53944	-2		1.74722	1.01184	3.06961	-2		1.74722	1.30722	0.38749	-2		1.74722	1.70227	0.04903	98		1.74722	1.81765	0.81159	0
1.75	0.87787	1.71521	-2		1.75	1.05677	8.16368	-2		1.75	1.01228	5.55172	-2		1.75	1.40535	0.40501	-2		1.75	1.67796	0.04903	98		1.75	1.6685	1.57345	0
1.75278	0.77965	5.25895	-2		1.75278	0.91222	7.97819	-2		1.75278	1.041	3.82106	-2		1.75278	1.22092	0.0893	-2		1.75278	1.6544	0.25148	98		1.75278	1.9392	0.20758	0
1.75556	0.89379	5.50535	-2		1.75556	0.90061	2.6533	-2		1.75556	1.03379	2.15259	-2		1.75556	1.34863	3.27067	-2		1.75556	1.74181	0.3305	98		1.75556	1.80064	0.26027	0
1.75833	0.84539	0.70706	-2		1.75833	0.97961	7.69881	-2		1.75833	1.05101	5.17174	-2		1.75833	1.25097	0.675	-2		1.75833	1.68635	0.04903	98		1.75833	1.92039	0.24998	0
1.76111	0.99343	0.902	-2		1.76111	0.91166	5.06964	-2		1.76111	0.93494	2.07969	-2		1.76111	1.20677	0.65052	-2		1.76111	1.65442	0.04903	98		1.76111	1.84755	0.11807	0
1.76389	0.82833	1.47078	-2		1.76389	0.98808	0.31007	-2		1.76389	1.01453	6.2072	-2		1.76389	1.36614	0.24282	-2		1.76389	1.71588	0.34422	98		1.76389	1.76132	0.67249	0
1.76667	0.82808	0.104	-2		1.76667	0.99219	2.14037	-2		1.76667	1.00543	1.1037	-2		1.76667	1.28119	1.14814	-2		1.76667	1.74118	0.03863	98		1.76667	1.81511	0.66417	0
1.76944	0.86977	2.9434	-2		1.76944	1.05928	0.37337	-2		1.76944	1.01875	12.3537	-2		1.76944	1.30283	0.69577	-2		1.76944	1.64068	0.06895	98		1.76944	1.79541	1.12589	0
1.77222	0.8183	5.6773	-2		1.77222	0.94701	1.21085	-2		1.77222	0.94725	9.09606	-2		1.77222	1.21352	0.56445	-2		1.77222	1.53646	0.23716	98		1.77222	1.66665	0.57174	0
1.775	0.84022	2.3237	-2		1.775	1.01083	2.97811	-2		1.775	1.07269	1.36642	-2		1.775	1.45972	0.51163	-2		1.775	1.64563	0	98		1.775	1.74411	0.53929	0
1.77778	0.99285	0.91194	-2		1.77778	0.9985	2.37156	-2		1.77778	0.96598	1.28641	-2		1.77778	1.32511	0.37226	-2		1.77778	1.67156	0.05943	98		1.77778	1.69058	0.7419	0
1.78056	0.88512	1.78289	-2		1.78056	0.96258	1.82074	-2		1.78056	1.01942	0.624	-2		1.78056	1.30364	0.82629	-2		1.78056	1.62644	0.0426	98		1.78056	1.70121	1.43312	0
1.78333	0.82792	2.78134	-2		1.78333	0.99474	3.80521	-2		1.78333	1.00968	0.312	-2		1.78333	1.28689	3.34124	-2		1.78333	1.46269	0.11807	98		1.78333	1.80348	3.13556	0
1.78611	0.81901	4.64818	-2		1.78611	0.87563	1.86202	-2		1.78611	1.05067	11.9883	-2		1.78611	1.18705	0.26416	-2		1.78611	1.5174	0.19177	98		1.78611	1.85449	0.37498	0
1.78889	0.97736	2.19388	-2		1.78889	0.94105	0.56858	-2		1.78889	0.98629	7.07874	-2		1.78889	1.14969	0.24666	-2		1.78889	1.6629	0.19177	98		1.78889	1.92293	0.14708	0
1.79167	0.79094	4.97089	-2		1.79167	0.92762	2.15045	-2		1.79167	1.07662	2.97679	-2		1.79167	1.27926	2.39426	-2		1.79167	1.54446	0.04903	98		1.79167	1.87017	0.21272	0
1.79444	1.05433	5.3066	-2		1.79444	0.97817	2.60831	-2		1.79444	0.97611	3.57911	-2		1.79444	1.11589	1.75435	-2		1.79444	1.58289	0	98		1.79444	1.8775	0.27315	0
1.79722	0.92334	2.50081	-2		1.79722	0.88248	7.15957	-2		1.79722	0.92753	4.76999	-2		1.79722	1.2174	4.13486	-2		1.79722	1.64951	0.0426	98		1.79722	1.70076	1.40209	0
1.8	0.88728	3.42552	-2		1.8	0.97744	7.19198	-2		1.8	0.9954	8.77018	-2		1.8	1.20696	1.7106	-2		1.8	1.67044	0.08509	98		1.8	1.665	0.80543	0
1.80278	0.84826	3.85907	-2		1.80278	0.97246	NaN	-2		1.80278	0.99493	5.88658	-2		1.80278	1.09669	3.38697	-2		1.80278	1.58147	0.08509	98		1.80278	1.66138	0.49026	0
1.80556	0.84707	2.14149	-2		1.80556	NaN	NaN	-2		1.80556	0.93893	0.2854	-2		1.80556	1.08957	3.29554	-2		1.80556	1.55269	0.05943	98		1.80556	1.68607	0.14293	0
1.80833	0.97408	2.85869	-2		1.80833	0.98499	3.6931	-2		1.80833	1.02447	12.2887	-2		1.80833	1.14836	2.8886	-2		1.80833	1.56703	0.24513	98		1.80833	1.71934	0.14708	0
1.81111	1.05235	5.95339	-2		1.81111	0.96537	5.98881	-2		1.81111	0.99354	10.0144	-2		1.81111	1.15909	3.30297	-2		1.81111	1.51758	0.07752	98		1.81111	1.61559	0.208	0
1.81389	0.88705	0.69765	-2		1.81389	1.00114	3.16304	-2		1.81389	0.97927	4.44018	-2		1.81389	1.20381	4.11948	-2		1.81389	1.49842	0.04651	98		1.81389	1.6871	0.11978	0
1.81667	0.91947	1.39531	-2		1.81667	0.97994	9.70326	-2		1.81667	1.04724	1.00361	-2		1.81667	1.06885	0.73426	-2		1.81667	1.44665	0.06578	98		1.81667	1.76897	0.0893	0
1.81944	1.03726	0.37498	-2		1.81944	1.05117	1.16276	-2		1.81944	0.92314	1.89818	-2		1.81944	1.10343	8.63302	-2		1.81944	1.49109	0.06578	98		1.81944	1.62709	0.39772	0
1.82222	0.96085	5.08455	-2		1.82222	1.06211	5.03783	-2		1.82222	0.97268	0.60642	-2		1.82222	1.07763	3.27138	-2		1.82222	1.54569	0	98		1.82222	1.61653	1.0606	0
1.825	0.81511	11.3561	-2		1.825	0.94306	2.704	-2		1.825	0.97161	6.44391	-2		1.825	1.07191	8.632	-2		1.825	1.45067	0.06578	98		1.825	1.63009	1.03201	0
1.82778	0.85758	5.5355	-2		1.82778	0.92255	2.53908	-2		1.82778	1.01414	1.6415	-2		1.82778	1.00429	2.4469	-2		1.82778	1.48573	0	98		1.82778	1.76895	0.84292	0
1.83056	0.92337	8.0511	-2		1.83056	0.92168	NaN	-2		1.83056	0.9774	4.44772	-2		1.83056	1.03253	2.9819	-2		1.83056	1.39212	0	98		1.83056	1.65681	2.08577	0
1.83333	0.81217	1.07075	-2		1.83333	NaN	NaN	-2		1.83333	1.02486	1.71124	-2		1.83333	1.02322	2.53067	-2		1.83333	1.57427	0.06578	98		1.83333	1.63911	0.76988	0
1.83611	0.93891	0.832	-2		1.83611	0.96193	6.5553	-2		1.83611	1.07763	4.47503	-2		1.83611	1.02318	3.1538	-2		1.83611	1.39676	0.14708	98		1.83611	1.69973	0.49441	0
1.83889	0.96973	5.40116	-2		1.83889	1.02651	8.26587	-2		1.83889	1.05029	1.16258	-2		1.83889	0.98147	4.20324	-2		1.83889	1.45624	0.104	98		1.83889	1.68273	0.32888	0
1.84167	1.08984	6.01077	-2		1.84167	0.9451	5.68586	-2		1.84167	1.05962	0.5392	-2		1.84167	1.1793	3.52363	-2		1.84167	1.47355	0.28291	98		1.84167	1.49587	0.34557	0
1.84444	1.1154	1.463	-2		1.84444	1.0254	0.93744	-2		1.84444	0.99956	0.624	-2		1.84444	1.05126	7.07372	-2		1.84444	1.37934	0.05883	98		1.84444	1.7602	0.624	0
1.84722	1.04025	1.99296	-2		1.84722	0.97504	1.36494	-2		1.84722	0.99306	0.208	-2		1.84722	0.97711	1.53921	-2		1.84722	1.50968	0.04791	98		1.84722	1.86482	0.43265	0
1.85	0.90577	7.10405	-2		1.85	0.95296	3.22568	-2		1.85	0.93678	2.16206	-2		1.85	1.08344	1.10576	-2		1.85	1.3909	0.04791	98		1.85	1.94959	0.45135	0
1.85278	0.94273	6.31581	-2		1.85278	0.88951	4.26527	-2		1.85278	0.93753	0.16343	-2		1.85278	1.08044	3.2546	-2		1.85278	1.42704	0.0832	98		1.85278	2.00745	0.21925	0
1.85556	1.11096	6.16726	-2		1.85556	0.94657	4.30942	-2		1.85556	0.93793	2.15342	-2		1.85556	1.0933	5.69106	-2		1.85556	1.55063	0.0832	98		1.85556	1.80792	1.07523	0
1.85833	0.79307	4.04651	-2		1.85833	0.94728	3.54555	-2		1.85833	0.97607	0.33159	-2		1.85833	1.10501	2.74488	-2		1.85833	1.51747	0.07156	98		1.85833	1.8929	2.51521	0
1.86111	0.88113	1.693	-2		1.86111	0.90519	9.60411	-2		1.86111	1.06824	0.71314	-2		1.86111	1.0612	2.21267	-2		1.86111	1.5169	0.07156	98		1.86111	1.86155	2.28404	0
1.86389	0.85812	8.37184	-2		1.86389	1.06796	1.1357	-2		1.86389	1.11656	0.07827	-2		1.86389	1.03574	0.95097	-2		1.86389	1.6175	0.1248	-2		1.86389	1.66183	0.69679	0
1.86667	0.88939	4.06133	-2		1.86667	0.95597	NaN	-2		1.86667	1.0735	0.16258	-2		1.86667	1.15892	0.14708	-2		1.86667	1.61461	0.04651	-2		1.86667	1.60243	0.54255	0
1.86944	0.86917	1.35022	-2		1.86944	NaN	NaN	-2		1.86944	1.14012	1.11687	-2		1.86944	1.14809	0.67449	-2		1.86944	1.5739	0.04651	-2		1.86944	1.84241	2.48778	0
1.87222	0.87057	1.54918	-2		1.87222	0.94823	10.639	-2		1.87222	1.04085	0.208	-2		1.87222	1.2254	2.41327	-2		1.87222	1.67847	0.0416	-2		1.87222	1.87683	0.82887	0
1.875	0.86654	0.93343	-2		1.875	0.91177	13.2516	-2		1.875	1.09425	0.61197	-2		1.875	1.16743	0.06677	-2		1.875	1.63784	0.04651	-2		1.875	1.82793	1.29729	0
1.87778	0.94052	2.63558	-2		1.87778	1.00094	4.97705	-2		1.87778	1.16364	0.11978	-2		1.87778	1.16296	0.59506	-2		1.87778	1.60616	0.07752	-2		1.87778	1.70382	0	0
1.88056	0.88028	3.61765	-2		1.88056	0.99895	3.3539	-2		1.88056	1.18629	1.58855	-2		1.88056	1.22826	1.47977	-2		1.88056	1.59688	0.07752	-2		1.88056	1.81939	0.09805	0
1.88333	0.84548	0.60642	-2		1.88333	1.08356	2.6576	-2		1.88333	1.17461	0.81812	-2		1.88333	1.23527	0.77292	-2		1.88333	1.5452	0	-2		1.88333	1.93127	0.09805	0
1.88611	0.85883	0.28587	-2		1.88611	1.08579	2.83865	-2		1.88611	1.21782	0.66775	-2		1.88611	1.32348	1.19433	-2		1.88611	1.52239	0.04651	-2		1.88611	1.75428	0.65775	0
1.88889	1.04539	2.20345	-2		1.88889	1.02893	3.94774	-2		1.88889	1.04329	0.45868	-2		1.88889	1.34989	1.33236	-2		1.88889	1.45404	0.04651	-2		1.88889	1.70482	0.11315	0
1.89167	0.89794	4.87471	-2		1.89167	0.9172	5.58176	-2		1.89167	1.18747	1.5828	-2		1.89167	1.24197	0.25561	-2		1.89167	1.53334	0	-2		1.89167	1.7491	0.99806	0
1.89444	0.95515	7.44527	-2		1.89444	1.01016	1.84256	-2		1.89444	1.3725	2.45161	-2		1.89444	1.48576	0.1765	-2		1.89444	1.58769	0.44123	-2		1.89444	1.78508	0.48692	0
1.89722	0.93954	0.37498	-2		1.89722	0.98088	3.55431	-2		1.89722	1.27617	1.79863	-2		1.89722	1.62601	0.65559	-2		1.89722	1.57857	0.104	-2		1.89722	1.7636	0.82285	0
1.9	0.927	1.05662	-2		1.9	1.00999	3.68577	-2		1.9	1.37399	1.73898	-2		1.9	1.60074	0.17122	98		1.9	1.5045	0.65809	-2		1.9	1.67879	0.312	0
1.90278	0.95779	1.91767	-2		1.90278	0.98671	2.9432	-2		1.90278	1.27033	0.2263	-2		1.90278	1.69254	0.03016	98		1.90278	1.50279	1.37084	-2		1.90278	1.82902	2.87311	0
1.90556	1.00243	0.6942	-2		1.90556	0.98858	8.6994	-2		1.90556	1.34622	2.34729	-2		1.90556	1.76243	0.04166	98		1.90556	1.35977	2.2652	-2		1.90556	1.825	2.80163	0
1.90833	1.01556	0.58831	-2		1.90833	0.82798	11.6948	-2		1.90833	1.24042	0.32541	-2		1.90833	1.77056	0.104	98		1.90833	1.75347	4.2439	-2		1.90833	1.77606	0.40142	0
1.91111	0.96833	2.76335	-2		1.91111	0.98485	13.8601	-2		1.91111	1.20143	0.27784	-2		1.91111	1.66912	0.104	98		1.91111	1.65784	0.42544	-2		1.91111	1.68017	0.28587	0
1.91389	1.06489	6.43615	-2		1.91389	0.87107	11.5227	-2		1.91389	1.31711	0.5392	-2		1.91389	1.73547	0.11978	98		1.91389	1.55308	0.61714	-2		1.91389	1.93235	0.0904	0
1.91667	0.83719	0.79052	-2		1.91667	1.01839	10.2524	-2		1.91667	1.28349	0.6832	-2		1.91667	1.63833	0.07827	98		1.91667	1.58494	0.99216	-2		1.91667	1.78269	0.25802	0
1.91944	0.97137	2.98858	-2		1.91944	0.99399	10.9648	-2		1.91944	1.28851	0.66103	-2		1.91944	1.73561	0.13867	98		1.91944	1.61283	0.18924	-2		1.91944	1.78848	0.17509	0
1.92222	1.06003	5.64599	-2		1.92222	0.99978	11.5327	-2		1.92222	1.47865	1.04095	-2		1.92222	1.83073	0.56053	98		1.92222	1.7406	0.12499	-2		1.92222	1.68511	0.14039	0
1.925	0.96882	1.08579	-2		1.925	0.90714	4.49131	-2		1.925	1.25177	1.68535	-2		1.925	1.86803	0.19623	98		1.925	1.58321	1.12011	-2		1.925	1.69729	0.0416	0
1.92778	1.10986	1.33815	-2		1.92778	0.93891	1.872	-2		1.92778	1.41502	0.6618	-2		1.92778	1.69978	0.40124	98		1.92778	1.39288	1.00772	-2		1.92778	1.64205	0.2712	0
1.93056	1.00855	0.36851	-2		1.93056	1.08739	11.5369	-2		1.93056	1.44945	0.4651	-2		1.93056	1.72202	0.12291	98		1.93056	1.54166	0.13915	-2		1.93056	1.69605	0.28587	0
1.93333	0.91572	4.34317	-2		1.93333	0.93512	6.89196	-2		1.93333	1.63882	0.21529	-2		1.93333	1.8339	0.03016	98		1.93333	1.78506	0.12893	-2		1.93333	1.84281	0.208	0
1.93611	0.95255	6.95168	-2		1.93611	0.95335	4.92413	-2		1.93611	1.70671	0.18385	-2		1.93611	1.8084	0.15989	98		1.93611	1.84201	0.06347	-2		1.93611	1.6546	0.15503	0
1.93889	0.87578	0.89464	-2		1.93889	1.01048	2.00108	-2		1.93889	1.52042	1.21085	-2		1.93889	1.757	0.207	98		1.93889	2.18288	0	-2		1.93889	1.89573	0.25663	0
1.94167	0.94943	1.58408	-2		1.94167	0.91149	3.00142	-2		1.94167	1.77217	0.15503	-2		1.94167	1.77045	0.10724	98		1.94167	2.50206	0.03876	-2		1.94167	1.79891	0.104	0
1.94444	0.78698	1.25664	-2		1.94444	0.99319	1.98692	-2		1.94444	1.56334	0.50776	-2		1.94444	1.87199	0.14334	98		1.94444	2.28434	0.0969	-2		1.94444	1.85827	0.23255	0
1.94722	0.83224	5.10024	-2		1.94722	1.01243	1.35599	-2		1.94722	1.70942	0.53073	-2		1.94722	1.83287	0.08404	98		1.94722	2.37549	0.03016	-2		1.94722	1.63204	0.208	0
1.95	0.99019	5.16347	-2		1.95	0.95971	11.3822	-2		1.95	1.88116	0.0516	-2		1.95	1.91227	0.08404	98		1.95	2.21105	0.03016	-2		1.95	1.74527	0.4651	0
1.95278	1.0393	2.30214	-2		1.95278	0.94997	10.5061	-2		1.95278	1.93058	0.52191	-2		1.95278	1.87888	0.05943	98		1.95278	2.2147	0.04654	-2		1.95278	1.65253	0.32888	0
1.95556	1.09946	0.312	-2		1.95556	1.06391	4.78852	-2		1.95556	1.78268	0.23255	-2		1.95556	1.90429	0.07308	98		1.95556	2.06815	0.04654	-2		1.95556	1.74624	0.41888	0
1.95833	1.00758	1.84288	-2		1.95833	0.89619	10.5861	-2		1.95833	1.57583	0.54662	-2		1.95833	1.88521	0.10654	98		1.95833	1.91467	0.09374	-2		1.95833	1.7237	0.09805	0
1.96111	1.02916	1.03071	-2		1.96111	1.00744	8.45028	-2		1.96111	1.47667	2.00116	-2		1.96111	1.98891	0.10654	98		1.96111	2.07735	0.09374	-2		1.96111	1.87922	0	0
1.96389	0.9451	0.4651	-2		1.96389	0.95062	12.184	-2		1.96389	1.58231	1.96537	-2		1.96389	1.95974	0.04343	98		1.96389	2.08938	0	-2		1.96389	1.77028	0.15503	0
1.96667	0.81475	3.44336	-2		1.96667	1.03879	5.05444	-2		1.96667	1.54442	2.17048	-2		1.96667	1.82897	0.04343	98		1.96667	1.85441	0.04654	98		1.96667	1.82612	0.35353	0
1.96944	0.95892	4.83796	-2		1.96944	1.05936	7.99786	-2		1.96944	1.48513	1.42444	-2		1.96944	2.0042	0.08254	98		1.96944	2.11005	0.04654	98		1.96944	1.69554	1.00951	0
1.97222	0.98892	2.50225	-2		1.97222	1.01907	11.423	-2		1.97222	1.42124	2.98166	-2		1.97222	1.88558	0.88347	98		1.97222	1.96708	0.04153	98		1.97222	1.71452	0.26401	0
1.975	0.94383	1.61265	-2		1.975	0.95323	8.18963	-2		1.975	1.44278	2.97229	-2		1.975	1.87823	0.06644	98		1.975	2.05427	0.04698	98		1.975	1.68462	1.0251	0
1.97778	0.88118	0.09805	-2		1.97778	1.04754	6.57032	-2		1.97778	1.29826	2.73804	-2		1.97778	1.85077	0	98		1.97778	2.06272	0.03677	98		1.97778	1.87323	0.99744	0
1.98056	1.02143	3.9331	-2		1.98056	0.93903	11.8043	-2		1.98056	1.26274	6.39875	-2		1.98056	1.80586	0.0426	98		1.98056	2.07895	0.10829	98		1.98056	1.89384	0.14857	0
1.98333	0.84535	7.22948	-2		1.98333	1.06851	13.8991	-2		1.98333	1.18321	3.23412	-2		1.98333	1.60884	0.0426	98		1.98333	1.97273	0.04757	98		1.98333	1.9398	1.79652	0
1.98611	0.98079	4.14437	-2		1.98611	0.9616	11.1455	-2		1.98611	1.27271	0.06126	-2		1.98611	1.76808	0	98		1.98611	1.93284	0	98		1.98611	1.73452	2.23733	0
1.98889	0.85083	2.83717	-2		1.98889	1.0644	11.257	-2		1.98889	1.31049	1.47078	-2		1.98889	1.88071	0.16343	98		1.98889	2.00187	0.09374	98		1.98889	1.78494	0.62014	0
1.99167	0.90137	4.9997	-2		1.99167	0.92409	11.1649	-2		1.99167	1.32211	2.97992	-2		1.99167	1.67479	0.10654	98		1.99167	1.97426	0.04654	98		1.99167	1.90405	0.52916	0
1.99444	0.92978	0.55898	-2		1.99444	0.99327	12.9512	-2		1.99444	1.30611	3.54199	-2		1.99444	1.92035	0.0897	98		1.99444	1.89751	0.08247	98		1.99444	1.62637	0.45807	0
1.99722	0.87074	4.42214	-2		1.99722	0.99603	11.6786	-2		1.99722	1.34029	0.72173	-2		1.99722	1.81484	0.08222	-2		1.99722	1.94042	0.03016	98		1.99722	1.78581	0.68608	0
2	0.86241	5.16452	-2		2	1.02024	0.85269	-2		2	1.43646	0.26698	-2		2	1.69331	0.61197	-2		2	2.10032	0.09655	98		2	1.67084	0.95896	0
2.00278	0.88674	5.96126	-2		2.00278	1.03481	3.13537	-2		2.00278	1.53067	0.13525	-2		2.00278	1.64872	0.44883	-2		2.00278	1.83503	0	98		2.00278	1.82003	0.91194	0
2.00556	0.91891	4.65941	-2		2.00556	1.02289	4.67075	-2		2.00556	1.51265	0.08413	-2		2.00556	1.59016	1.0223	-2		2.00556	1.90575	0.04153	98		2.00556	1.75702	1.31916	0
2.00833	0.82335	2.09619	-2		2.00833	1.00488	4.28803	-2		2.00833	1.69018	0.31392	-2		2.00833	1.53101	0.44883	-2		2.00833	1.95947	0.08404	98		2.00833	1.7523	2.91942	0
2.01111	0.97591	1.65504	-2		2.01111	0.95234	8.91372	-2		2.01111	1.85175	0.208	-2		2.01111	1.59953	0.92734	-2		2.01111	2.08107	0.04654	98		2.01111	1.63542	1.33815	0
2.01389	0.95783	3.6799	-2		2.01389	1.06243	12.8397	-2		2.01389	1.75609	3.32005	-2		2.01389	1.60048	0.99788	-2		2.01389	2.03825	0.05522	98		2.01389	2.1037	2.25611	0
2.01667	0.98255	2.19388	-2		2.01667	1.09992	12.0361	-2		2.01667	1.81516	2.13548	-2		2.01667	1.73896	0.58274	-2		2.01667	1.92815	0.08914	98		2.01667	1.89965	0.25047	0
2.01944	0.96425	6.06419	-2		2.01944	0.95827	11.0395	-2		2.01944	1.8111	1.39665	-2		2.01944	1.43558	1.82567	-2		2.01944	2.012	0.04153	98		2.01944	1.80758	0.82143	0
2.02222	0.81995	0.79204	-2		2.02222	0.99124	10.6509	-2		2.02222	1.77333	0.04903	-2		2.02222	1.40701	0.104	-2		2.02222	1.79365	0.04153	98		2.02222	1.82289	1.33027	0
2.025	0.9752	0.52	-2		2.025	1.00762	11.3649	-2		2.025	1.93525	0.14058	-2		2.025	1.42868	0.10714	-2		2.025	1.89877	0.08404	98		2.025	1.84592	0.58831	0
2.02778	0.86963	1.48905	-2		2.02778	0.94445	6.31086	-2		2.02778	2.06298	0.07827	-2		2.02778	1.40871	1.872	-2		2.02778	1.844	0.04757	98		2.02778	1.82273	0.37498	0
2.03056	0.92331	3.38599	-2		2.03056	1.11172	5.83801	-2		2.03056	2.26788	0.13021	-2		2.03056	1.34439	1.33069	-2		2.03056	1.81242	0.04757	98		2.03056	1.81158	0.62014	0
2.03333	0.83567	5.09706	-2		2.03333	0.89763	6.69201	-2		2.03333	2.35703	0.11452	-2		2.03333	1.3332	1.40747	-2		2.03333	1.79592	0.07047	98		2.03333	1.84917	0.50475	0
2.03611	0.98549	6.70941	-2		2.03611	0.94773	8.3615	-2		2.03611	1.95453	0.23307	-2		2.03611	1.30564	5.80512	-2		2.03611	1.76684	0.16444	98		2.03611	1.95261	0.93706	0
2.03889	0.99266	1.81628	-2		2.03889	0.98867	4.13078	-2		2.03889	1.72081	0.24513	-2		2.03889	1.34969	2.64036	-2		2.03889	1.74783	0.14479	98		2.03889	1.79141	0.66225	0
2.04167	1.11979	3.12173	-2		2.04167	1.08538	7.99531	-2		2.04167	2.01018	0.04903	-2		2.04167	1.23735	4.62983	-2		2.04167	1.67626	0.09655	98		2.04167	1.92086	1.42934	0
2.04444	0.98138	3.4902	-2		2.04444	0.86372	3.64528	-2		2.04444	2.11868	0.14759	-2		2.04444	1.18065	1.44915	-2		2.04444	1.71666	0.09374	98		2.04444	1.87454	1.61828	0
2.04722	0.91254	6.19848	-2		2.04722	0.96951	7.09719	-2		2.04722	2.18214	0	-2		2.04722	1.25031	1.49324	-2		2.04722	1.72047	0.08667	98		2.04722	1.83624	0.1765	0
2.05	0.91828	0.55898	-2		2.05	0.97432	9.28161	-2		2.05	1.94856	0.208	-2		2.05	1.14717	0.8047	-2		2.05	1.83567	0.03125	98		2.05	1.8448	0.89738	0
2.05278	0.95643	0.15503	-2		2.05278	0.95644	12.0173	-2		2.05278	2.05238	0.06128	-2		2.05278	1.14197	2.85261	-2		2.05278	1.76798	0.03125	98		2.05278	1.82144	0.46484	0
2.05556	0.8919	2.43458	-2		2.05556	0.96434	1.3884	-2		2.05556	1.99255	0.3484	-2		2.05556	1.25084	4.76999	-2		2.05556	1.61998	0	98		2.05556	1.84742	0.91781	0
2.05833	0.97542	7.45688	-2		2.05833	1.02024	11.1487	-2		2.05833	1.86489	0.08222	-2		2.05833	1.21234	5.81727	-2		2.05833	1.70749	0.06933	98		2.05833	1.87991	1.43556	0
2.06111	1.12423	8.07852	-2		2.06111	1.03532	13.6275	-2		2.06111	1.92822	1.0223	-2		2.06111	1.0877	4.49938	-2		2.06111	1.78005	0.03322	98		2.06111	2.05042	0.77485	0
2.06389	0.74836	2.70511	-2		2.06389	0.89795	13.8489	-2		2.06389	1.80203	0.37143	-2		2.06389	1.19806	2.13267	-2		2.06389	1.82971	0.03322	98		2.06389	1.99768	0.52338	0
2.06667	0.88804	4.7468	-2		2.06667	0.93716	2.85027	-2		2.06667	1.74095	0.30593	-2		2.06667	1.16441	2.61351	-2		2.06667	1.79851	0.09374	98		2.06667	1.89263	0.73997	0
2.06944	0.85736	3.74673	-2		2.06944	1.12532	0.98052	-2		2.06944	1.73409	0.42544	-2		2.06944	1.21726	4.60349	-2		2.06944	1.87732	0.06696	98		2.06944	1.79558	0.0893	0
2.07222	0.83008	1.35599	-2		2.07222	1.03148	3.33269	-2		2.07222	1.55138	1.67201	-2		2.07222	1.1566	4.88538	-2		2.07222	1.83835	0.04757	98		2.07222	1.89486	1.51288	0
2.075	1.10877	1.04	-2		2.075	0.96094	1.73091	-2		2.075	1.58285	0.83319	-2		2.075	1.07813	2.23842	-2		2.075	1.91431	0.02889	98		2.075	1.76428	0.052	0
2.07778	0.83091	1.64438	-2		2.07778	1.08375	0.89464	-2		2.07778	1.53203	0.48669	-2		2.07778	1.1018	0.16292	-2		2.07778	1.86955	0.02889	98		2.07778	2.07667	0.07897	0
2.08056	0.94043	1.12011	-2		2.08056	1.02636	6.87423	-2		2.08056	1.70766	0.45329	-2		2.08056	1.12665	1.98041	-2		2.08056	1.76003	0.08667	98		2.08056	1.8795	1.28169	0
2.08333	0.91768	2.706	-2		2.08333	1.01409	5.29303	-2		2.08333	1.61242	0.79288	-2		2.08333	1.10983	1.05356	-2		2.08333	1.74434	0.03125	98		2.08333	1.77317	0.13257	0
2.08611	0.844	3.70852	-2		2.08611	0.89794	7.51845	-2		2.08611	1.5956	0.80722	-2		2.08611	1.07216	4.26685	-2		2.08611	1.69785	0.04654	98		2.08611	2.03145	1.25866	0
2.08889	1.03764	4.59121	-2		2.08889	1.08169	8.23244	-2		2.08889	1.65807	3.45147	-2		2.08889	1.06601	5.5416	-2		2.08889	1.72313	0	98		2.08889	1.76617	0.34829	0
2.09167	0.92176	1.872	-2		2.09167	1.00739	4.33943	-2		2.09167	1.67037	0	-2		2.09167	1.17033	6.80006	-2		2.09167	1.66387	0.04231	98		2.09167	1.8486	0.28587	0
2.09444	0.87907	6.81621	-2		2.09444	0.91066	1.81628	-2		2.09444	1.66357	0.29473	-2		2.09444	1.19307	4.15698	-2		2.09444	1.7749	0.04231	98		2.09444	1.86666	0.69679	0
2.09722	0.92677	6.00974	-2		2.09722	1.17049	4.94082	-2		2.09722	1.74268	0.51369	-2		2.09722	1.00669	9.16527	-2		2.09722	1.92023	0.03322	98		2.09722	1.81943	0.71467	0
2.1	0.90282	0.98113	-2		2.1	1.07701	11.357	-2		2.1	1.87092	0.18504	-2		2.1	1.06618	6.51177	-2		2.1	1.78134	0.09966	98		2.1	1.99818	0.25238	0
2.10278	1.05502	8.55143	-2		2.10278	0.90927	10.7201	-2		2.10278	1.74761	0.208	-2		2.10278	1.03434	6.28064	-2		2.10278	1.85562	0.08062	98		2.10278	2.01443	0.28587	0
2.10556	0.96862	2.62118	-2		2.10556	1.03716	4.65683	-2		2.10556	1.70344	0.62682	-2		2.10556	1.02444	9.59438	-2		2.10556	1.94723	0.08928	98		2.10556	1.95713	0	0
2.10833	0.83248	0.40428	-2		2.10833	0.98786	7.52331	-2		2.10833	1.70757	0.42022	-2		2.10833	1.05766	3.61769	-2		2.10833	1.80268	0.04429	98		2.10833	1.9477	0.06578	0
2.11111	0.92616	0.54262	-2		2.11111	1.04512	3.71904	-2		2.11111	1.61973	0.11978	-2		2.11111	0.98423	2.59133	-2		2.11111	1.84951	0.04084	98		2.11111	1.91131	0.46742	0
2.11389	0.93108	8.88576	-2		2.11389	0.92781	10.509	-2		2.11389	1.55404	1.00162	-2		2.11389	1.05872	4.96611	-2		2.11389	1.68857	0.09513	98		2.11389	1.82907	0.3386	0
2.11667	0.87807	5.47613	-2		2.11667	0.98259	7.54341	-2		2.11667	1.53621	0.89219	-2		2.11667	1.10679	9.94417	-2		2.11667	1.763	0.06126	98		2.11667	1.88127	0.13155	0
2.11944	0.88755	0.904	-2		2.11944	0.95719	1.56	-2		2.11944	1.59439	0.03677	-2		2.11944	1.03569	10.1736	-2		2.11944	1.71398	0	98		2.11944	1.94169	0.21916	0
2.12222	0.82528	0	-2		2.12222	1.03536	2.60831	-2		2.12222	1.62488	0.18385	-2		2.12222	1.04574	5.41462	-2		2.12222	1.72223	0.01879	98		2.12222	1.86386	0.29458	0
2.125	0.8228	9.25983	-2		2.125	1.00504	7.67693	-2		2.125	1.67248	1.09324	-2		2.125	1.06376	6.85703	-2		2.125	1.5886	0	98		2.125	1.86616	0.03363	0
2.12778	0.8803	2.31437	-2		2.12778	0.96651	6.26345	-2		2.12778	1.72347	0.17183	-2		2.12778	1.0711	0.76436	-2		2.12778	1.63067	0.03987	98		2.12778	1.72634	0.2415	0
2.13056	0.84911	0.52	-2		2.13056	1.06338	4.23586	-2		2.13056	1.8905	0.96588	-2		2.13056	0.94098	1.21912	-2		2.13056	1.67801	0.09396	98		2.13056	1.98973	0.15503	0
2.13333	0.84774	1.47812	-2		2.13333	0.94405	9.45085	-2		2.13333	1.78783	1.25444	-2		2.13333	1.0958	8.57158	-2		2.13333	1.68718	0	98		2.13333	1.91099	2.09844	0
2.13611	0.82893	1.87489	-2		2.13611	0.92231	1.37343	-2		2.13611	1.786	1.40617	-2		2.13611	1.06026	7.22797	-2		2.13611	1.59654	0.06696	98		2.13611	1.84046	1.02138	0
2.13889	0.85873	0.5303	-2		2.13889	0.88331	4.18776	-2		2.13889	1.53223	0.71912	-2		2.13889	1.04689	8.12938	-2		2.13889	1.61553	0.03488	98		2.13889	1.95892	3.44301	0
2.14167	0.92894	8.85528	-2		2.14167	0.94725	2.94565	-2		2.14167	1.49787	1.14699	-2		2.14167	0.9339	10.6285	-2		2.14167	1.57955	0.01879	98		2.14167	1.95563	0.27395	0
2.14444	0.83508	3.01779	-2		2.14444	0.93861	6.24193	-2		2.14444	1.48527	0.49617	-2		2.14444	1.06576	9.35205	-2		2.14444	1.66324	0.08945	98		2.14444	1.86801	1.91767	0
2.14722	0.85964	2.83865	-2		2.14722	0.93546	6.61649	-2		2.14722	1.47607	1.34462	-2		2.14722	1.10914	6.41363	-2		2.14722	1.58541	0.13142	98		2.14722	1.72271	1.38037	0
2.15	0.85133	0.81153	-2		2.15	0.98831	5.67855	-2		2.15	1.51078	0.55642	-2		2.15	1.12288	5.89945	-2		2.15	1.60678	0.08404	98		2.15	1.80021	0.88587	0
2.15278	0.77539	1.0769	-2		2.15278	0.97885	10.2555	-2		2.15278	1.34733	1.85495	-2		2.15278	1.09591	11.6539	-2		2.15278	1.61466	0.0547	98		2.15278	2.13538	2.10898	0
2.15556	0.91995	0.45597	-2		2.15556	1.04216	1.5206	-2		2.15556	1.31659	0.17487	-2		2.15556	0.97097	10.4503	-2		2.15556	1.67744	0.07752	98		2.15556	1.7559	1.71521	0
2.15833	1.02219	0.37337	-2		2.15833	0.95672	6.27266	-2		2.15833	1.38675	0.35598	-2		2.15833	0.997	11.1632	-2		2.15833	1.67302	0.06126	98		2.15833	2.03311	0.80034	0
2.16111	0.87502	0.74995	-2		2.16111	0.92483	6.6485	-2		2.16111	1.46937	0	-2		2.16111	1.0791	11.5179	-2		2.16111	1.57841	0.08671	98		2.16111	1.69651	0.26452	0
2.16389	1.01747	0.73702	-2		2.16389	1.1158	4.6996	-2		2.16389	1.51222	0	-2		2.16389	0.96566	8.07164	-2		2.16389	1.65752	0.05954	98		2.16389	1.76805	2.13038	0
2.16667	0.85071	3.1963	-2		2.16667	0.93466	9.67815	-2		2.16667	1.47939	0	98		2.16667	0.98072	11.3532	-2		2.16667	1.5865	0.03367	98		2.16667	1.77249	0.58474	0
2.16944	0.84307	2.2809	-2		2.16944	0.9716	11.6355	-2		2.16944	1.5092	0.26784	98		2.16944	0.97875	4.89242	-2		2.16944	1.61934	0.00738	98		2.16944	1.73421	1.09512	0
2.17222	0.99844	5.03085	-2		2.17222	1.02344	11.0583	-2		2.17222	1.63538	1.53066	98		2.17222	1.00663	8.62949	-2		2.17222	1.54746	0.04757	98		2.17222	1.79866	1.25463	0
2.175	0.79829	1.73887	-2		2.175	0.95591	10.0186	-2		2.175	1.47825	0.67098	98		2.175	0.98981	8.59688	-2		2.175	1.66806	0	98		2.175	1.90292	1.85578	0
2.17778	0.78321	2.14961	-2		2.17778	1.00885	13.0833	-2		2.17778	1.49204	1.60958	98		2.17778	1.09254	10.3774	-2		2.17778	1.49102	0	98		2.17778	1.6893	0.104	0
2.18056	0.81884	NaN	-2		2.18056	1.03804	3.38883	-2		2.18056	1.58965	0.11604	98		2.18056	0.99543	14.089	-2		2.18056	1.54161	0.08667	98		2.18056	1.75839	0.97345	0
2.18333	0.86411	NaN	-2		2.18333	0.95601	7.42158	-2		2.18333	1.78581	0.208	98		2.18333	1.05216	11.9056	-2		2.18333	1.70725	0.04231	98		2.18333	1.88578	0.07749	0
2.18611	0.83026	7.0121	-2		2.18611	1.07087	NaN	-2		2.18611	1.62299	0.208	98		2.18611	1.06585	4.08218	-2		2.18611	1.63508	0.04757	98		2.18611	1.88502	0.90451	0
2.18889	0.77108	2.07219	-2		2.18889	NaN	NaN	-2		2.18889	1.52551	0.208	98		2.18889	0.93599	10.5335	-2		2.18889	1.63301	0.04757	98		2.18889	1.68977	0.16002	0
2.19167	0.83611	1.67444	-2		2.19167	NaN	NaN	-2		2.19167	1.63459	0.04457	98		2.19167	1.07852	3.30684	-2		2.19167	1.62956	0.04202	98		2.19167	1.74298	0.21916	0
2.19444	0.86669	0.99994	-2		2.19444	0.88142	10.96	-2		2.19444	1.45452	0.23395	98		2.19444	1.03179	2.77716	-2		2.19444	1.71445	0.04202	98		2.19444	2.05771	0.27652	0
2.19722	0.8733	1.70537	-2		2.19722	1.04566	12.4179	-2		2.19722	1.58222	0.0492	98		2.19722	1.06842	2.63481	-2		2.19722	1.58552	0.04231	98		2.19722	1.79496	0.11906	0
2.2	0.88843	2.09296	-2		2.2	0.93523	2.35325	-2		2.2	1.82081	0.24666	98		2.2	1.01273	11.6364	-2		2.2	1.60917	0.04231	98		2.2	1.84855	2.39528	0
2.20278	0.83188	3.16911	-2		2.20278	0.97137	NaN	-2		2.20278	1.77053	0.208	98		2.20278	1.09099	10.9749	-2		2.20278	1.59267	0	98		2.20278	1.80052	1.91767	0
2.20556	0.90707	4.25158	-2		2.20556	NaN	NaN	-2		2.20556	1.59761	0.208	98		2.20556	1.16491	11.9286	-2		2.20556	1.58037	0.04231	98		2.20556	1.84454	0.68601	0
2.20833	0.83759	2.74568	-2		2.20833	0.90644	4.88911	-2		2.20833	1.70375	0	98		2.20833	1.02964	11.6934	-2		2.20833	1.60422	0.05963	98		2.20833	1.83358	0.11978	0
2.21111	0.87915	0.4288	-2		2.21111	0.94598	5.02332	-2		2.21111	1.66662	0.16769	98		2.21111	1.01742	13.3566	-2		2.21111	1.55451	0.05963	98		2.21111	1.65296	0.64505	0
2.21389	0.78335	2.56861	-2		2.21389	0.95843	4.12548	-2		2.21389	1.87463	0.16769	98		2.21389	1.03959	8.8112	-2		2.21389	1.72707	0.06392	98		2.21389	1.88752	1.20279	0
2.21667	0.88493	4.75338	-2		2.21667	0.89884	2.98456	-2		2.21667	1.78752	0.208	98		2.21667	1.00308	13.5097	-2		2.21667	1.57906	0.08509	98		2.21667	1.99103	2.12712	0
2.21944	0.87155	3.76704	-2		2.21944	0.92814	6.08753	-2		2.21944	1.85695	0.208	98		2.21944	1.04026	1.49763	-2		2.21944	1.52783	0.08242	98		2.21944	1.87022	2.28974	0
2.22222	0.85208	5.20104	-2		2.22222	1.04061	4.27174	-2		2.22222	1.69169	0.33519	98		2.22222	0.98134	1.99175	-2		2.22222	1.68408	0.06392	98		2.22222	1.80171	1.28237	0
2.225	0.8574	3.744	-2		2.225	1.05882	5.14797	-2		2.225	1.60273	0.12252	98		2.225	0.97603	7.32649	-2		2.225	1.41758	0.07156	98		2.225	1.68103	2.93954	0
2.22778	0.91726	1.63522	-2		2.22778	0.91764	0.9657	-2		2.22778	1.7142	0.07827	98		2.22778	1.07817	11.0037	-2		2.22778	1.59331	0	98		2.22778	1.83661	1.68299	0
2.23056	0.86034	4.40308	-2		2.23056	1.01501	2.64868	-2		2.23056	1.60068	0.05375	98		2.23056	1.11725	11.1374	-2		2.23056	1.55216	0.04231	98		2.23056	1.83546	2.73878	0
2.23333	0.88572	4.64857	-2		2.23333	0.98445	0.4288	-2		2.23333	1.79467	0.02349	98		2.23333	1.0809	10.3462	-2		2.23333	1.6709	0.08667	98		2.23333	2.07684	1.80799	0
2.23611	0.90757	1.01485	-2		2.23611	0.94897	1.33185	-2		2.23611	1.78345	0.03677	98		2.23611	0.99781	4.58072	-2		2.23611	1.56721	0.04757	98		2.23611	1.76553	3.44458	0
2.23889	0.83799	0.50475	-2		2.23889	0.95851	1.08579	-2		2.23889	1.82521	0.04343	98		2.23889	1.0131	10.4849	-2		2.23889	1.58481	0.04231	98		2.23889	1.9662	1.52573	0
2.24167	0.85457	1.70537	-2		2.24167	1.02802	0.63261	-2		2.24167	1.67487	0.04343	98		2.24167	1.08273	11.582	-2		2.24167	1.51539	0.08667	98		2.24167	1.86856	2.48925	0
2.24444	0.86712	0.82693	-2		2.24444	0.88736	1.11635	-2		2.24444	1.65833	0	98		2.24444	1.00792	11.6633	-2		2.24444	1.58237	0.04757	98		2.24444	1.94164	2.42691	0
2.24722	0.92769	1.17305	-2		2.24722	0.97073	0.98052	-2		2.24722	1.75534	0.45934	98		2.24722	1.01248	10.9777	-2		2.24722	1.51101	0.03322	98		2.24722	1.97934	1.63084	0
2.25	0.86451	2.6971	-2		2.25	0.93893	0.66231	-2		2.25	1.79822	0.43653	98		2.25	0.95626	9.1989	-2		2.25	1.5035	0.09966	98		2.25	1.97416	0.36271	0
2.25278	0.80381	3.91626	-2		2.25278	1.03278	1.61535	-2		2.25278	1.65789	0.09626	98		2.25278	1.24163	8.70685	-2		2.25278	1.45434	0.08404	98		2.25278	1.98116	0.0893	0
2.25556	0.88762	5.13722	-2		2.25556	1.01564	2.35153	-2		2.25556	1.64653	0.48669	98		2.25556	1.01551	7.60446	-2		2.25556	1.53082	0.07156	98		2.25556	1.89083	0.24911	0
2.25833	0.75614	0.32888	-2		2.25833	1.12356	2.74415	-2		2.25833	1.75311	0.04235	98		2.25833	1.0973	10.0828	-2		2.25833	1.5114	0	98		2.25833	2.04682	0.3478	0
2.26111	0.87454	1.62453	-2		2.26111	0.93035	4.72549	-2		2.26111	1.70787	0.08222	98		2.26111	1.09906	4.06783	-2		2.26111	1.67547	0.06392	98		2.26111	1.97693	0.34061	0
2.26389	0.94219	1.53554	-2		2.26389	1.02053	4.21239	-2		2.26389	1.75936	0.46057	98		2.26389	1.05103	4.29054	-2		2.26389	1.40933	0.04231	98		2.26389	1.99054	0.4651	0
2.26667	0.8804	1.02955	-2		2.26667	0.98124	8.02412	-2		2.26667	1.7966	0.208	98		2.26667	1.02019	10.105	-2		2.26667	1.56237	0.04231	98		2.26667	1.7479	2.33101	0
2.26944	0.84159	1.69158	-2		2.26944	1.1011	6.26163	-2		2.26944	1.734	0.24282	98		2.26944	1.12523	6.68246	-2		2.26944	1.51183	0.04878	98		2.26944	1.74774	1.84295	0
2.27222	0.78716	1.11797	-2		2.27222	1.00111	NaN	-2		2.27222	1.62907	0.04235	98		2.27222	1.10004	5.15436	-2		2.27222	1.54739	0.10347	98		2.27222	1.70702	2.11213	0
2.275	0.97367	5.42619	-2		2.275	NaN	NaN	-2		2.275	1.8061	0.42544	98		2.275	1.12051	11.4269	-2		2.275	1.44945	0.02451	98		2.275	1.65772	2.66042	0
2.27778	0.9144	2.20617	-2		2.27778	NaN	NaN	-2		2.27778	1.54044	0.93068	98		2.27778	1.25885	9.2556	-2		2.27778	1.34069	0.07752	98		2.27778	1.72868	0.9634	0
2.28056	0.84066	0.70195	-2		2.28056	0.9817	4.49131	-2		2.28056	1.51368	0.36149	98		2.28056	1.26322	11.2411	-2		2.28056	1.4407	0	98		2.28056	1.84189	1.85387	0
2.28333	0.82321	4.98538	-2		2.28333	0.97592	2.07219	-2		2.28333	1.6226	0.04457	98		2.28333	1.10494	13.7304	-2		2.28333	1.43856	0.11604	98		2.28333	1.90901	1.4838	0
2.28611	0.87008	5.36785	-2		2.28611	1.02616	3.33449	-2		2.28611	1.77323	0.04457	-2		2.28611	1.07048	13.2808	-2		2.28611	1.63045	0.04231	98		2.28611	2.00327	1.4331	0
2.28889	0.99906	2.53446	-2		2.28889	1.00389	2.35325	-2		2.28889	1.81393	0.08509	-2		2.28889	1.1393	8.8261	-2		2.28889	1.40171	0.06392	98		2.28889	1.95535	2.00584	0
2.29167	0.89444	2.75267	-2		2.29167	0.93322	8.79554	-2		2.29167	1.50861	0.70166	-2		2.29167	1.01284	10.8546	-2		2.29167	1.58324	0	98		2.29167	1.93532	1.29312	0
2.29444	0.85673	1.04	-2		2.29444	0.91809	0.16444	-2		2.29444	1.40913	1.72349	-2		2.29444	1.16171	5.47007	-2		2.29444	1.47121	0	98		2.29444	1.7838	2.43118	0
2.29722	1.07581	2.37156	-2		2.29722	0.93178	5.93165	-2		2.29722	1.48745	0.27145	-2		2.29722	1.05214	12.1614	-2		2.29722	1.44417	0.06392	98		2.29722	1.7259	1.90038	0
2.3	0.76956	3.0321	-2		2.3	0.9368	0.78212	-2		2.3	1.48284	0.82825	-2		2.3	1.0718	0.38198	-2		2.3	1.53485	0.06392	98		2.3	1.95055	1.17663	0
2.30278	0.84754	5.71454	-2		2.30278	0.93305	5.13488	-2		2.30278	1.43482	1.51659	-2		2.30278	1.04604	4.81779	-2		2.30278	1.4229	0.04791	98		2.30278	2.07267	0.56006	0
2.30556	0.89354	1.34621	-2		2.30556	0.95642	5.20289	-2		2.30556	1.46199	1.73263	-2		2.30556	1.10688	4.00121	-2		2.30556	1.48798	0.04791	98		2.30556	2.00462	0.37498	0
2.30833	0.91084	1.1807	-2		2.30833	0.97203	1.693	-2		2.30833	1.40634	2.34968	-2		2.30833	1.06386	11.4661	-2		2.30833	1.61176	0	98		2.30833	2.00241	3.75057	0
2.31111	0.87459	7.58907	-2		2.31111	0.93565	4.3076	-2		2.31111	1.40652	0.35904	-2		2.31111	1.124	13.8549	-2		2.31111	1.58765	0.04903	98		2.31111	1.92199	1.46592	0
2.31389	0.90604	4.90567	-2		2.31389	0.82888	0.9657	-2		2.31389	1.29999	0.54589	-2		2.31389	1.06189	5.76649	-2		2.31389	1.54117	0.02525	98		2.31389	1.84157	1.84505	0
2.31667	0.77188	0.79204	-2		2.31667	0.98145	1.39531	-2		2.31667	1.35785	0.8894	-2		2.31667	1.01618	5.16339	-2		2.31667	1.455	0.09396	98		2.31667	1.79281	0.76395	0
2.31944	0.85381	1.62786	-2		2.31944	0.92216	3.14761	-2		2.31944	1.32195	0.20142	-2		2.31944	1.11472	3.54092	-2		2.31944	1.60679	0.10714	98		2.31944	1.90739	1.48036	0
2.32222	1.05917	2.47205	-2		2.32222	0.97006	4.86817	-2		2.32222	1.31022	0.73263	-2		2.32222	1.07706	8.49588	-2		2.32222	1.53497	0.07308	98		2.32222	1.92551	2.29405	0
2.325	0.87495	10.1867	-2		2.325	0.93166	11.6116	-2		2.325	1.25028	1.15955	-2		2.325	0.98506	2.35376	-2		2.325	1.62924	0.04343	98		2.325	1.80909	0.94925	0
2.32778	0.90042	NaN	-2		2.32778	0.91039	9.62773	-2		2.32778	1.45908	0.07752	-2		2.32778	1.06878	7.75971	-2		2.32778	1.41827	0.03677	98		2.32778	1.82086	1.08414	0
2.33056	0.85264	NaN	-2		2.33056	0.92074	10.2187	-2		2.33056	1.49474	0.10464	-2		2.33056	1.00712	11.4287	-2		2.33056	1.57899	0.08667	98		2.33056	1.79892	0.3386	0
2.33333	0.76702	0.31007	-2		2.33333	1.02805	8.47683	-2		2.33333	1.41877	0.16469	-2		2.33333	1.15329	10.81	-2		2.33333	1.66364	0.10963	98		2.33333	1.79058	0.44695	0
2.33611	0.80992	0.37498	-2		2.33611	0.95739	2.45718	-2		2.33611	1.35969	0.04235	-2		2.33611	1.05093	11.7288	-2		2.33611	1.60133	0.078	98		2.33611	1.99398	0.58379	0
2.33889	0.73796	1.58408	-2		2.33889	0.99598	7.38693	-2		2.33889	1.31799	1.24091	-2		2.33889	1.1678	9.68991	-2		2.33889	1.62601	0.05814	98		2.33889	1.8821	0.89143	0
2.34167	0.90149	2.43458	-2		2.34167	0.99354	3.26106	-2		2.34167	1.25827	0.35904	-2		2.34167	1.05881	4.56936	-2		2.34167	1.6629	0.03677	98		2.34167	1.86328	0.29781	0
2.34444	0.87996	NaN	-2		2.34444	0.89771	5.96126	-2		2.34444	1.35389	0.70177	-2		2.34444	1.20884	12.2393	-2		2.34444	1.66205	0.14337	98		2.34444	1.86226	0.37498	0
2.34722	0.84075	NaN	-2		2.34722	0.92036	4.59487	-2		2.34722	1.31876	0.45934	-2		2.34722	1.11615	12.0122	-2		2.34722	1.68575	0.14931	98		2.34722	2.14437	0.44123	0
2.35	1.10072	8.98562	-2		2.35	0.96263	1.02164	-2		2.35	1.28644	0.37268	-2		2.35	1.10164	12.8143	-2		2.35	1.70181	0	98		2.35	1.92386	0.23716	0
2.35278	0.95455	1.58408	-2		2.35278	0.97956	3.33206	-2		2.35278	1.34379	0.16469	-2		2.35278	1.09059	12.9726	-2		2.35278	1.88939	0.04651	98		2.35278	2.00683	0.23716	0
2.35556	1.03535	2.90063	-2		2.35556	1.01259	2.5309	-2		2.35556	1.23428	0.37268	-2		2.35556	1.09507	11.1968	-2		2.35556	1.73434	0.30909	98		2.35556	1.87237	0.2712	0
2.35833	0.93348	0.62014	-2		2.35833	1.01865	10.2819	-2		2.35833	1.36437	0.39368	-2		2.35833	1.05803	10.7651	-2		2.35833	1.74524	0.26907	98		2.35833	1.89408	0.15503	0
2.36111	1.02563	2.15631	-2		2.36111	1.01493	5.60492	-2		2.36111	1.2621	0.41307	98		2.36111	1.08987	9.77201	-2		2.36111	1.61912	0.06126	98		2.36111	1.79571	0.17677	0
2.36389	0.84648	4.15219	-2		2.36389	0.90368	3.17962	-2		2.36389	1.1843	0.23255	98		2.36389	1.04898	8.875	-2		2.36389	1.62799	0.41924	98		2.36389	2.10314	2.00857	0
2.36667	0.96215	3.32962	-2		2.36667	1.01251	6.97825	-2		2.36667	1.26081	0.03677	98		2.36667	1.03614	8.69357	-2		2.36667	1.52555	0.08035	98		2.36667	1.53177	4.10454	0
2.36944	0.79525	1.66689	-2		2.36944	0.92561	1.77173	-2		2.36944	1.19371	0.04343	98		2.36944	1.15047	10.0966	-2		2.36944	1.61739	0.06663	98		2.36944	1.80976	1.41588	0
2.37222	0.92678	2.67293	-2		2.37222	0.95319	NaN	-2		2.37222	1.20338	0.04166	98		2.37222	1.11112	6.16952	-2		2.37222	1.66265	0	98		2.37222	1.88782	1.19738	0
2.375	0.76847	5.62295	-2		2.375	NaN	NaN	-2		2.375	1.36017	0	98		2.375	1.07169	6.91759	-2		2.375	1.64767	0.06392	98		2.375	1.881	0.57553	0
2.37778	0.81351	5.14902	-2		2.37778	0.93668	11.2985	-2		2.37778	1.39807	0.79867	98		2.37778	1.08884	8.26559	-2		2.37778	1.69369	0	98		2.37778	2.04457	1.71528	0
2.38056	0.8673	1.77106	-2		2.38056	0.97062	9.5187	-2		2.38056	1.35186	2.05167	98		2.38056	0.92851	10.4717	-2		2.38056	1.86203	0.04651	98		2.38056	1.94971	1.05517	0
2.38333	0.84931	4.65102	-2		2.38333	0.94586	10.6747	-2		2.38333	1.30307	2.05926	98		2.38333	0.92995	3.361	-2		2.38333	1.80071	0	98		2.38333	1.75927	0.35221	0
2.38611	0.87454	3.81412	-2		2.38611	0.97798	2.9153	-2		2.38611	1.26431	2.24428	98		2.38611	1.12364	8.11185	-2		2.38611	1.92828	0.06126	98		2.38611	1.87874	3.32605	0
2.38889	0.87884	1.21729	-2		2.38889	1.07318	1.86686	-2		2.38889	1.5242	0.53929	98		2.38889	1.00406	6.50655	-2		2.38889	1.83634	0.08405	98		2.38889	1.87161	1.27682	0
2.39167	0.8404	2.51757	-2		2.39167	0.95964	4.94471	-2		2.39167	1.22318	1.39531	98		2.39167	0.96211	1.92897	-2		2.39167	1.80367	0.06644	98		2.39167	1.81063	1.01388	0
2.39444	0.81302	0.74995	-2		2.39444	0.90332	8.8112	-2		2.39444	1.27088	0.49673	98		2.39444	0.99193	11.267	-2		2.39444	1.84485	0.04698	98		2.39444	1.65284	0.64505	0
2.39722	0.73973	0.88247	-2		2.39722	0.94629	10.7543	-2		2.39722	1.27183	0.15815	98		2.39722	1.05936	12.8472	-2		2.39722	1.75427	0	98		2.39722	1.83341	0.38743	0
2.4	0.88433	1.22123	-2		2.4	1.10592	10.8202	-2		2.4	1.34416	0	98		2.4	1.03965	11.4201	-2		2.4	1.83446	0.06578	98		2.4	1.79813	0.62559	0
2.40278	0.87989	3.26751	-2		2.40278	0.93202	0.26637	-2		2.40278	1.43561	0.39087	98		2.40278	1.0414	12.201	-2		2.40278	1.92304	0.03987	98		2.40278	1.88664	0.07752	0
2.40556	0.82441	7.72126	-2		2.40556	0.92525	11.5253	-2		2.40556	1.28234	0.84516	98		2.40556	1.05418	7.91271	-2		2.40556	1.68161	0.03987	98		2.40556	1.85454	0.25238	0
2.40833	0.86039	0.49026	-2		2.40833	1.01874	10.0025	-2		2.40833	1.364	0.39798	98		2.40833	1.08064	5.56497	-2		2.40833	1.66827	0.06578	98		2.40833	1.83279	0.44883	0
2.41111	0.8631	3.7581	-2		2.41111	0.99381	7.65223	-2		2.41111	1.40446	0.18271	98		2.41111	1.00435	8.88808	-2		2.41111	1.67423	0.04698	98		2.41111	1.88424	0.23638	0
2.41389	0.92924	1.42934	-2		2.41389	0.96973	11.7685	-2		2.41389	1.50237	0.04166	98		2.41389	0.93293	0.208	-2		2.41389	1.81512	0	98		2.41389	1.90573	0.16002	0
2.41667	0.82484	3.32294	-2		2.41667	1.06598	12.0375	-2		2.41667	1.42684	0	98		2.41667	0.98629	0.81268	-2		2.41667	1.54096	0.03987	98		2.41667	1.66864	0.50514	0
2.41944	0.99586	4.74414	-2		2.41944	0.96384	1.56	-2		2.41944	1.34129	0.04166	98		2.41944	1.02107	8.19161	-2		2.41944	1.62006	0.10714	98		2.41944	1.76041	0.38345	0
2.42222	0.94014	2.98456	-2		2.42222	0.94075	7.40229	-2		2.42222	1.43364	0.07308	98		2.42222	1.06949	11.0685	-2		2.42222	1.56548	0.08405	98		2.42222	1.80424	1.51471	0
2.425	0.88819	0.77517	-2		2.425	0.89947	4.93315	-2		2.425	1.3983	0	98		2.425	0.97334	0.96516	-2		2.425	1.62256	0.04698	98		2.425	1.74267	5.80167	0
2.42778	0.87914	2.79061	-2		2.42778	0.90925	11.711	-2		2.42778	1.48592	0	98		2.42778	1.02726	11.1163	-2		2.42778	1.74057	0.06578	98		2.42778	1.76737	1.78595	0
2.43056	1.06364	0.7419	-2		2.43056	1.03663	6.876	-2		2.43056	1.58026	0.03677	98		2.43056	0.98849	5.24201	-2		2.43056	1.57055	0.104	98		2.43056	1.79832	2.6264	0
2.43333	1.03895	0.52	-2		2.43333	0.9722	5.2787	-2		2.43333	1.62595	0	98		2.43333	1.0605	8.41401	-2		2.43333	1.53755	0.06517	98		2.43333	2.04482	1.68596	0
2.43611	0.81051	5.3274	-2		2.43611	0.93746	3.53753	-2		2.43611	1.50787	0.08222	98		2.43611	1.00518	12.2285	-2		2.43611	1.6352	0.06644	98		2.43611	1.73444	0.25047	0
2.43889	0.98753	4.55824	-2		2.43889	0.99705	2.09037	-2		2.43889	1.60599	0	-2		2.43889	1.11941	8.84291	-2		2.43889	1.66292	0.16002	98		2.43889	1.70664	1.0606	0
2.44167	0.9937	3.59214	-2		2.44167	0.95712	1.25233	-2		2.44167	1.49672	0.78173	-2		2.44167	1.04682	7.97693	-2		2.44167	1.63589	0.04698	98		2.44167	1.75689	0.98553	0
2.44444	0.86976	0.65775	-2		2.44444	0.95566	1.45971	-2		2.44444	1.5037	0.14289	-2		2.44444	0.98248	0.5616	-2		2.44444	1.77144	0.04698	98		2.44444	1.73028	0.17054	0
2.44722	1.04382	1.29014	-2		2.44722	1.06648	3.46181	-2		2.44722	1.414	0.18831	-2		2.44722	0.99184	8.40662	-2		2.44722	1.63292	0	98		2.44722	1.63294	1.17918	0
2.45	0.9394	1.1807	-2		2.45	0.92657	5.72095	-2		2.45	1.48091	0	-2		2.45	0.99053	9.10795	-2		2.45	1.80658	0.09397	98		2.45	1.67474	0.11315	0
2.45278	1.24251	1.51426	-2		2.45278	0.94056	7.99786	-2		2.45278	1.46575	0.03016	-2		2.45278	1.01838	12.052	-2		2.45278	1.75623	0.03987	98		2.45278	1.58156	0.08404	0
2.45556	1.13128	3.28383	-2		2.45556	0.91309	0.07752	-2		2.45556	1.50902	1.11149	-2		2.45556	1.11261	8.72237	-2		2.45556	1.59188	0.03987	98		2.45556	1.83796	0.38629	0
2.45833	1.29171	1.25664	-2		2.45833	0.91547	2.42988	-2		2.45833	1.53201	1.2097	-2		2.45833	1.04724	1.16276	-2		2.45833	1.63506	0.04153	98		2.45833	1.85578	0.26452	0
2.46111	1.17681	0.5303	-2		2.46111	0.95949	1.56768	-2		2.46111	1.50031	2.17747	-2		2.46111	1.01353	0.88858	-2		2.46111	1.68709	0.03016	98		2.46111	1.7913	0.11978	0
2.46389	0.83001	3.6887	-2		2.46389	0.90443	3.94226	-2		2.46389	1.3206	2.36785	-2		2.46389	1.06846	2.23615	-2		2.46389	1.60554	0.088	98		2.46389	1.5892	0.13552	0
2.46667	0.94497	3.63339	-2		2.46667	0.91789	0.32888	-2		2.46667	1.38975	1.36533	-2		2.46667	0.98734	0.78389	-2		2.46667	1.50754	0.04698	98		2.46667	1.75497	0.17152	0
2.46944	0.86733	3.67532	-2		2.46944	0.95905	1.64438	-2		2.46944	1.37345	0.89695	-2		2.46944	0.98312	6.40343	-2		2.46944	1.64752	0	98		2.46944	1.64865	0.30285	0
2.47222	0.92803	4.6719	-2		2.47222	1.10213	4.58662	-2		2.47222	1.26166	0.48657	-2		2.47222	1.04601	10.0812	-2		2.47222	1.55167	0.04698	98		2.47222	1.73629	0.13552	0
2.475	1.04146	5.12141	-2		2.475	0.95545	5.42896	-2		2.475	1.41664	2.86851	-2		2.475	1.02565	11.2089	-2		2.475	1.4386	0.04698	98		2.475	1.78441	0.416	0
2.47778	1.01919	2.13277	-2		2.47778	1.12036	2.50033	-2		2.47778	1.43079	1.69746	-2		2.47778	1.04215	10.5583	-2		2.47778	1.485	0.03987	98		2.47778	1.79	0.46057	0
2.48056	1.06968	3.94774	-2		2.48056	0.99055	7.16393	-2		2.48056	1.21024	2.0853	-2		2.48056	1.00628	3.65111	-2		2.48056	1.61701	0.03987	98		2.48056	1.66593	0.11978	0
2.48333	0.42806	6.14295	-2		2.48333	1.00982	1.693	-2		2.48333	1.23287	3.75872	-2		2.48333	1.01901	7.70294	-2		2.48333	1.56068	0.09397	98		2.48333	1.65796	0.54081	0
2.48611	1.18807	2.9153	-2		2.48611	0.97878	4.41262	-2		2.48611	1.32536	0.52646	-2		2.48611	0.94934	0.66886	-2		2.48611	1.51126	0.04878	98		2.48611	1.67143	0.41093	0
2.48889	0.91631	1.50671	-2		2.48889	0.96875	4.98682	-2		2.48889	1.1606	4.1552	-2		2.48889	1.14463	5.54915	-2		2.48889	1.5235	0.03467	98		2.48889	1.8474	0.08509	0
2.49167	1.12366	2.62484	-2		2.49167	0.92695	11.5739	-2		2.49167	1.28351	3.47168	-2		2.49167	1.07295	11.5893	-2		2.49167	1.55398	0.03467	98		2.49167	1.75693	0.3478	0
2.49444	1.30415	0.9302	-2		2.49444	0.96018	11.4429	-2		2.49444	1.24374	0.18385	-2		2.49444	1.13468	10.1331	-2		2.49444	1.67999	0.06663	98		2.49444	1.72086	0.31761	0
2.49722	0.89392	5.46569	-2		2.49722	1.00857	4.53859	-2		2.49722	1.31203	3.73704	-2		2.49722	1.09808	9.3058	-2		2.49722	1.66598	0.04698	98		2.49722	1.67074	0.70018	0
2.5	1.04387	8.70251	-2		2.5	1.08508	2.01097	-2		2.5	1.1521	4.80251	-2		2.5	1.05354	3.7794	-2		2.5	1.68469	0.04698	98		2.5	1.81976	0.3478	0
2.50278	1.08217	1.61451	-2		2.50278	0.95534	11.8332	-2		2.50278	1.21697	3.66013	-2		2.50278	1.09689	4.45425	-2		2.50278	1.63337	0.09397	98		2.50278	1.66687	1.15052	0
2.50556	0.82344	0.73539	-2		2.50556	1.03129	12.6012	-2		2.50556	1.2713	0.49806	-2		2.50556	1.19582	9.58862	-2		2.50556	1.7022	0.09397	98		2.50556	1.65182	1.00854	0
2.50833	0.87314	0.4651	-2		2.50833	0.96006	9.80141	-2		2.50833	1.22719	4.19785	-2		2.50833	1.09412	6.26189	-2		2.50833	1.64963	0.13289	98		2.50833	1.78264	0.10002	0
2.51111	0.87524	0.32888	-2		2.51111	0.93933	11.9881	-2		2.51111	1.22866	1.20445	-2		2.51111	1.06694	8.9561	-2		2.51111	1.5007	0.08663	98		2.51111	1.72318	0.20836	0
2.51389	1.08703	6.67709	-2		2.51389	0.94084	9.01417	-2		2.51389	1.19503	0.52	-2		2.51389	1.04571	1.09818	-2		2.51389	1.74599	0.07576	98		2.51389	1.72981	0.15503	0
2.51667	0.85269	7.69881	-2		2.51667	0.84523	8.32146	-2		2.51667	1.2763	0.10654	-2		2.51667	0.96909	3.09303	-2		2.51667	1.67802	0.07576	98		2.51667	1.7239	0.30408	0
2.51944	0.79983	NaN	-2		2.51944	0.94784	12.2217	-2		2.51944	1.28383	0.04343	-2		2.51944	1.04601	0.9035	-2		2.51944	1.51272	0.06578	98		2.51944	1.64023	1.01638	0
2.52222	0.87167	NaN	-2		2.52222	0.97296	9.67256	-2		2.52222	1.35035	0.65466	-2		2.52222	1.08887	0.95767	-2		2.52222	1.55944	0.10714	98		2.52222	1.68676	0.79092	0
2.525	0.8428	1.49991	-2		2.525	1.00737	9.07143	-2		2.525	1.38516	1.43095	-2		2.525	1.03668	5.07242	-2		2.525	1.55177	0.09721	98		2.525	1.97757	2.55806	0
2.52778	0.86343	2.06434	-2		2.52778	0.92114	10.9098	-2		2.52778	1.25999	1.03584	-2		2.52778	1.16381	9.8577	-2		2.52778	1.49286	0.05814	98		2.52778	1.75627	0.11978	0
2.53056	0.81395	4.67422	-2		2.53056	0.98194	5.47473	-2		2.53056	1.28256	0.41036	-2		2.53056	1.10412	11.09	-2		2.53056	1.57914	0.04698	98		2.53056	1.73664	0.18135	0
2.53333	0.80347	2.16965	-2		2.53333	1.07352	NaN	-2		2.53333	1.31103	2.50345	-2		2.53333	1.17025	0.71912	-2		2.53333	1.55784	0.10714	98		2.53333	1.69517	0.5303	0
2.53611	0.8279	2.88963	-2		2.53611	NaN	NaN	-2		2.53611	1.24942	1.60359	-2		2.53611	1.11754	3.99069	-2		2.53611	1.59999	0.104	98		2.53611	1.64942	0.104	0
2.53889	0.89135	1.03071	-2		2.53889	0.85798	11.6711	-2		2.53889	1.2298	4.21972	-2		2.53889	1.13825	6.62854	-2		2.53889	1.4938	0.02321	98		2.53889	1.66271	0.39221	0
2.54167	1.06232	0.85761	-2		2.54167	0.94927	NaN	-2		2.54167	1.30722	3.45712	-2		2.54167	1.2516	0.8635	-2		2.54167	1.56839	0.08405	98		2.54167	1.91375	2.24523	0
2.54444	0.84243	3.48758	-2		2.54444	NaN	NaN	-2		2.54444	1.2052	3.18723	-2		2.54444	1.3168	0.4452	-2		2.54444	1.44433	0.09397	98		2.54444	1.80244	4.60955	0
2.54722	1.03352	7.0175	-2		2.54722	0.91558	11.3682	-2		2.54722	1.16992	4.51159	-2		2.54722	1.40775	0.75802	-2		2.54722	1.55278	0.04698	98		2.54722	1.84854	0.12252	0
2.55	0.95011	2.58726	-2		2.55	0.96355	10.9804	-2		2.55	1.19274	1.57209	-2		2.55	1.53045	0.13867	-2		2.55	1.57021	0.04698	98		2.55	1.80056	1.29569	0
2.55278	0.80965	1.73333	-2		2.55278	0.92454	11.0773	-2		2.55278	1.07651	4.82578	-2		2.55278	1.69164	0.05272	-2		2.55278	1.63018	0.09397	98		2.55278	1.80592	4.04651	0
2.55556	0.9049	1.27891	-2		2.55556	1.01429	9.56008	-2		2.55556	1.15839	2.96271	-2		2.55556	1.80509	0.29416	-2		2.55556	1.5756	0.04153	98		2.55556	1.58213	2.65149	0
2.55833	1.28008	1.00054	-2		2.55833	0.92894	3.16064	-2		2.55833	1.1891	4.33503	-2		2.55833	1.91107	0.25639	-2		2.55833	1.57578	0.05814	98		2.55833	1.90711	0.91453	0
2.56111	1.25651	1.97113	-2		2.56111	0.97672	10.8827	-2		2.56111	1.22873	4.33014	-2		2.56111	1.87526	0.49368	-2		2.56111	1.49746	0.04698	98		2.56111	1.84339	1.6646	0
2.56389	0.84484	3.30746	-2		2.56389	0.86051	2.18647	-2		2.56389	1.30595	1.21973	-2		2.56389	1.81202	1.36444	-2		2.56389	1.67404	0.08083	98		2.56389	1.69293	0.77557	0
2.56667	0.9823	5.89653	-2		2.56667	1.01497	0.83847	-2		2.56667	1.27514	3.96968	-2		2.56667	1.978	0.07354	-2		2.56667	1.58426	0.01879	98		2.56667	1.87904	2.32546	0
2.56944	0.76995	1.47078	-2		2.56944	0.92054	11.5027	-2		2.56944	1.35465	1.17419	-2		2.56944	2.18937	0	-2		2.56944	1.65219	0.15377	98		2.56944	1.96289	0.65285	0
2.57222	0.98899	1.84256	-2		2.57222	1.01635	7.23679	-2		2.57222	1.3143	1.60207	-2		2.57222	2.07256	0.05303	-2		2.57222	1.5751	0.11031	98		2.57222	1.7275	0.16002	0
2.575	0.75616	1.32461	-2		2.575	1.04479	12.647	-2		2.575	1.388	1.34537	-2		2.575	2.06152	0.10322	98		2.575	1.54897	0.04698	98		2.575	1.85026	1.24835	0
2.57778	0.93406	2.4279	-2		2.57778	0.98182	10.4296	-2		2.57778	1.26958	3.78447	-2		2.57778	2.28749	0.10199	98		2.57778	1.69342	0.04698	98		2.57778	1.73779	1.23699	0
2.58056	1.07631	4.17201	-2		2.58056	1.04558	10.519	-2		2.58056	1.26626	3.33875	-2		2.58056	2.15199	0.12302	98		2.58056	1.59925	0.104	98		2.58056	1.58721	2.48775	0
2.58333	1.00559	2.22846	-2		2.58333	0.91577	8.42978	-2		2.58333	1.11886	4.2754	-2		2.58333	2.21907	0.026	98		2.58333	1.45014	0.13	98		2.58333	1.82705	0.43878	0
2.58611	1.0357	2.30787	-2		2.58611	0.92797	9.33795	-2		2.58611	1.14022	2.39793	-2		2.58611	2.19561	0.0624	98		2.58611	1.57036	0.11267	98		2.58611	1.69267	0.04651	0
2.58889	0.73857	2.32293	-2		2.58889	0.92155	0.69765	-2		2.58889	1.18708	2.62006	-2		2.58889	2.254	0.11332	98		2.58889	1.50232	0.13867	98		2.58889	1.67331	0.29416	0
2.59167	1.1271	4.37295	-2		2.59167	0.96751	10.4135	-2		2.59167	1.17563	0.38291	-2		2.59167	2.22031	0.04343	98		2.59167	1.51758	0.09966	98		2.59167	1.70774	0.63051	0
2.59444	1.24157	7.70232	-2		2.59444	0.89498	7.29188	-2		2.59444	1.12633	1.44855	-2		2.59444	2.18351	0.03677	98		2.59444	1.51916	0.04698	98		2.59444	1.69321	0.42232	0
2.59722	0.91119	2.22327	-2		2.59722	0.99288	2.52392	-2		2.59722	1.10863	1.03544	-2		2.59722	2.3102	0.1427	98		2.59722	1.39982	0.07354	98		2.59722	1.64564	0.33984	0
2.6	0.77771	1.98692	-2		2.6	1.00823	1.36854	-2		2.6	1.09754	7.2027	-2		2.6	2.42442	0.10623	98		2.6	1.39471	0.05814	98		2.6	2.00855	0.35289	0
2.60278	0.79531	1.47078	-2		2.60278	1.11315	0.89464	-2		2.60278	1.05432	5.8745	-2		2.60278	2.32683	0.0492	98		2.60278	1.46144	0.07729	98		2.60278	1.64427	0.22366	0
2.60556	0.91947	5.12938	-2		2.60556	0.90391	3.78883	-2		2.60556	1.10482	2.76921	-2		2.60556	2.24605	0.11798	98		2.60556	1.53437	0.04153	98		2.60556	1.8538	0.4651	0
2.60833	0.81328	1.34621	-2		2.60833	1.17634	2.50873	-2		2.60833	1.02976	2.23175	-2		2.60833	2.33227	0.11798	98		2.60833	1.52156	0.05814	98		2.60833	1.77004	0.44883	0
2.61111	0.85594	7.49161	-2		2.61111	1.00608	5.9861	-2		2.61111	1.10357	9.83022	-2		2.61111	2.35232	0.04305	98		2.61111	1.30549	0.04698	98		2.61111	1.81311	1.31807	0
2.61389	0.85399	1.81926	-2		2.61389	0.94581	7.97213	-2		2.61389	1.01435	1.13636	-2		2.61389	2.08623	0.11978	98		2.61389	1.36784	0.06727	98		2.61389	2.00105	1.20855	0
2.61667	1.12828	0.208	-2		2.61667	0.91246	6.05169	-2		2.61667	1.11635	4.0057	-2		2.61667	2.21162	0.04166	98		2.61667	1.33971	0.07354	98		2.61667	1.69221	0.95687	0
2.61944	0.84237	0.9302	-2		2.61944	0.97013	10.017	-2		2.61944	1.05752	3.93227	-2		2.61944	2.23935	0	98		2.61944	1.44316	0.07752	98		2.61944	1.89318	1.93901	0
2.62222	0.8166	2.9434	-2		2.62222	0.94281	4.75742	-2		2.62222	1.06477	0.25739	-2		2.62222	2.29288	0.07709	98		2.62222	1.46378	0.05778	98		2.62222	1.65009	0.6731	0
2.625	0.81626	5.31746	-2		2.625	0.81641	11.1453	-2		2.625	1.17332	2.29036	-2		2.625	2.40755	0	98		2.625	1.50966	0.088	98		2.625	1.85769	4.39666	0
2.62778	0.85431	3.50202	-2		2.62778	1.00071	8.28127	-2		2.62778	1.18968	1.83	-2		2.62778	2.36443	0.04086	98		2.62778	1.41287	0.04698	98		2.62778	1.87596	1.53429	0
2.63056	0.73288	1.67444	-2		2.63056	0.91165	0.59035	-2		2.63056	1.12692	1.456	-2		2.63056	2.44161	0.3	98		2.63056	1.47415	0.04698	98		2.63056	1.8779	2.5466	0
2.63333	0.84604	4.73616	-2		2.63333	0.98576	NaN	-2		2.63333	1.14772	0.3677	-2		2.63333	2.38876	0.38982	98		2.63333	1.50625	0.04698	98		2.63333	1.87663	1.04	0
2.63611	0.83751	3.63851	-2		2.63611	NaN	NaN	-2		2.63611	1.19471	3.03319	-2		2.63611	2.23863	0.03016	98		2.63611	1.5295	0.12428	98		2.63611	1.90852	2.44872	0
2.63889	0.80697	9.2367	-2		2.63889	1.03473	2.44455	-2		2.63889	1.20141	4.13039	-2		2.63889	2.0978	0.10516	98		2.63889	1.44774	0.12064	98		2.63889	1.96255	0.3753	0
2.64167	0.82006	1.18578	-2		2.64167	0.98486	5.8541	-2		2.64167	1.15073	0.59346	-2		2.64167	2.34692	0.06411	98		2.64167	1.48412	0.14565	98		2.64167	1.9902	0.38759	0
2.64444	1.02472	4.36924	-2		2.64444	0.99891	12.6795	-2		2.64444	1.23835	0.69084	-2		2.64444	2.19689	0.08205	98		2.64444	1.55374	0.11978	98		2.64444	1.91102	0.97671	0
2.64722	0.89221	0.88858	-2		2.64722	0.9984	4.61835	-2		2.64722	1.34163	2.41926	-2		2.64722	2.336	0.044	98		2.64722	1.42822	0.05814	98		2.64722	1.84994	0.6528	0
2.65	0.86044	2.37612	-2		2.65	0.9627	4.89795	-2		2.65	1.44313	0.89271	-2		2.65	2.3385	0.08333	98		2.65	1.48757	0.01339	98		2.65	1.93698	0.14293	0
2.65278	0.83537	5.47086	-2		2.65278	0.89881	6.66331	-2		2.65278	1.33749	3.54417	-2		2.65278	2.16456	0.08333	98		2.65278	1.39856	0.02971	98		2.65278	2.04434	1.15394	0
2.65556	0.81877	5.551	-2		2.65556	0.89586	6.10153	-2		2.65556	1.3418	1.69977	-2		2.65556	2.24167	0.06537	98		2.65556	1.34362	0.05952	98		2.65556	1.82065	0.91105	0
2.65833	0.75966	6.77199	-2		2.65833	1.07284	8.76813	-2		2.65833	1.33728	0.23544	-2		2.65833	2.21916	0.03016	98		2.65833	1.46578	0.03654	98		2.65833	1.8002	0.40313	0
2.66111	0.90105	6.56705	-2		2.66111	0.98169	11.5852	-2		2.66111	1.46786	0	-2		2.66111	2.1896	0	98		2.66111	1.49588	0.03467	98		2.66111	1.78808	1.08324	0
2.66389	0.83036	5.66217	-2		2.66389	0.85453	8.98758	-2		2.66389	1.56405	0.06128	-2		2.66389	2.24896	0.04136	98		2.66389	1.48807	0.03467	98		2.66389	1.85652	2.07668	0
2.66667	0.79654	2.35587	-2		2.66667	0.95114	9.71899	-2		2.66667	1.73704	0.04903	-2		2.66667	2.11034	0.03976	98		2.66667	1.51222	0.04698	98		2.66667	1.74015	0.65052	0
2.66944	0.97217	5.16292	-2		2.66944	0.97759	11.0344	-2		2.66944	1.64773	0.0799	-2		2.66944	2.14963	0.04996	98		2.66944	1.57933	0.13788	98		2.66944	1.97825	1.3684	0
2.67222	0.81355	10.4065	-2		2.67222	0.9363	4.15481	-2		2.67222	1.68387	0.03016	-2		2.67222	2.04983	0.06537	98		2.67222	1.40351	0.11031	98		2.67222	1.72755	0.45481	0
2.675	1.18465	5.62947	-2		2.675	0.93485	0.3677	-2		2.675	1.71698	0.187	-2		2.675	2.12209	0	98		2.675	1.5307	0.04698	98		2.675	1.59985	0.8415	0
2.67778	1.04731	0.79204	-2		2.67778	0.88722	7.32905	-2		2.67778	1.72385	0.96948	-2		2.67778	2.03593	0.03976	98		2.67778	1.38968	0.03987	98		2.67778	1.87009	0.666	0
2.68056	0.9146	0.4651	-2		2.68056	0.94732	9.4465	-2		2.68056	1.75391	0.52191	98		2.68056	2.15849	0.38629	98		2.68056	1.48103	0.04651	98		2.68056	1.7743	0.0688	0
2.68333	0.87534	0.37498	-2		2.68333	0.97539	4.63248	-2		2.68333	1.67259	0.02971	98		2.68333	2.06295	0.29416	98		2.68333	1.29052	0.10654	98		2.68333	1.7003	0.21632	0
2.68611	0.83603	1.33185	-2		2.68611	0.98365	5.36035	-2		2.68611	1.88148	0.04473	98		2.68611	2.18298	0.04202	98		2.68611	1.31959	0.06677	98		2.68611	1.75395	0.74416	0
2.68889	0.86053	0.09805	-2		2.68889	1.03455	7.99989	-2		2.68889	1.87857	0.078	98		2.68889	2.10476	0	98		2.68889	1.34872	0.04698	98		2.68889	1.87402	0.67078	0
2.69167	0.85177	4.82851	-2		2.69167	0.97545	8.5508	-2		2.69167	1.88893	0.03363	98		2.69167	2.22239	0.06411	98		2.69167	1.534	0.04698	98		2.69167	1.91307	0.95761	0
2.69444	0.919	NaN	-2		2.69444	1.16802	4.1652	-2		2.69444	1.87074	0	98		2.69444	2.24397	0.0492	98		2.69444	1.54441	0.06517	98		2.69444	1.7412	1.61555	0
2.69722	0.7371	NaN	-2		2.69722	1.08514	NaN	-2		2.69722	2.00083	0.13464	98		2.69722	2.15788	0.10724	98		2.69722	1.54185	0.12128	98		2.69722	1.68205	0.37337	0
2.7	0.80761	2.79835	-2		2.7	NaN	NaN	-2		2.7	1.7528	0.04235	98		2.7	2.10273	0.0361	98		2.7	1.59761	0.12128	98		2.7	1.81158	0.56006	0
2.70278	0.84708	5.512	-2		2.70278	0.93013	11.7081	-2		2.70278	1.72077	0.1253	98		2.70278	2.10574	0.0296	98		2.70278	1.46016	0.0624	98		2.70278	1.89424	2.41715	0
2.70556	0.80002	1.08579	-2		2.70556	1.0623	4.01236	-2		2.70556	1.8244	0.078	98		2.70556	2.05695	0.09244	98		2.70556	1.45819	0.04698	98		2.70556	1.93506	0.99853	0
2.70833	0.84597	3.10262	-2		2.70833	1.03992	10.5861	-2		2.70833	1.78507	0.03658	98		2.70833	1.9219	0.17487	98		2.70833	1.4666	0.16002	98		2.70833	1.753	0.4288	0
2.71111	0.8438	6.88367	-2		2.71111	0.98326	13.5213	-2		2.71111	1.82742	0.03658	98		2.71111	1.89955	0.05814	98		2.71111	1.55475	0.04457	98		2.71111	1.83179	0.208	0
2.71389	0.82737	0.23255	-2		2.71389	1.04558	7.6428	-2		2.71389	1.89068	0	98		2.71389	2.01909	0.11072	98		2.71389	1.64694	0.06126	98		2.71389	1.79318	0.14708	0
2.71667	0.90313	0.44123	-2		2.71667	0.96409	9.86028	-2		2.71667	1.76126	1.29879	98		2.71667	1.83882	0.04086	98		2.71667	1.39036	0	98		2.71667	1.82499	0.23548	0
2.71944	0.89084	1.18578	-2		2.71944	0.96368	9.77821	-2		2.71944	1.65199	1.29879	98		2.71944	1.89302	0.04086	98		2.71944	1.55333	0	98		2.71944	1.84337	0.36149	0
2.72222	0.92578	0.83847	-2		2.72222	1.00794	6.18428	-2		2.72222	1.71964	0.026	98		2.72222	1.99252	0.0296	98		2.72222	1.60726	0.05952	98		2.72222	1.84689	0.77086	0
2.725	0.92569	5.96075	-2		2.725	1.08068	11.4788	-2		2.725	1.63261	0.08222	98		2.725	1.80877	0.04651	98		2.725	1.62108	0.05952	98		2.725	1.81722	0.20105	0
2.72778	0.80616	5.26614	-2		2.72778	0.94049	11.5529	-2		2.72778	1.65342	0	98		2.72778	1.89521	0.06508	98		2.72778	1.51054	0.09397	98		2.72778	1.84693	0.33296	0
2.73056	0.83589	7.84494	-2		2.73056	0.95907	5.58661	-2		2.73056	1.7562	0.04343	98		2.73056	1.83667	0.0361	98		2.73056	1.5376	0.04698	98		2.73056	1.81852	0.52646	0
2.73333	0.72859	4.60662	-2		2.73333	1.04279	10.81	-2		2.73333	1.75018	1.0606	98		2.73333	1.83199	0.0361	98		2.73333	1.58092	0.07752	98		2.73333	1.71318	0.70395	0
2.73611	0.82719	3.66369	-2		2.73611	0.92121	13.0052	-2		2.73611	1.63493	0.19284	98		2.73611	1.94959	0.0361	98		2.73611	1.53671	0.08477	98		2.73611	1.77397	0.1552	0
2.73889	0.89389	1.60294	-2		2.73889	1.01175	8.90171	-2		2.73889	1.77246	0.05253	98		2.73889	1.88551	0.0361	98		2.73889	1.51562	0.04698	98		2.73889	1.75205	1.97724	0
2.74167	0.878	4.97125	-2		2.74167	0.92311	11.2517	-2		2.74167	1.7779	0.06644	98		2.74167	2.00313	0.05642	98		2.74167	1.44732	0	98		2.74167	1.79086	1.20663	0
2.74444	0.94815	2.29744	-2		2.74444	1.0279	8.38511	-2		2.74444	1.93066	0.04153	98		2.74444	2.15337	0.04757	98		2.74444	1.62931	0	98		2.74444	1.79731	1.22292	0
2.74722	0.82783	3.31425	-2		2.74722	1.03097	10.1803	-2		2.74722	1.59284	0	98		2.74722	1.98903	0.04757	98		2.74722	1.50579	0.06578	98		2.74722	1.69449	0.39277	0
2.75	0.89899	4.57508	-2		2.75	0.87483	11.7061	-2		2.75	1.76082	0.026	98		2.75	2.12371	0.04332	98		2.75	1.71964	0.06392	98		2.75	1.71014	0.33625	0
2.75278	1.45971	0.312	-2		2.75278	1.02725	12.1058	-2		2.75278	1.81706	0.026	98		2.75278	1.97408	0.08222	98		2.75278	1.47883	0.03467	98		2.75278	1.86449	0.73809	0
2.75556	1.53169	0.416	-2		2.75556	1.12222	3.93814	-2		2.75556	1.76907	0.026	98		2.75556	1.94227	0.08222	98		2.75556	1.47552	0.07576	98		2.75556	1.84076	0.25257	0
2.75833	1.61282	0.29416	-2		2.75833	0.9413	7.35334	-2		2.75833	1.8104	0.18385	98		2.75833	1.79152	0.41248	98		2.75833	1.56397	0.07576	98		2.75833	1.72857	2.43458	0
2.76111	1.524	1.04	-2		2.76111	0.97941	13.0974	-2		2.76111	1.67365	0.05814	98		2.76111	1.84614	0.26062	98		2.76111	1.53508	0.04698	98		2.76111	2.09673	0.4111	0
2.76389	1.29609	1.25233	-2		2.76389	0.94628	8.74872	-2		2.76389	1.80078	1.17398	98		2.76389	1.86878	0.936	98		2.76389	1.50179	0	98		2.76389	2.04906	1.29066	0
2.76667	1.40251	6.12277	-2		2.76667	1.04621	5.90352	-2		2.76667	1.72505	1.06652	98		2.76667	1.86365	0.11315	98		2.76667	1.51971	0.09397	98		2.76667	2.05143	0.29416	0
2.76944	1.27526	10.8933	-2		2.76944	0.97912	9.67815	-2		2.76944	1.54689	0	98		2.76944	1.79165	0.15618	98		2.76944	1.62011	0.08914	98		2.76944	1.90089	3.05345	0
2.77222	1.21704	1.47099	-2		2.77222	0.96822	11.5884	-2		2.77222	1.60817	0.08977	98		2.77222	1.76832	0.82541	98		2.77222	1.56365	0.01879	98		2.77222	1.68309	2.21748	0
2.775	1.16623	1.20613	-2		2.775	1.03168	6.32436	-2		2.775	1.58104	0.05883	98		2.775	1.75167	0.09396	98		2.775	1.57622	0.10714	98		2.775	1.91053	2.06405	0
2.77778	1.06408	1.54607	-2		2.77778	0.93027	5.95076	-2		2.77778	1.60417	0.11357	98		2.77778	1.95314	0.04698	98		2.77778	1.52697	0.10714	98		2.77778	1.90745	0.51536	0
2.78056	0.98299	1.89782	-2		2.78056	0.9735	13.2978	-2		2.78056	1.5981	0.08222	98		2.78056	2.08594	0.57962	98		2.78056	1.47953	0	98		2.78056	1.68667	1.78928	0
2.78333	0.90235	0.75713	-2		2.78333	0.93857	9.17325	-2		2.78333	1.55271	0	98		2.78333	2.01848	0.18564	98		2.78333	1.6296	0.06578	98		2.78333	1.8513	0.44395	0
2.78611	0.96305	0.66231	-2		2.78611	0.93529	9.11707	-2		2.78611	1.55583	0	98		2.78611	1.70704	0.16469	98		2.78611	1.59182	0	98		2.78611	1.7286	0.07362	0
2.78889	0.93573	3.88468	-2		2.78889	0.91994	8.50132	-2		2.78889	1.54336	0.24585	-2		2.78889	1.81178	0.16825	98		2.78889	1.65806	0	98		2.78889	1.63998	0.16002	0
2.79167	0.94341	5.64002	-2		2.79167	0.94643	8.79044	-2		2.79167	1.55454	0.92546	-2		2.79167	1.9177	0.10137	98		2.79167	1.52865	0.04698	98		2.79167	1.61391	0.42544	0
2.79444	0.9055	2.22137	-2		2.79444	0.96846	13.4931	-2		2.79444	1.39818	0.25135	-2		2.79444	1.89847	0.0361	98		2.79444	1.68786	0.04698	98		2.79444	1.63401	0.17509	0
2.79722	0.83889	1.26189	-2		2.79722	0.90587	10.8405	-2		2.79722	1.5688	0.9201	-2		2.79722	1.90946	0.07827	98		2.79722	1.60535	0	98		2.79722	1.74907	0.46484	0
2.8	0.92119	1.59089	-2		2.8	0.99956	10.5184	-2		2.8	1.48052	0.478	-2		2.8	1.93032	0.07827	98		2.8	1.63264	0.04698	98		2.8	1.79783	0.29416	0
2.80278	0.94805	0.208	-2		2.80278	0.91831	11.9134	-2		2.80278	1.50394	0.57436	-2		2.80278	1.82466	0.04343	98		2.80278	1.51704	0.04878	98		2.80278	1.73177	0.18135	0
2.80556	0.87385	0.89464	-2		2.80556	0.98133	3.71629	-2		2.80556	1.42465	1.63928	-2		2.80556	2.05613	0.05814	98		2.80556	1.58321	0.08062	98		2.80556	1.86376	0.11978	0
2.80833	0.86086	4.38407	-2		2.80833	0.80742	11.5092	-2		2.80833	1.2748	0.83319	-2		2.80833	2.00614	1.06066	98		2.80833	1.6297	0.12694	98		2.80833	1.76727	0.0426	0
2.81111	0.90309	6.96179	-2		2.81111	0.95349	12.6816	-2		2.81111	1.35825	2.0826	-2		2.81111	1.74066	0.29973	98		2.81111	1.58608	0.04651	98		2.81111	1.91014	0.26881	0
2.81389	0.80655	1.48905	-2		2.81389	1.03537	11.5515	-2		2.81389	1.36499	0.23544	-2		2.81389	1.89324	0.23478	98		2.81389	1.5634	0.04651	98		2.81389	1.62827	1.89818	0
2.81667	0.94197	1.54607	-2		2.81667	0.94289	10.1428	-2		2.81667	1.29998	1.57955	-2		2.81667	1.84742	0.20142	98		2.81667	1.6357	0.104	98		2.81667	1.82278	0.9657	0
2.81944	1.03674	2.61865	-2		2.81944	0.94104	2.65126	-2		2.81944	1.37582	0.06644	-2		2.81944	1.76074	0.08333	98		2.81944	1.69462	0.07354	98		2.81944	1.83628	1.61428	0
2.82222	0.84334	0.208	-2		2.82222	0.99404	11.3493	-2		2.82222	1.37857	1.08377	-2		2.82222	1.76875	0.87939	98		2.82222	1.62051	0.06727	98		2.82222	1.80664	1.71579	0
2.825	0.74942	1.17663	-2		2.825	0.93882	12.3554	-2		2.825	1.27247	2.9149	-2		2.825	1.7588	0.07243	98		2.825	1.5888	0	98		2.825	1.85201	0.3484	0
2.82778	0.86888	2.24157	-2		2.82778	0.93163	3.45712	-2		2.82778	1.31287	1.64284	-2		2.82778	1.84857	0.03032	98		2.82778	1.57476	0.06126	98		2.82778	1.7772	0.36561	0
2.83056	0.77581	2.82911	-2		2.83056	0.93513	5.92891	-2		2.83056	1.3212	0.45018	-2		2.83056	1.76573	0.208	98		2.83056	1.57029	0.104	98		2.83056	1.77654	1.26521	0
2.83333	0.8969	6.23788	-2		2.83333	1.04481	10.2433	-2		2.83333	1.34424	0.55582	-2		2.83333	1.92441	0.0296	98		2.83333	1.41602	0	98		2.83333	1.79089	0.87412	0
2.83611	0.78147	5.928	-2		2.83611	0.99337	9.92218	-2		2.83611	1.38438	0.09655	-2		2.83611	1.8895	0.07536	-2		2.83611	1.58669	0.04698	98		2.83611	1.71741	0.69679	0
2.83889	0.81564	1.81926	-2		2.83889	0.96266	8.30138	-2		2.83889	1.3451	0.60835	-2		2.83889	1.92085	0.06677	-2		2.83889	1.54515	0.04698	98		2.83889	1.66174	1.29433	0
2.84167	0.83699	0.69765	-2		2.84167	0.92842	12.2709	-2		2.84167	1.4136	0.98347	-2		2.84167	1.86569	0.03369	-2		2.84167	1.49203	0.104	98		2.84167	1.70568	2.43742	0
2.84444	0.83566	1.25233	-2		2.84444	0.91832	11.317	-2		2.84444	1.53717	0.48627	-2		2.84444	1.7824	1.48121	-2		2.84444	1.50276	0.04651	98		2.84444	1.63321	4.90743	0
2.84722	1.08422	1.86041	-2		2.84722	0.93089	7.00593	-2		2.84722	1.47082	0.30728	-2		2.84722	1.78755	0.17757	-2		2.84722	1.59155	0.01879	98		2.84722	1.86166	4.5689	0
2.85	1.16162	0.52	-2		2.85	1.00268	6.94615	-2		2.85	1.34485	0.13	-2		2.85	1.65759	0.16444	-2		2.85	1.62515	0.09397	98		2.85	1.73829	0.89747	0
2.85278	1.05501	3.91488	-2		2.85278	0.88333	5.99403	-2		2.85278	1.435	1.35125	-2		2.85278	1.77888	0.10724	-2		2.85278	1.49051	0.04698	98		2.85278	1.83509	3.07022	0
2.85556	1.24888	3.86063	-2		2.85556	1.07055	11.6203	-2		2.85556	1.40676	0.69339	-2		2.85556	1.80333	0	-2		2.85556	1.4635	0.04698	98		2.85556	1.73662	2.34968	0
2.85833	1.21403	4.32223	-2		2.85833	0.88363	4.23161	-2		2.85833	1.22682	0.86949	-2		2.85833	1.61522	0.08333	-2		2.85833	1.56701	0.06126	98		2.85833	1.75479	0.3388	0
2.86111	0.95033	6.27706	-2		2.86111	0.95998	10.4501	-2		2.86111	1.26394	0.32988	-2		2.86111	1.5781	0.10654	-2		2.86111	1.72001	0.06126	98		2.86111	1.78078	0.37515	0
2.86389	0.80335	5.15614	-2		2.86389	0.91474	12.7764	-2		2.86389	1.20353	1.49549	-2		2.86389	1.59778	2.11019	-2		2.86389	1.53528	0.02971	98		2.86389	1.99249	0.41838	0
2.86667	0.78253	7.9204	-2		2.86667	0.92564	5.0784	-2		2.86667	1.26892	2.75953	-2		2.86667	1.67379	2.66884	-2		2.86667	1.52133	0.02971	98		2.86667	1.79314	4.86249	0
2.86944	0.75845	2.80029	-2		2.86944	0.98815	8.06423	-2		2.86944	1.24505	0.34667	-2		2.86944	1.60367	2.69255	-2		2.86944	1.55861	0.04202	98		2.86944	1.64789	2.83055	0
2.87222	0.7921	1.54607	-2		2.87222	1.03871	10.1431	-2		2.87222	1.22298	2.02839	-2		2.87222	1.40709	1.85181	-2		2.87222	1.52886	0.10862	98		2.87222	2.01447	1.87224	0
2.875	0.9093	3.23572	-2		2.875	1.06293	4.6726	-2		2.875	1.20009	0.30321	-2		2.875	1.4154	1.78361	-2		2.875	1.54946	0.03467	98		2.875	1.81097	1.24708	0
2.87778	0.92252	3.67696	-2		2.87778	1.02214	11.9701	-2		2.87778	1.20794	2.0761	-2		2.87778	1.36963	2.80219	-2		2.87778	1.54964	0.04698	98		2.87778	1.80995	1.32869	0
2.88056	1.0395	5.57444	-2		2.88056	0.90085	12.5511	-2		2.88056	1.19022	0.40881	-2		2.88056	1.31614	4.17527	-2		2.88056	1.50149	0.04698	98		2.88056	1.76199	2.44172	0
2.88333	0.82001	6.56519	-2		2.88333	0.94727	4.34372	-2		2.88333	1.12532	2.28843	-2		2.88333	1.40472	6.00442	-2		2.88333	1.51034	0	98		2.88333	1.84103	0.30214	0
2.88611	0.84949	1.4419	-2		2.88611	0.95601	11.1221	-2		2.88611	1.24151	2.83304	-2		2.88611	1.18074	5.21858	-2		2.88611	1.49618	0	98		2.88611	2.04352	1.73213	0
2.88889	0.97001	3.3632	-2		2.88889	1.0022	11.5963	-2		2.88889	1.18616	0.41307	-2		2.88889	1.18726	4.524	-2		2.88889	1.56642	0.03654	98		2.88889	1.71447	1.66977	0
2.89167	0.89363	1.50191	-2		2.89167	0.93742	5.29032	-2		2.89167	1.31213	3.36034	-2		2.89167	1.22033	4.0486	-2		2.89167	1.54377	0.05952	98		2.89167	1.83682	0.92502	0
2.89444	1.11019	4.09712	-2		2.89444	0.98541	8.8565	-2		2.89444	1.25989	3.2898	-2		2.89444	1.10809	2.96079	-2		2.89444	1.58187	0.09397	98		2.89444	1.65044	0.44395	0
2.89722	1.05405	4.13987	-2		2.89722	0.95231	7.34379	-2		2.89722	1.15249	1.68379	-2		2.89722	1.21677	0.19822	-2		2.89722	1.48705	0.14931	98		2.89722	1.93046	1.17519	0
2.9	1.04476	7.95983	-2		2.9	0.95723	9.82084	-2		2.9	1.13693	1.2442	-2		2.9	1.05868	1.22528	-2		2.9	1.5134	0.06126	98		2.9	1.74397	0.08509	0
2.90278	0.78398	6.08022	-2		2.90278	0.92913	10.6938	-2		2.90278	1.26159	0.34688	-2		2.90278	1.13359	4.05362	-2		2.90278	1.63988	0.04202	98		2.90278	1.79134	0.04457	0
2.90556	0.84181	5.65152	-2		2.90556	0.93723	10.8808	-2		2.90556	1.21461	1.78595	-2		2.90556	0.97305	0.32743	-2		2.90556	1.61525	0.08062	98		2.90556	1.71613	0.14708	0
2.90833	1.00493	2.21107	-2		2.90833	0.9203	11.8601	-2		2.90833	1.249	0.04235	-2		2.90833	1.12691	1.68984	-2		2.90833	1.55074	0.06663	98		2.90833	2.01238	0.3484	0
2.91111	0.93447	1.08579	-2		2.91111	0.89226	10.4804	-2		2.91111	1.17156	0.13257	-2		2.91111	1.18136	0.13155	-2		2.91111	1.45075	0.09397	98		2.91111	1.80706	0.54634	0
2.91389	1.03559	3.86483	-2		2.91389	1.00865	5.5484	-2		2.91389	1.1985	0.04166	-2		2.91389	1.15776	0.31287	-2		2.91389	1.63144	0.09397	98		2.91389	1.86766	0.16002	0
2.91667	0.85081	4.18592	-2		2.91667	0.94018	12.5578	-2		2.91667	1.24342	0.08333	-2		2.91667	1.23524	0.09374	-2		2.91667	1.46705	0.04698	98		2.91667	1.57723	0.38629	0
2.91944	0.91132	1.95398	-2		2.91944	1.01802	11.0107	-2		2.91944	1.25901	0.02514	-2		2.91944	1.34527	0.20568	-2		2.91944	1.58133	0.03467	98		2.91944	1.75123	0.10028	0
2.92222	0.90951	1.20339	-2		2.92222	0.98027	0.83776	-2		2.92222	1.26153	0.16137	-2		2.92222	1.355	0.18633	-2		2.92222	1.41917	0.06663	98		2.92222	1.95295	0.04903	0
2.925	0.8879	3.8958	-2		2.925	0.91523	3.28101	-2		2.925	1.33542	1.25078	-2		2.925	1.45834	0.09529	-2		2.925	1.6271	0.06663	98		2.925	1.82849	0.29781	0
2.92778	0.94948	3.93814	-2		2.92778	0.88473	8.29855	-2		2.92778	1.29627	0	-2		2.92778	1.47115	0.21307	-2		2.92778	1.53947	0.06392	98		2.92778	1.80671	0.37498	0
2.93056	0.99952	0.65409	-2		2.93056	0.91246	4.42625	-2		2.93056	1.38582	0.14334	-2		2.93056	1.52782	0	-2		2.93056	1.47299	0.10714	98		2.93056	1.73578	2.52101	0
2.93333	1.09979	2.80029	-2		2.93333	0.93062	3.41374	-2		2.93333	1.3133	0.42366	-2		2.93333	1.67365	0.18092	-2		2.93333	1.42302	0	98		2.93333	1.71517	0.15503	0
2.93611	0.98699	1.62453	-2		2.93611	0.95369	8.61883	-2		2.93611	1.39052	0.39368	-2		2.93611	1.78341	0.11031	-2		2.93611	1.64262	0	98		2.93611	1.7598	2.04651	0
2.93889	1.00746	1.12493	-2		2.93889	0.95205	8.19227	-2		2.93889	1.30735	0.11886	-2		2.93889	1.74402	0.03654	-2		2.93889	1.40287	0.09397	98		2.93889	1.70288	0.93127	0
2.94167	0.95115	3.30517	-2		2.94167	1.00842	11.5374	-2		2.94167	1.35046	0.77568	-2		2.94167	1.7018	0.06588	-2		2.94167	1.49534	0.14931	98		2.94167	1.65023	1.5543	0
2.94444	0.81744	6.43755	-2		2.94444	0.85168	8.86793	-2		2.94444	1.26535	0.65969	-2		2.94444	1.60155	0.208	-2		2.94444	1.4588	0.16769	98		2.94444	1.69303	0.52075	0
2.94722	1.00925	2.00018	-2		2.94722	0.96481	3.07196	-2		2.94722	1.33527	0.20307	-2		2.94722	1.8026	1.37012	-2		2.94722	1.47974	0.06392	98		2.94722	1.87015	2.44846	0
2.95	1.0462	0.73539	-2		2.95	0.98227	2.66956	-2		2.95	1.32218	0.09374	-2		2.95	1.5812	2.96496	-2		2.95	1.58733	0	98		2.95	1.80366	1.78686	0
2.95278	0.95102	1.02955	-2		2.95278	0.94196	2.15965	-2		2.95278	1.55223	0.26515	-2		2.95278	1.61374	4.53691	-2		2.95278	1.44931	0.06392	98		2.95278	1.76706	2.7739	0
2.95556	0.86414	1.58749	-2		2.95556	0.87585	NaN	-2		2.95556	1.43555	0.24282	-2		2.95556	1.47461	2.12003	-2		2.95556	1.58549	0.03987	98		2.95556	1.78456	2.45647	0
2.95833	1.03969	1.51426	-2		2.95833	NaN	NaN	-2		2.95833	1.47123	0.1253	-2		2.95833	1.39279	1.95017	-2		2.95833	1.49827	0.04698	98		2.95833	1.81679	4.27927	0
2.96111	1.02099	0.55898	-2		2.96111	0.92534	1.88607	-2		2.96111	1.32151	0.54177	-2		2.96111	1.46981	0.75802	-2		2.96111	1.38836	0.04698	98		2.96111	1.93311	0.36755	0
2.96389	0.8589	3.59599	-2		2.96389	1.04891	5.96896	-2		2.96389	1.40163	0.17757	-2		2.96389	1.47517	1.65624	-2		2.96389	1.36564	0.10714	98		2.96389	1.76285	0.54223	0
2.96667	1.04157	4.87606	-2		2.96667	0.97279	4.12118	-2		2.96667	1.4088	1.97326	-2		2.96667	1.51984	3.18508	-2		2.96667	1.4537	0.03987	98		2.96667	1.91775	0.99862	0
2.96944	1.04743	4.93096	-2		2.96944	0.90812	1.15394	-2		2.96944	1.39742	0.67098	-2		2.96944	1.36046	1.81628	-2		2.96944	1.43901	0.04698	98		2.96944	1.95237	0.84419	0
2.97222	0.92798	1.78928	-2		2.97222	0.93644	7.06043	-2		2.97222	1.44029	0.66857	-2		2.97222	1.29524	1.00858	-2		2.97222	1.50743	0.04698	98		2.97222	1.78469	0.76581	0
2.975	0.93805	2.1339	-2		2.975	0.85233	4.24267	-2		2.975	1.39871	1.17738	-2		2.975	1.33847	1.31059	-2		2.975	1.39719	0.04878	98		2.975	1.78238	0.49026	0
2.97778	1.07259	5.63715	-2		2.97778	0.95061	4.11498	-2		2.97778	1.3615	0.47543	-2		2.97778	1.41553	0.03363	-2		2.97778	1.43726	0.03467	98		2.97778	1.79241	0.7661	0
2.98056	0.99077	4.90567	-2		2.98056	0.98915	6.71657	-2		2.98056	1.31741	1.08579	-2		2.98056	1.37655	0	-2		2.98056	1.49034	0.04698	98		2.98056	1.84362	0.63903	0
2.98333	1.26598	1.91767	-2		2.98333	0.94421	3.16304	-2		2.98333	1.41158	0.73163	-2		2.98333	1.66924	1.33236	-2		2.98333	1.46065	0.04878	98		2.98333	1.81985	0.15503	0
2.98611	1.12296	3.016	-2		2.98611	1.00364	8.26122	-2		2.98611	1.3191	2.71036	-2		2.98611	1.49178	0.59486	-2		2.98611	1.54822	0	98		2.98611	1.86907	0.50618	0
2.98889	0.86541	5.9861	-2		2.98889	0.93961	3.28877	-2		2.98889	1.29528	0.8092	-2		2.98889	1.50456	1.273	-2		2.98889	1.49125	0	98		2.98889	1.78372	0.15962	0
2.99167	0.85378	0.98113	-2		2.99167	0.93616	4.41915	-2		2.99167	1.21987	0.899	-2		2.99167	1.42173	0.10901	-2		2.99167	1.52082	0.10963	98		2.99167	1.71513	0.39277	0
2.99444	0.93023	6.66899	-2		2.99444	0.84158	3.31008	-2		2.99444	1.37352	5.26498	-2		2.99444	1.37404	1.38753	-2		2.99444	1.56453	0.06126	98		2.99444	1.75693	0.97334	0
2.99722	0.92536	4.90567	-2		2.99722	1.02698	3.80023	-2		2.99722	1.18654	0.18928	-2		2.99722	1.4229	3.17946	-2		2.99722	1.50718	0.02971	98		2.99722	1.66256	0.56769	0
3	0.79522				3	0.98913				3	1.25132				3	1.40116				3	1.44758				3	1.91293

## Sheet: Figure 4G
HBR2543						HBR1361						HBR2522						HBR2370						HBR2371
time	mean signal	error signal	mean speed	error speed		time	mean signal	error signal	mean speed	error speed		time	mean signal	error signal	mean speed	error speed		time	mean signal	error signal	mean speed	error speed		time	mean signal	error signal	mean speed	error speed
0.1648	1.2342	0.03058	2.6543	0.55847		0.1648	1.2793	0.03028	2.5743	0.32033		0.1648	1.7798	0.03059	1.5047	0.1982		0.1648	1.0817	0.07715	0.81043	0.21217		0.1648	1.8392	0.08991	0.92801	0.35643
0.3297	1.2383	0.03209	2.4072	0.50127		0.3297	1.2784	0.03112	2.7256	0.36174		0.3297	1.7989	0.03097	1.8272	0.24461		0.3297	1.0952	0.05882	0.78446	0.36191		0.3297	1.9262	0.08011	1.067	0.27979
0.4945	1.2536	0.04054	2.6878	0.50842		0.4945	1.2796	0.03037	2.6926	0.35763		0.4945	1.8122	0.03062	1.7185	0.23834		0.4945	1.0328	0.07495	0.50889	0.14414		0.4945	1.8912	0.06368	1.1397	0.37498
0.6593	1.3044	0.04448	2.179	0.48247		0.6593	1.2985	0.03207	2.6173	0.31878		0.6593	1.8074	0.02867	1.5667	0.21353		0.6593	1.076	0.07023	0.42286	0.10927		0.6593	1.8497	0.05998	1.5246	0.44281
0.8242	1.2955	0.03882	2.1022	0.48516		0.8242	1.2837	0.03116	2.2817	0.31194		0.8242	1.8176	0.03094	1.5066	0.19535		0.8242	1.0701	0.06192	0.756	0.35243		0.8242	1.8549	0.09003	1.2529	0.36469
0.989	1.2862	0.0364	2.4684	0.47832		0.989	1.2926	0.03304	2.6375	0.31313		0.989	1.8234	0.02913	1.7763	0.22791		0.989	1.0305	0.05148	0.56686	0.11659		0.989	1.704	0.09893	1.4924	0.54032
1.1538	1.2827	0.03888	2.2575	0.4732		1.1538	1.2824	0.03055	2.5852	0.33087		1.1538	1.8245	0.03126	1.7255	0.25307		1.1538	1.0409	0.03784	0.50453	0.10889		1.1538	1.8732	0.1055	1.2516	0.47781
1.3187	1.2889	0.03787	1.8548	0.31798		1.3187	1.2947	0.031	2.389	0.3237		1.3187	1.8461	0.03094	1.4544	0.20513		1.3187	1.0529	0.05736	0.45157	0.15113		1.3187	1.8086	0.08222	1.6365	0.64542
1.4835	1.2622	0.03661	2.1791	0.37868		1.4835	1.3023	0.03071	2.8084	0.35267		1.4835	1.8366	0.02951	1.4512	0.16777		1.4835	1.0215	0.0476	0.46804	0.16102		1.4835	1.7815	0.07038	1.5028	0.54836
1.6484	1.2997	0.03747	2.44	0.47025		1.6484	1.295	0.03211	2.4975	0.33298		1.6484	1.886	0.02901	1.5584	0.19776		1.6484	1.0718	0.05863	0.37963	0.05903		1.6484	1.7537	0.06344	1.4571	0.62623
1.8132	1.2678	0.03549	1.798	0.39443		1.8132	1.3001	0.02999	2.6226	0.33592		1.8132	1.889	0.02892	1.3093	0.17195		1.8132	1.0575	0.07316	0.31155	0.05765		1.8132	1.7402	0.07819	1.584	0.46189
1.978	1.2965	0.03655	1.3525	0.2332		1.978	1.3079	0.03082	2.7735	0.35734		1.978	1.9233	0.03044	1.4137	0.18264		1.978	1.0232	0.06747	0.56484	0.13569		1.978	1.7853	0.07469	1.1199	0.45157
2.1429	1.2909	0.03574	1.8316	0.342		2.1429	1.3107	0.03097	2.8874	0.36125		2.1429	1.9194	0.028	1.1551	0.13159		2.1429	1.0696	0.05942	0.62627	0.18681		2.1429	1.7141	0.06412	1.4939	0.54107
2.3077	1.3191	0.03698	1.1793	0.2027		2.3077	1.3259	0.03223	2.3101	0.32183		2.3077	1.9062	0.03002	1.3347	0.16842		2.3077	1.0917	0.06412	0.58353	0.1339		2.3077	1.7011	0.06787	1.8493	0.64546
2.4725	1.3046	0.03825	1.785	0.34846		2.4725	1.3392	0.03181	2.2705	0.28232		2.4725	1.9139	0.03019	1.4139	0.1391		2.4725	1.0848	0.06743	0.57919	0.13769		2.4725	1.8273	0.09316	1.4451	0.54228
2.6374	1.2961	0.03618	1.9673	0.29687		2.6374	1.356	0.0292	3.3196	0.4126		2.6374	1.9177	0.02933	2.1872	0.18847		2.6374	1.0402	0.0538	0.55486	0.11445		2.6374	1.7331	0.07547	1.946	0.42878
2.8022	1.3278	0.03725	1.0651	0.14331		2.8022	1.2842	0.0335	2.4103	0.39684		2.8022	1.8903	0.02941	1.1539	0.11193		2.8022	1.0448	0.06788	0.70757	0.13512		2.8022	1.7225	0.08776	0.80895	0.20808
2.967	1.3731	0.04445	1.354	0.25783		2.967	1.3722	0.02979	1.2809	0.16791		2.967	1.9193	0.02893	0.77329	0.0869		2.967	1.0494	0.05742	0.46151	0.10183		2.967	1.7331	0.09467	0.50909	0.11375
3.1319	1.3782	0.04565	0.87274	0.1208		3.1319	1.3954	0.02986	1.1151	0.13296		3.1319	1.965	0.02858	0.83516	0.11297		3.1319	1.0243	0.06744	0.63132	0.13376		3.1319	1.7797	0.08403	0.64365	0.14207
3.2967	1.403	0.04802	0.77644	0.11332		3.2967	1.425	0.02915	0.8486	0.11612		3.2967	2.0077	0.0293	0.46918	0.06293		3.2967	1.087	0.0838	0.81024	0.13459		3.2967	1.7566	0.0919	0.82008	0.18478
3.4615	1.4171	0.05104	0.65518	0.15476		3.4615	1.4651	0.03208	0.50946	0.06599		3.4615	2.0483	0.02645	0.42853	0.05956		3.4615	1.0773	0.05516	0.24361	0.08012		3.4615	1.784	0.09098	0.51814	0.09074
3.6264	1.4451	0.05262	0.62425	0.12021		3.6264	1.4933	0.03019	0.69457	0.11023		3.6264	2.0778	0.0276	0.33309	0.05353		3.6264	1.0734	0.06076	0.34876	0.0514		3.6264	1.7533	0.08542	0.45746	0.08728
3.7912	1.4519	0.04762	0.44055	0.09491		3.7912	1.5199	0.03085	0.37914	0.04733		3.7912	2.0935	0.02584	0.22791	0.03893		3.7912	1.0857	0.06462	0.34677	0.09338		3.7912	1.7257	0.08475	0.35163	0.06614
3.956	1.4831	0.04848	0.55093	0.1117		3.956	1.5488	0.02923	0.53085	0.09285		3.956	2.1015	0.024	0.24847	0.04601		3.956	1.0774	0.08373	0.29793	0.06373		3.956	1.8147	0.09481	0.57591	0.13858
4.1209	1.4755	0.05439	0.32543	0.0676		4.1209	1.568	0.02842	0.31302	0.04801		4.1209	2.1078	0.02483	0.203	0.03869		4.1209	1.0847	0.05272	0.27483	0.05043		4.1209	1.8305	0.08589	0.65439	0.12975
4.2857	1.5274	0.06	0.38608	0.09358		4.2857	1.6085	0.02859	0.46722	0.09362		4.2857	2.109	0.02314	0.16872	0.02199		4.2857	1.0627	0.06277	0.4819	0.17234		4.2857	1.8515	0.09797	0.50039	0.14491
4.4505	1.5286	0.06078	0.39284	0.06542		4.4505	1.626	0.02843	0.37264	0.05434		4.4505	2.1159	0.02278	0.11544	0.01198		4.4505	1.0811	0.05349	0.32605	0.07934		4.4505	1.8376	0.1021	0.33067	0.0606
4.6154	1.5399	0.06333	0.30016	0.05966		4.6154	1.6523	0.02872	0.23938	0.03733		4.6154	2.1089	0.02362	0.17456	0.03393		4.6154	1.0711	0.039	0.16671	0.03036		4.6154	1.8256	0.09959	0.37165	0.05855
4.7802	1.5303	0.05754	0.34711	0.09246		4.7802	1.6889	0.02856	0.23204	0.0356		4.7802	2.1246	0.0234	0.17736	0.02902		4.7802	1.0915	0.06953	0.17111	0.04706		4.7802	1.7737	0.0912	0.34284	0.07937
4.9451	1.5411	0.05268	0.32185	0.07275		4.9451	1.6949	0.02937	0.22808	0.02954		4.9451	2.1041	0.02344	0.15867	0.03015		4.9451	1.0284	0.05166	0.2695	0.04085		4.9451	1.7196	0.08673	0.59397	0.18347
5.1099	1.5352	0.05158	0.31272	0.07506		5.1099	1.711	0.02908	0.20001	0.04265		5.1099	2.0928	0.0243	0.13463	0.0262		5.1099	1.0807	0.06689	0.22559	0.03907		5.1099	1.8141	0.10165	0.46338	0.13345
5.2747	1.5325	0.05028	0.35773	0.10875		5.2747	1.7299	0.03053	0.21077	0.03952		5.2747	2.0841	0.02385	0.11268	0.01696		5.2747	1.0616	0.04863	0.3027	0.07447		5.2747	1.7671	0.08431	0.4191	0.12397
5.4396	1.5581	0.05519	0.32254	0.08945		5.4396	1.7533	0.02892	0.13674	0.02144		5.4396	2.0882	0.02368	0.13905	0.021		5.4396	1.0646	0.05844	0.19898	0.06712		5.4396	1.7384	0.08189	0.27997	0.06418
5.6044	1.5159	0.05556	0.26599	0.05395		5.6044	1.7397	0.02949	0.16338	0.04023		5.6044	2.0661	0.02391	0.11222	0.01639		5.6044	1.0909	0.06919	0.22858	0.0547		5.6044	1.7216	0.08144	0.4774	0.12956
5.7692	1.552	0.05365	0.20972	0.05704		5.7692	1.7578	0.02865	0.12264	0.02267		5.7692	2.0626	0.02391	0.09417	0.01233		5.7692	1.0671	0.06153	0.26566	0.05616		5.7692	1.6824	0.07226	0.37408	0.12915
5.9341	1.6137	0.05327	0.16325	0.04477		5.9341	1.767	0.02846	0.17015	0.02955		5.9341	2.0494	0.02388	0.10558	0.0151		5.9341	1.0952	0.06993	0.31914	0.06952		5.9341	1.7257	0.08932	0.3639	0.13468
6.0989	1.6087	0.04997	0.20648	0.05777		6.0989	1.7617	0.02937	0.14633	0.02761		6.0989	2.0465	0.02381	0.10159	0.01778		6.0989	1.0417	0.06227	0.31932	0.08138		6.0989	1.6926	0.09607	0.52707	0.14282
6.2637	1.594	0.0523	0.42833	0.16708		6.2637	1.7643	0.02883	0.12288	0.02004		6.2637	2.0252	0.02361	0.09418	0.01336		6.2637	1.0812	0.04419	0.25374	0.06179		6.2637	1.6572	0.09061	0.18955	0.05111
6.4286	1.5897	0.04469	0.29549	0.0852		6.4286	1.7575	0.02814	0.11458	0.01641		6.4286	2.0196	0.02402	0.09143	0.01334		6.4286	1.0587	0.04525	0.25007	0.05122		6.4286	1.6899	0.096	0.21447	0.0513
6.5934	1.5738	0.04757	0.25931	0.08937		6.5934	1.758	0.02971	0.12697	0.02304		6.5934	2.0191	0.02346	0.08666	0.01125		6.5934	1.0719	0.07706	0.20108	0.0561		6.5934	1.7176	0.10481	0.21728	0.0709
6.7582	1.5951	0.05194	0.20422	0.08979		6.7582	1.7537	0.02888	0.1075	0.01841		6.7582	2.0192	0.02375	0.10058	0.01491		6.7582	1.038	0.05297	0.24341	0.08985		6.7582	1.7082	0.10655	0.39495	0.11324
6.9231	1.5752	0.05233	0.20306	0.06318		6.9231	1.7664	0.02889	0.1024	0.01618		6.9231	2.0008	0.02379	0.09534	0.01325		6.9231	1.0541	0.05702	0.34764	0.05667		6.9231	1.631	0.09486	0.51271	0.11235
7.0879	1.5438	0.04558	0.2145	0.05859		7.0879	1.7695	0.02899	0.10213	0.01398		7.0879	1.9933	0.0249	0.12113	0.02767		7.0879	1.0611	0.06734	0.11622	0.03007		7.0879	1.6457	0.0977	0.30826	0.07924
7.2527	1.5355	0.05206	0.16198	0.04777		7.2527	1.7568	0.02779	0.09415	0.01486		7.2527	1.976	0.02419	0.1229	0.02331		7.2527	1.0303	0.06318	0.20928	0.05097		7.2527	1.6564	0.10145	0.2322	0.06717
7.4176	1.5152	0.04591	0.18316	0.04111		7.4176	1.769	0.02751	0.09897	0.01269		7.4176	1.9706	0.02399	0.10112	0.01302		7.4176	1.1128	0.06578	0.15989	0.04315		7.4176	1.6717	0.10258	0.26364	0.07427
7.5824	1.5427	0.04358	0.16378	0.0462		7.5824	1.7479	0.02696	0.07118	0.00822		7.5824	1.9607	0.02316	0.11496	0.01904		7.5824	1.1078	0.06847	0.21379	0.04275		7.5824	1.6386	0.1062	0.3895	0.12786
7.7473	1.5255	0.04602	0.26071	0.05803		7.7473	1.7543	0.02748	0.09327	0.01378		7.7473	1.9549	0.0234	0.11165	0.01921		7.7473	1.0823	0.06289	0.13184	0.02623		7.7473	1.6526	0.09774	0.29233	0.09897
7.9121	1.5429	0.04848	0.2202	0.05337		7.9121	1.7439	0.02787	0.08899	0.01434		7.9121	1.956	0.02465	0.11072	0.01457		7.9121	1.0494	0.06411	0.17398	0.02696		7.9121	1.638	0.10658	0.22122	0.04298
8.0769	1.528	0.04643	0.16414	0.04342		8.0769	1.746	0.02896	0.0906	0.01362		8.0769	1.9329	0.02283	0.10027	0.01452		8.0769	1.0808	0.05358	0.13634	0.03311		8.0769	1.5911	0.09789	0.27558	0.06484
8.2418	1.5456	0.05001	0.23296	0.06467		8.2418	1.7531	0.02818	0.09617	0.01343		8.2418	1.942	0.02501	0.16187	0.03503		8.2418	1.0579	0.07123	0.22625	0.04965		8.2418	1.5979	0.10697	0.54128	0.13233
8.4066	1.5347	0.04588	0.10871	0.02273		8.4066	1.7323	0.0267	0.10443	0.01426		8.4066	1.9282	0.02366	0.15148	0.02696		8.4066	1.0304	0.06174	0.39139	0.10578		8.4066	1.6044	0.11344	0.46062	0.10431
8.5714	1.5286	0.04776	0.11134	0.03107		8.5714	1.7369	0.02825	0.15225	0.02523		8.5714	1.9285	0.02515	0.1475	0.02568		8.5714	1.0922	0.07213	0.27308	0.07736		8.5714	1.6458	0.10731	0.46801	0.12968
8.7363	1.5553	0.04901	0.21426	0.056		8.7363	1.7315	0.02737	0.14369	0.02737		8.7363	1.9048	0.02468	0.18881	0.03698		8.7363	1.0375	0.06839	0.35041	0.08385		8.7363	1.6284	0.11989	0.27633	0.07828
8.9011	1.5117	0.05329	0.2461	0.08839		8.9011	1.7172	0.02681	0.10996	0.01593		8.9011	1.9076	0.02546	0.19895	0.04337		8.9011	1.0951	0.05749	0.26701	0.06779		8.9011	1.6191	0.11209	0.58439	0.22299
9.0659	1.5344	0.04992	0.18202	0.03312		9.0659	1.7088	0.0283	0.13548	0.02307		9.0659	1.8832	0.02377	0.20458	0.05344		9.0659	1.0136	0.05907	0.24005	0.05074		9.0659	1.637	0.11506	0.34113	0.10127
9.2308	1.5341	0.04491	0.20814	0.05915		9.2308	1.7031	0.0264	0.13812	0.02794		9.2308	1.8786	0.02517	0.19813	0.0609		9.2308	1.0396	0.05809	0.28419	0.04521		9.2308	1.6357	0.12759	0.32756	0.09855
9.3956	1.4817	0.04453	0.21987	0.06516		9.3956	1.7213	0.02723	0.1246	0.02164		9.3956	1.8684	0.02539	0.17237	0.03427		9.3956	0.99943	0.04253	0.22739	0.04746		9.3956	1.6419	0.11602	0.37792	0.0597
9.5604	1.4722	0.04093	0.17981	0.03671		9.5604	1.7028	0.02663	0.11864	0.01793		9.5604	1.8607	0.02499	0.24227	0.05337		9.5604	1.0696	0.05389	0.24181	0.04197		9.5604	1.6381	0.10888	0.51023	0.09089
9.7253	1.467	0.0412	0.22337	0.04846		9.7253	1.7069	0.02678	0.13219	0.02252		9.7253	1.8631	0.0259	0.21658	0.0473		9.7253	1.0504	0.05318	0.25152	0.07328		9.7253	1.621	0.11204	0.44345	0.10393
9.8901	1.4182	0.03839	0.26205	0.05285		9.8901	1.7023	0.0269	0.12324	0.01928		9.8901	1.8524	0.02466	0.20016	0.04638		9.8901	1.0848	0.07565	0.3309	0.05427		9.8901	1.5799	0.12291	0.36951	0.0786
10.0549	1.4654	0.04406	0.41372	0.09303		10.0549	1.705	0.02612	0.13332	0.02888		10.0549	1.8559	0.02526	0.25367	0.07308		10.0549	1.0099	0.07074	0.42895	0.10426		10.0549	1.6019	0.11464	0.39592	0.10595
10.2198	1.4331	0.04319	0.30569	0.07076		10.2198	1.6977	0.02655	0.12415	0.0198		10.2198	1.8631	0.02508	0.21581	0.05541		10.2198	1.0129	0.04405	0.33186	0.08046		10.2198	1.5438	0.10975	0.35382	0.06435
10.3846	1.435	0.03929	0.26733	0.05985		10.3846	1.6925	0.02758	0.16476	0.03097		10.3846	1.8512	0.0251	0.21601	0.04179		10.3846	1.0728	0.06517	0.32181	0.06926		10.3846	1.5615	0.10453	0.3138	0.09072
10.5495	1.3955	0.03695	0.23191	0.04564		10.5495	1.6937	0.02543	0.1394	0.02345		10.5495	1.8605	0.02447	0.31544	0.08267		10.5495	1.0552	0.06661	0.22395	0.04766		10.5495	1.5679	0.11621	0.69028	0.24285
10.7143	1.4191	0.03339	0.35204	0.11674		10.7143	1.6803	0.0257	0.11945	0.02304		10.7143	1.8335	0.02496	0.29473	0.06867		10.7143	1.0687	0.05738	0.19428	0.04307		10.7143	1.5695	0.10097	0.386	0.07672
10.8791	1.4188	0.04065	0.39866	0.11016		10.8791	1.6746	0.02483	0.12628	0.01906		10.8791	1.8314	0.02547	0.33145	0.08575		10.8791	1.0638	0.06205	0.35139	0.09549		10.8791	1.5622	0.09851	0.55698	0.1076
11.044	1.4036	0.04107	0.43495	0.10408		11.044	1.6506	0.02548	0.18622	0.03993		11.044	1.8325	0.02602	0.26349	0.06873		11.044	1.0154	0.05155	0.25546	0.05354		11.044	1.5346	0.10738	0.38242	0.0582
11.2088	1.3957	0.03578	0.30311	0.07806		11.2088	1.6549	0.02524	0.17509	0.03144		11.2088	1.8375	0.02571	0.2531	0.05882		11.2088	1.0702	0.05785	0.28734	0.06372		11.2088	1.5811	0.11401	0.36846	0.09537
11.3736	1.3986	0.03827	0.46371	0.11243		11.3736	1.6364	0.02516	0.20344	0.0428		11.3736	1.829	0.02591	0.22624	0.04678		11.3736	1.0775	0.05201	0.28729	0.05662		11.3736	1.6084	0.12514	0.4721	0.16795
11.5385	1.4026	0.04467	0.35227	0.08234		11.5385	1.6217	0.02601	0.23675	0.04709		11.5385	1.8365	0.02558	0.31327	0.07909		11.5385	1.0763	0.04936	0.29646	0.06598		11.5385	1.5605	0.10685	0.41574	0.13587
11.7033	1.4092	0.04052	0.41114	0.09262		11.7033	1.6258	0.02621	0.20597	0.03374		11.7033	1.8184	0.02563	0.36657	0.07169		11.7033	1.0427	0.05113	0.35845	0.09495		11.7033	1.594	0.10808	0.56318	0.11036
11.8681	1.374	0.03752	0.60951	0.14412		11.8681	1.6215	0.02523	0.27336	0.06632		11.8681	1.8169	0.02549	0.33706	0.0694		11.8681	1.0603	0.05477	0.31795	0.05162		11.8681	1.6106	0.1118	0.78335	0.17748
12.033	1.3493	0.03922	0.4248	0.13578		12.033	1.6255	0.02644	0.23341	0.0448		12.033	1.8087	0.02613	0.36203	0.07763		12.033	1.033	0.0449	0.38321	0.07272		12.033	1.5826	0.09238	0.92235	0.42158
12.1978	1.3432	0.03844	0.54324	0.12633		12.1978	1.6085	0.02459	0.23448	0.04591		12.1978	1.7903	0.02442	0.28175	0.04729		12.1978	1.0219	0.05248	0.30419	0.06066		12.1978	1.5047	0.09976	0.80735	0.33722
12.3626	1.3637	0.03491	0.66099	0.17123		12.3626	1.5995	0.02594	0.42026	0.16458		12.3626	1.7882	0.02381	0.46668	0.12286		12.3626	1.0278	0.04066	0.35654	0.09834		12.3626	1.5661	0.10497	0.67124	0.1952
12.5275	1.3241	0.03214	0.805	0.18106		12.5275	1.5956	0.0279	0.38361	0.1632		12.5275	1.7813	0.02366	0.34021	0.07836		12.5275	1.0359	0.06181	0.53816	0.17339		12.5275	1.6873	0.10078	0.69916	0.32094
12.6923	1.3185	0.03353	0.72948	0.1843		12.6923	1.59	0.02511	0.27189	0.05436		12.6923	1.7935	0.02495	0.32477	0.07918		12.6923	1.0177	0.05487	0.60533	0.19251		12.6923	1.61	0.09162	0.91038	0.40966
12.8571	1.3217	0.03009	0.75717	0.16086		12.8571	1.5904	0.02609	0.32409	0.06374		12.8571	1.8058	0.02371	0.33333	0.09821		12.8571	1.0487	0.05534	0.53764	0.19901		12.8571	1.6897	0.10139	0.57927	0.15553
13.022	1.2774	0.02978	0.73196	0.192		13.022	1.5761	0.02665	0.29001	0.07094		13.022	1.791	0.02674	0.43303	0.11346		13.022	1.0577	0.05532	0.3089	0.07357		13.022	1.7041	0.11482	0.90389	0.27575
13.1868	1.2811	0.02968	0.87858	0.22222		13.1868	1.5758	0.02889	0.36706	0.09693		13.1868	1.79	0.02642	0.35989	0.09668		13.1868	1.0229	0.06202	0.40104	0.10384		13.1868	1.6902	0.10594	0.59801	0.17371
13.3516	1.2702	0.02963	0.67812	0.16461		13.3516	1.5585	0.02638	0.38148	0.08582		13.3516	1.8003	0.02602	0.50712	0.13551		13.3516	1.0531	0.05294	0.34777	0.06124		13.3516	1.6221	0.09158	0.73984	0.15154
13.5165	1.2579	0.02977	1.1348	0.24162		13.5165	1.5599	0.02641	0.69723	0.20823		13.5165	1.7876	0.02665	0.47839	0.10849		13.5165	1.0753	0.0513	0.46923	0.13009		13.5165	1.6247	0.0955	0.53873	0.20138
13.6813	1.2635	0.032	0.83445	0.18498		13.6813	1.5246	0.02936	0.75312	0.25803		13.6813	1.7869	0.02494	0.43473	0.10786		13.6813	1.0735	0.04869	0.46699	0.1317		13.6813	1.5846	0.08525	0.57841	0.24495
13.8462	1.2736	0.03022	0.86144	0.20415		13.8462	1.5151	0.03031	0.69627	0.20883		13.8462	1.774	0.02408	0.35053	0.0729		13.8462	1.0657	0.05865	0.43994	0.08071		13.8462	1.6106	0.08898	1.0515	0.32462
14.011	1.2684	0.03187	1.1562	0.26633		14.011	1.5224	0.02786	0.5826	0.19613		14.011	1.788	0.02386	0.33769	0.07928		14.011	1.0362	0.06143	0.48051	0.11923		14.011	1.6153	0.09945	0.87244	0.24613
14.1758	1.2752	0.03038	0.74943	0.18425		14.1758	1.5103	0.03004	0.68538	0.20512		14.1758	1.8053	0.02598	0.52499	0.13709		14.1758	1.0538	0.06264	0.55981	0.14361		14.1758	1.5979	0.08433	0.79581	0.22143
14.3407	1.25	0.02875	0.82564	0.2074		14.3407	1.5228	0.0279	0.36104	0.0884		14.3407	1.7811	0.02487	0.49202	0.12153		14.3407	1.0476	0.06619	0.69981	0.18328		14.3407	1.6115	0.10696	0.7522	0.14188
14.5055	1.2676	0.03055	1.0099	0.25566		14.5055	1.5192	0.02782	0.76778	0.22229		14.5055	1.7769	0.02553	0.41155	0.09191		14.5055	1.0627	0.05694	0.76757	0.41408		14.5055	1.5777	0.09547	0.65457	0.16311
14.6703	1.2994	0.03593	1.1653	0.31636		14.6703	1.51	0.03048	0.76753	0.21519		14.6703	1.7739	0.027	0.32066	0.06146		14.6703	1.0744	0.05931	0.47823	0.1363		14.6703	1.5947	0.09875	0.63824	0.1784
14.8352	1.262	0.03303	0.87544	0.20085		14.8352	1.5038	0.02828	0.63884	0.13388		14.8352	1.7678	0.02408	0.28742	0.05615		14.8352	1.076	0.07247	0.81058	0.19322		14.8352	1.5672	0.06713	0.86563	0.22905
15	1.279	0.03451	1.1089	0.27898		15	1.49	0.02913	0.49921	0.09456		15	1.785	0.02502	0.44426	0.08318		15	1.0314	0.04709	0.78611	0.25751		15	1.5768	0.08413	1.159	0.36201

## Sheet: Figure 4H
HBR2370	HBR2542	HBR2543	HBR1361	HBR2522	HBR2371
0	0.04259	0	0.35648	0.45463	0.03796
0.05741	0	0	0.23148	0.55278	0
0	0.02593	0	0.09352	0.36019	0
0	0	0.19537	0.08056	0.3	0
0	0	0.10278	0.0713	0.53796	0.02315
0	0	0.02685	0.21944	0.60648	0
0.02778	0	0.03241	0.28889	0.71944	0.06204
0.03889	0	0.11852	0.025	0.70833	0.08889
0	0	0.06574	0.81481	0.20648	0.00648
0	0.025	0.0287	0.33056	0	0
0	0	0	0.06481	0.35741	0
0	0	0.10185	0	0.67778	0.0287
0.03241	0.06389	0	0.2213	0	0
0	0	0	0.05833	0	0
0	0	0.03241	0.36111	0.49259	0
0	0	0.10926	0.22037	0.08796	0
0	0	0.10185	0.17685	0.10278	0.03611
0.03148	0	0	0.0787	0.33333	0.02685
0	0.05463	0	0.07407	0.35185	0
0	0.08333	0.29722	0.20185	0	0.06574
0.03333	0	0.05833	0.2463	0.31667	0
0.03796	0	0.08426	0.20648	0.45185	0
0	0	0.09907	0.38333	0.16389	0
0	0	0.02963	0.3963	0.40093	0.05093
0.0287	0	0.06944	0.34815	0.17593	0
0.03148	0	0.08333	0.11204	0.63519	0.0287
0.08241	0	0.74167	0.275	0.39907	0.03056
0.0287	0	0.11296	0.14907	0	0
0	0	0.02685	0.32222	0.26667	0
0	0	0.42037	0.61759	0.53426
0	0	0.06944	0.3463	0.26019
0.03796	0		0.18611	0.59352
0	0		0.09352	0.25463
0	0		0.025	0.39167
	0		0	0.58056
	0		0.6787	0.09537
	0.08148		0.03148	0.30648
	0		0.15463	0.36574
	0.0287		0.48796	0.5463
	0.02315		0.04352	0.62407
	0		0.07315
	0		0.19259
	0		0.03796
	0		0.08611
	0		0.07685
	0.0287		0.14907
	0		0.06481
	0		0.06296
	0
	0
	0.15093
	0
	0.0287
	0

## Sheet: Figure 4I
day	HBR2370 mean	2370 sem	HBR2542 mean	2542sem	HBR2543 mean	2543sem	HBR1361 mean	1361sem	HBR2522 mean	2522sem	HBR2371 mean	2371sem
1	0.07271	0.01585	0.02996	0.00991	0.06428	0.01252	0.07222	0.01608	0.2972	0.02983	0.04846	0.01008
2	0.04969	0.01102	0.02723	0.00604	0.12342	0.01876	0.19057	0.03232	0.43682	0.03583	0.07701	0.01285
3	0.04517	0.00775	0.04217	0.0099	0.08861	0.01473	0.26623	0.03306	0.42109	0.03372	0.06088	0.01108
4
5
6	0.03495	0.00539	0.02906	0.00607	0.12778	0.01446	0.1559	0.02168	0.1854	0.02308	0.03664	0.00606
7
8
9	0.03549	0.00683	0.03931	0.00888	0.19112	0.0193	0.33879	0.04151	0.32382	0.03386	0.05517	0.01361
10
11
12	0.05421	0.00964	0.04598	0.01023	0.21617	0.02797	0.23681	0.03971	0.37441	0.03393	0.06206	0.01066

[truncated: 45 more sheets: Figure 5A-F, Figure 5G, Figure 5H, Figure 6A, Figure 6B, Figure 6C, Figure 6D, Figure 6E, Figure 6F, Figure 6G, Figure 6H, Figure 7A-C, Figure 7D, Figure 7E, Figure 7F, Figure 8A, Figure 8B, Figure 8C-E, Figure 8F, Figure 8G …]
